# Supplementary material for: The U1 antisense morpholino oligonucleotide (AMO) disrupts U1 snRNP structure to promote intronic PCPA modification of pre-mRNAs
Source: J Biol Chem. 2023 May 22;299(7):104854. doi: 10.1016/j.jbc.2023.104854 (PMC10404622; doi:10.1016/j.jbc.2023.104854)
Supplement: Supporting Table S1 [file mmc1.xlsx]

## Sheet: Ser2.U1AMO_vs_Control_.Decrease
Decreased binding sites upon U1 AMO transfection
seqnames	start	end	width	strand	Conc	Conc_U1AMO	Conc_Control	Fold	p.value	FDR	annotation	geneChr	geneStart	geneEnd	geneLength	geneStrand	geneId	transcriptId	transcriptBiotype	distanceToTSS	ENTREZID	SYMBOL	GENENAME
1	8854186	8880140	25955	*	11.3725	9.59437	12.1452	-2.54595	0	0	Promoter (<=1kb)	3	8874856	8879249	4394	2	ENSG00000074800	ENST00000489867	protein_coding	0	2023	ENO1	enolase 1
1	28505417	28522617	17201	*	11.2527	9.48631	12.0233	-2.52656	0	0	Promoter (<=1kb)	3	28505943	28539196	33254	1	ENSG00000180198	ENST00000398958	protein_coding	0	1104	RCC1	regulator of chromosome condensation 1
1	207320994	207348208	27215	*	11.0363	8.76871	11.8781	-3.09315	0	0	Promoter (<=1kb)	3	207321508	207360966	39459	1	ENSG00000196352	ENST00000367064	protein_coding	0	1604	CD55	CD55 molecule (Cromer blood group)
11	12935700	12987103	51404	*	10.8944	8.8018	11.7145	-2.92366	0	0	Promoter (<=1kb)	8	12980487	12984292	3806	2	ENSG00000251381	ENST00000529328	lincRNA	0	100506305	LINC00958	long intergenic non-protein coding RNA 958
12	104323708	104363861	40154	*	10.5696	8.12972	11.4301	-3.29556	0	0	Promoter (<=1kb)	7	104334127	104348583	14457	1	ENSG00000198431	ENST00000525265	retained_intron	0	7296	TXNRD1	thioredoxin reductase 1
16	768112	785911	17800	*	10.692	8.45563	11.5302	-3.05727	0	0	Promoter (<=1kb)	12	769428	783370	13943	2	ENSG00000162006	ENST00000442466	protein_coding	0	401827	MSLNL	mesothelin like
20	33644666	33670745	26080	*	10.5237	8.24883	11.3663	-3.10632	0	0	Promoter (<=1kb)	2	33657757	33669428	11672	2	ENSG00000125967	ENST00000494174	processed_transcript	0	63941	NECAB3	N-terminal EF-hand calcium binding protein 3
20	49277550	49293553	16004	*	11.4125	9.45313	12.2139	-2.74532	0	0	Promoter (<=1kb)	2	49237946	49278426	40481	2	ENSG00000124201	ENST00000371754	protein_coding	0	57169	ZNFX1	zinc finger NFX1-type containing 1
7	100345931	100376237	30307	*	10.7365	7.98612	11.6251	-3.65074	0	0	Promoter (<=1kb)	6	100367530	100399302	31773	1	ENSG00000085514	ENST00000432297	protein_coding	0	29992	PILRA	paired immunoglobin like type 2 receptor alpha
8	127156704	127192584	35881	*	11.1674	8.26733	12.0674	-3.80535	0	0	Exon (ENST00000521815/ENSG00000254166	exon 2 of 4)	13	127185635	127203222	17588	2	ENSG00000254166	ENST00000521815	lincRNA	10638	103164619	PCAT2	prostate cancer associated transcript 2
9	72234332	72270195	35864	*	10.6596	8.39081	11.5016	-3.09632	0	0	Promoter (<=1kb)	15	72257336	72257783	448	1	ENSG00000235523	ENST00000427901	lincRNA	0	NA	NA	NA
17	16438004	16451472	13469	*	10.5645	8.5786	11.3699	-2.78549	1.0615e-295	1.45951e-292	Promoter (<=1kb)	10	16438822	16470453	31632	1	ENSG00000175061	ENST00000584177	antisense	0	125144	SNHG29	small nucleolar RNA host gene 29
11	8681497	8708326	26830	*	10.9619	9.2861	11.7164	-2.408	4.43138e-295	5.81598e-292	Promoter (<=1kb)	8	8682411	8689872	7462	1	ENSG00000166441	ENST00000314138	protein_coding	0	6157	RPL27A	ribosomal protein L27a
20	31546645	31577205	30561	*	10.7397	8.93553	11.5168	-2.56449	1.30601e-289	1.63955e-286	Promoter (<=1kb)	2	31547382	31566275	18894	1	ENSG00000101294	ENST00000487964	processed_transcript	0	81502	HM13	histocompatibility minor 13
20	63477929	63491695	13767	*	10.0897	7.04407	10.9996	-3.93181	1.38794e-283	1.60301e-280	3' UTR	2	63400210	63472677	72468	2	ENSG00000075043	ENST00000626839	protein_coding	-5252	3785	KCNQ2	potassium voltage-gated channel subfamily Q member 2
1	207352534	207376524	23991	*	10.2657	7.81533	11.1273	-3.32303	1.86093e-283	2.06664e-280	Promoter (<=1kb)	3	207372559	207373252	694	1	ENSG00000274245	ENST00000618707	lincRNA	0	NA	NA	NA
3	124901422	124931954	30533	*	10.2311	7.96168	11.0731	-3.10125	4.06152e-266	4.18829e-263	Promoter (<=1kb)	5	124920167	124927771	7605	2	ENSG00000173702	ENST00000490147	retained_intron	0	56667	MUC13	mucin 13	cell surface associated
9	124331520	124365532	34013	*	10.3845	8.40993	11.1881	-2.77348	1.60325e-255	1.54307e-252	3' UTR	15	124383596	124384656	1061	2	ENSG00000136930	ENST00000474081	processed_transcript	19124	5695	PSMB7	proteasome 20S subunit beta 7
12	49263993	49276920	12928	*	10.5392	8.84633	11.2968	-2.45073	1.62904e-246	1.42536e-243	Promoter (<=1kb)	7	49264907	49274603	9697	1	ENSG00000167553	ENST00000301072	protein_coding	0	84790	TUBA1C	tubulin alpha 1c
1	3475851	3507898	32048	*	10.3061	8.40217	11.0992	-2.69099	6.91959e-240	5.3999e-237	Promoter (<=1kb)	3	3490925	3496717	5793	2	ENSG00000162591	ENST00000491842	protein_coding	0	1953	MEGF6	multiple EGF like domains 6
14	104721127	104736749	15623	*	10.1232	8.03194	10.9431	-2.9089	8.19664e-231	6.06846e-228	Promoter (<=1kb)	17	104724186	104747310	23125	1	ENSG00000185100	ENST00000330877	protein_coding	0	122622	ADSS1	adenylosuccinate synthase 1
19	38695292	38740364	45073	*	10.3408	8.48842	11.1258	-2.6082	2.43444e-224	1.7573e-221	Promoter (<=1kb)	14	38708142	38717316	9175	1	ENSG00000130402	ENST00000586538	protein_coding	0	81	ACTN4	actinin alpha 4
9	127805591	127827583	21993	*	10.1462	8.15429	10.9524	-2.80487	6.87856e-222	4.84419e-219	Promoter (<=1kb)	15	127819238	127824405	5168	2	ENSG00000106991	ENST00000486329	processed_transcript	0	2022	ENG	endoglin
9	128996774	129015109	18336	*	9.89636	7.62278	10.7389	-3.12058	1.66034e-208	1.06535e-205	Promoter (<=1kb)	15	128999601	129001891	2291	1	ENSG00000095319	ENST00000487952	retained_intron	0	23511	NUP188	nucleoporin 188
16	89716107	89751661	35555	*	11.4308	10.4447	12.011	-1.5588	3.59005e-206	2.15956e-203	Promoter (<=1kb)	12	89707134	89720986	13853	2	ENSG00000075399	ENST00000389386	protein_coding	0	9605	VPS9D1	VPS9 domain containing 1
1	173846217	173869009	22793	*	10.6964	9.31318	11.3893	-2.05982	5.42701e-204	3.19795e-201	Promoter (<=1kb)	3	173850370	173852018	1649	1	ENSG00000117593	ENST00000460076	processed_transcript	0	55157	DARS2	aspartyl-tRNA synthetase 2	mitochondrial
20	49095616	49115749	20134	*	9.77482	7.35642	10.6331	-3.24526	9.07444e-202	5.24031e-199	3' UTR	2	49090763	49096952	6190	1	ENSG00000124207	ENST00000469700	processed_transcript	4853	1434	CSE1L	chromosome segregation 1 like
20	62325804	62360228	34425	*	10.4523	8.96599	11.1687	-2.19854	1.85252e-198	1.04882e-195	Promoter (<=1kb)	2	62346558	62351989	5432	2	ENSG00000130702	ENST00000497053	protein_coding	0	3911	LAMA5	laminin subunit alpha 5
11	66352318	66372711	20394	*	10.2495	8.48442	11.0199	-2.51114	1.94249e-197	1.06447e-194	Promoter (<=1kb)	8	66362523	66372214	9692	2	ENSG00000174669	ENST00000546034	protein_coding	0	3177	SLC29A2	solute carrier family 29 member 2
5	177472614	177490378	17765	*	9.76138	7.42625	10.6108	-3.15884	1.95391e-197	1.06447e-194	Promoter (<=1kb)	18	177467586	177474401	6816	2	ENSG00000113758	ENST00000514833	protein_coding	0	1627	DBN1	drebrin 1
11	123047821	123064652	16832	*	10.8475	9.64656	11.4937	-1.85108	5.42636e-195	2.9015e-192	Promoter (<=1kb)	8	123060118	123063230	3113	2	ENSG00000109971	ENST00000525624	protein_coding	0	3312	HSPA8	heat shock protein family A (Hsp70) member 8
3	39406185	39418898	12714	*	9.91473	7.88007	10.727	-2.834	6.76159e-193	3.54971e-190	Promoter (<=1kb)	5	39406689	39412542	5854	1	ENSG00000168028	ENST00000301821	protein_coding	0	3921	RPSA	ribosomal protein SA
6	165870357	165904724	34368	*	9.64295	7.03071	10.5199	-3.44567	3.67562e-191	1.89518e-188	Intron (ENST00000535229/ENSG00000112541	intron 1 of 1)	4	165780269	165986496	206228	2	ENSG00000112541	ENST00000535229	processed_transcript	81772	10846	PDE10A	phosphodiesterase 10A
1	41002016	41030802	28787	*	10.5354	9.14699	11.2297	-2.07756	4.59038e-189	2.28522e-186	Promoter (<=1kb)	3	41015597	41023237	7641	2	ENSG00000171790	ENST00000359345	protein_coding	0	200172	SLFNL1	schlafen like 1
21	42825007	42843523	18517	*	10.0231	8.14642	10.8119	-2.64181	7.18006e-189	3.45529e-186	Promoter (<=1kb)	29	42831040	42836477	5438	2	ENSG00000225218	ENST00000431150	lincRNA	0	NA	NA	NA
16	70559798	70580821	21024	*	9.70871	7.41834	10.5532	-3.09954	2.49885e-183	1.14527e-180	Promoter (<=1kb)	12	70579895	70660682	80788	1	ENSG00000157368	ENST00000429149	protein_coding	0	146433	IL34	interleukin 34
17	59836942	59849839	12898	*	10.4239	9.00238	11.1259	-2.11817	1.8475e-182	8.33512e-180	Promoter (<=1kb)	10	59837628	59840223	2596	1	ENSG00000062716	ENST00000591782	processed_transcript	0	81671	VMP1	vacuole membrane protein 1
6	165928160	165958224	30065	*	9.61232	7.23883	10.4659	-3.20296	1.35536e-178	5.7551e-176	Exon (ENST00000455853/ENSG00000223414	exon 2 of 2)	4	165780269	165986496	206228	2	ENSG00000112541	ENST00000535229	processed_transcript	28272	10846	PDE10A	phosphodiesterase 10A
16	2147440	2157077	9638	*	10.0803	8.40099	10.8354	-2.43492	1.43708e-178	6.01368e-176	Promoter (<=1kb)	12	2155698	2168515	12818	1	ENSG00000131653	ENST00000565383	protein_coding	0	84231	TRAF7	TNF receptor associated factor 7
2	105345295	105384075	38781	*	10.3118	8.74771	11.0446	-2.26906	4.59001e-171	1.86665e-168	Promoter (<=1kb)	11	105363038	105378839	15802	1	ENSG00000238273	ENST00000457290	antisense	0	NA	NA	NA
1	77933078	77959088	26011	*	9.82358	7.93585	10.6142	-2.6662	1.83272e-170	7.3497e-168	Promoter (<=1kb)	3	77948970	77955458	6489	2	ENSG00000162613	ENST00000487684	processed_transcript	0	8880	FUBP1	far upstream element binding protein 1
8	100909969	100918962	8994	*	9.41787	6.74419	10.3001	-3.54188	7.34544e-170	2.90537e-167	Promoter (<=1kb)	13	100913247	100914388	1142	2	ENSG00000260368	ENST00000564694	sense_overlapping	0	NA	NA	NA
12	47772724	47792716	19993	*	9.80562	7.92736	10.5947	-2.65405	4.26763e-168	1.64298e-165	Promoter (<=1kb)	7	47783516	47792004	8489	2	ENSG00000061273	ENST00000548080	protein_coding	0	51564	HDAC7	histone deacetylase 7
8	127203853	127215274	11422	*	9.38632	6.73971	10.2663	-3.47671	2.25845e-164	8.25449e-162	Promoter (<=1kb)	13	127185635	127203222	17588	2	ENSG00000254166	ENST00000521815	lincRNA	-631	103164619	PCAT2	prostate cancer associated transcript 2
16	14325297	14339162	13866	*	9.45167	6.95752	10.3176	-3.34986	7.6364e-163	2.75617e-160	Promoter (2-3kb)	12	14323294	14326284	2991	1	ENSG00000262454	ENST00000575792	lincRNA	2003	100129781	MIR193BHG	MIR193b-365a host gene
7	131488136	131510208	22073	*	9.58592	7.45199	10.4114	-2.92909	4.37291e-162	1.55881e-159	Promoter (<=1kb)	6	131505889	131509402	3514	2	ENSG00000128567	ENST00000487965	retained_intron	0	5420	PODXL	podocalyxin like
8	127110167	127131016	20850	*	9.38134	6.85514	10.2503	-3.38191	4.4481e-162	1.56627e-159	Distal Intergenic	13	127086263	127087510	1248	2	ENSG00000224722	ENST00000519282	processed_pseudogene	-22657	401475	SRRM1P1	serine/arginine repetitive matrix 1 pseudogene 1
15	60368068	60398880	30813	*	10.2885	8.87549	10.9884	-2.12226	5.58568e-162	1.94314e-159	Promoter (<=1kb)	23	60351733	60398742	47010	2	ENSG00000182718	ENST00000559818	protein_coding	0	302	ANXA2	annexin A2
16	2893276	2907621	14346	*	9.62641	7.57002	10.4416	-2.84297	5.01735e-161	1.72465e-158	Promoter (<=1kb)	12	2898755	2899365	611	1	ENSG00000162076	ENST00000572786	processed_transcript	0	114984	FLYWCH2	FLYWCH family member 2
5	149481463	149504369	22907	*	10.1439	8.63907	10.8643	-2.20647	1.31538e-160	4.46826e-158	Promoter (<=1kb)	18	149493386	149501253	7868	2	ENSG00000113712	ENST00000412431	protein_coding	0	1452	CSNK1A1	casein kinase 1 alpha 1
17	81100665	81121725	21061	*	9.44466	7.12115	10.2928	-3.1626	8.22245e-160	2.72891e-157	Promoter (<=1kb)	10	81104002	81116048	12047	1	ENSG00000175866	ENST00000572498	protein_coding	0	10458	BAIAP2	BAR/IMD domain containing adaptor protein 2
16	4452309	4467565	15257	*	9.50912	7.28814	10.3455	-3.03144	2.50361e-159	8.2147e-157	Promoter (<=1kb)	12	4455492	4456775	1284	1	ENSG00000103423	ENST00000574393	processed_transcript	0	9093	DNAJA3	DnaJ heat shock protein family (Hsp40) member A3
12	113286023	113308551	22529	*	9.41588	7.03983	10.2698	-3.20731	3.00755e-159	9.7573e-157	Promoter (<=1kb)	7	113299332	113306844	7513	2	ENSG00000089060	ENST00000549069	protein_coding	0	80024	SLC8B1	solute carrier family 8 member B1
5	177423715	177451313	27599	*	10.5196	9.24712	11.185	-1.93201	6.66443e-159	2.1381e-156	Promoter (<=1kb)	18	177446445	177455832	9388	1	ENSG00000131188	ENST00000507881	protein_coding	0	80758	PRR7	proline rich 7	synaptic
17	36489985	36517326	27342	*	9.5702	7.41086	10.399	-2.96096	1.02941e-158	3.26628e-156	Promoter (<=1kb)	10	36492224	36495312	3089	1	ENSG00000273611	ENST00000612494	protein_coding	0	9326	ZNHIT3	zinc finger HIT-type containing 3
14	21192242	21211117	18876	*	9.65203	7.63125	10.4623	-2.83299	1.94722e-158	6.11131e-156	Promoter (<=1kb)	17	21200461	21206900	6440	2	ENSG00000258441	ENST00000555688	lincRNA	0	283624	LINC00641	long intergenic non-protein coding RNA 641
1	156238622	156254390	15769	*	9.6296	7.66505	10.4318	-2.7588	3.22401e-155	1.00097e-152	Promoter (<=1kb)	3	156243321	156248117	4797	2	ENSG00000160781	ENST00000623241	protein_coding	0	79957	PAQR6	progestin and adipoQ receptor family member 6
13	45321336	45337121	15786	*	9.86404	8.18476	10.6192	-2.43731	1.15659e-153	3.55271e-151	Promoter (<=1kb)	16	45336314	45336447	134	2	ENSG00000253051	ENST00000517242	snoRNA	0	109616966	SNORA31B	small nucleolar RNA	H/ACA box 31B
1	205696053	205719635	23583	*	9.37717	6.80393	10.2506	-3.36949	1.28515e-153	3.90606e-151	Promoter (<=1kb)	3	205718452	205719726	1275	2	ENSG00000069275	ENST00000464938	processed_transcript	91	64710	NUCKS1	nuclear casein kinase and cyclin dependent kinase substrate 1
12	53451618	53491012	39395	*	11.3946	10.592	11.9072	-1.31604	4.79737e-153	1.42803e-150	Promoter (<=1kb)	7	53481182	53487909	6728	2	ENSG00000139625	ENST00000552365	nonsense_mediated_decay	0	7786	MAP3K12	mitogen-activated protein kinase kinase kinase 12
4	24328091	24344279	16189	*	9.30531	6.57464	10.1923	-3.63248	7.22345e-152	2.12827e-149	Distal Intergenic	9	24520192	24520290	99	2	ENSG00000207697	ENST00000384964	miRNA	176011	693158	MIR573	microRNA 573
5	148280691	148294667	13977	*	9.24311	6.29982	10.1461	-3.75184	1.73159e-151	5.0456e-149	5' UTR	18	148268860	148286210	17351	1	ENSG00000214510	ENST00000398450	protein_coding	11831	153218	SPINK13	serine peptidase inhibitor Kazal type 13
20	62301298	62317734	16437	*	10.1575	8.76505	10.8526	-2.08527	1.74746e-151	5.0456e-149	Promoter (<=1kb)	2	62315096	62316322	1227	2	ENSG00000130702	ENST00000471042	retained_intron	0	3911	LAMA5	laminin subunit alpha 5
1	21909286	21932758	23473	*	9.4062	7.12287	10.2498	-3.10787	4.8298e-150	1.38075e-147	Promoter (1-2kb)	3	21908098	21908580	483	1	ENSG00000232037	ENST00000423231	processed_pseudogene	1188	440575	RPL21P29	ribosomal protein L21 pseudogene 29
3	53214704	53247010	32307	*	10.2318	8.90707	10.9106	-2.00306	7.94217e-149	2.20502e-146	Promoter (<=1kb)	5	53234852	53242199	7348	2	ENSG00000163931	ENST00000487660	retained_intron	0	7086	TKT	transketolase
11	33111684	33138726	27043	*	9.57754	7.62803	10.3775	-2.73917	1.33512e-148	3.63681e-146	Exon (ENST00000526480/ENSG00000176102	exon 4 of 5)	8	33134413	33161421	27009	2	ENSG00000176102	ENST00000526480	processed_transcript	22695	1479	CSTF3	cleavage stimulation factor subunit 3
16	8845332	8869573	24242	*	10.1401	8.72301	10.841	-2.1	2.65858e-148	7.17419e-146	Promoter (<=1kb)	12	8852943	8869012	16070	2	ENSG00000153048	ENST00000611932	protein_coding	0	23589	CARHSP1	calcium regulated heat stable protein 1
6	36593720	36615593	21874	*	10.5787	9.45768	11.2018	-1.74848	4.84198e-148	1.29451e-145	Promoter (<=1kb)	4	36594353	36599845	5493	1	ENSG00000112081	ENST00000613941	nonsense_mediated_decay	0	6428	SRSF3	serine and arginine rich splicing factor 3
19	11125406	11145862	20457	*	9.79119	8.11714	10.5453	-2.4183	7.71464e-148	2.0436e-145	Promoter (<=1kb)	14	11127547	11133521	5975	1	ENSG00000130164	ENST00000560628	processed_transcript	0	3949	LDLR	low density lipoprotein receptor
9	127445653	127447943	2291	*	9.21269	6.59623	10.09	-3.47948	7.72497e-147	2.00947e-144	Promoter (<=1kb)	15	127448501	127448630	130	2	ENSG00000201302	ENST00000364432	snoRNA	687	26783	SNORA65	small nucleolar RNA	H/ACA box 65
11	65496686	65509932	13247	*	11.5453	10.8281	12.0222	-1.19536	1.39533e-146	3.59721e-144	Promoter (<=1kb)	8	65497762	65506469	8708	1	ENSG00000251562	ENST00000534336	lincRNA	0	378938	MALAT1	metastasis associated lung adenocarcinoma transcript 1
2	86132722	86153794	21073	*	9.28466	6.87499	10.1421	-3.27329	1.0542e-145	2.69371e-143	Promoter (<=1kb)	11	86132824	86134985	2162	1	ENSG00000132300	ENST00000467273	retained_intron	0	55037	PTCD3	pentatricopeptide repeat domain 3
1	225837903	225854843	16941	*	9.28975	6.92178	10.1428	-3.18943	2.02197e-145	5.12127e-143	Promoter (<=1kb)	3	225847139	225848988	1850	2	ENSG00000196187	ENST00000482753	processed_transcript	0	9725	TMEM63A	transmembrane protein 63A
20	63520122	63533182	13061	*	9.55382	7.61953	10.3515	-2.708	1.53301e-144	3.81588e-142	Promoter (<=1kb)	2	63520724	63522206	1483	1	ENSG00000125534	ENST00000370179	protein_coding	0	79144	PPDPF	pancreatic progenitor cell differentiation and proliferation factor
11	57395399	57411322	15924	*	9.55471	7.62762	10.3513	-2.69946	2.86357e-143	7.00701e-141	Promoter (<=1kb)	8	57406954	57408749	1796	2	ENSG00000134802	ENST00000625097	TEC	0	29015	SLC43A3	solute carrier family 43 member 3
12	76029884	76050425	20542	*	9.8016	8.20003	10.5419	-2.34123	1.14162e-140	2.75527e-138	Promoter (<=1kb)	7	76025447	76033932	8486	2	ENSG00000139289	ENST00000266671	protein_coding	0	22822	PHLDA1	pleckstrin homology like domain family A member 1
1	207787516	207806367	18852	*	9.82996	8.2637	10.5632	-2.29331	6.79388e-140	1.62121e-137	Promoter (<=1kb)	3	207802443	207802523	81	2	ENSG00000203709	ENST00000385055	miRNA	0	NA	NA	NA
3	129159824	129174014	14191	*	9.9867	8.5616	10.6894	-2.11525	4.10996e-137	9.57025e-135	Promoter (<=1kb)	5	129127415	129161293	33879	2	ENSG00000240682	ENST00000393295	protein_coding	0	57461	ISY1	ISY1 splicing factor homolog
14	64751338	64765700	14363	*	9.28179	6.9316	10.1329	-3.13799	4.89599e-137	1.13093e-134	Promoter (<=1kb)	17	64748307	64763840	15534	2	ENSG00000070182	ENST00000342835	processed_transcript	0	6710	SPTB	spectrin beta	erythrocytic
2	210679378	210696247	16870	*	8.99664	5.53561	9.9296	-4.30111	4.61599e-136	1.0578e-133	Downstream (<=300bp)	11	210671615	210679107	7493	1	ENSG00000021826	ENST00000479988	retained_intron	7763	1373	CPS1	carbamoyl-phosphate synthase 1
1	3516858	3544557	27700	*	9.66233	7.9556	10.4225	-2.4775	1.1238e-134	2.49604e-132	Promoter (<=1kb)	3	3489920	3531448	41529	2	ENSG00000162591	ENST00000294599	protein_coding	0	1953	MEGF6	multiple EGF like domains 6
5	139275500	139289410	13911	*	9.39492	7.36516	10.2065	-2.85438	1.23202e-134	2.71553e-132	Promoter (<=1kb)	18	139278781	139278978	198	1	ENSG00000200959	ENST00000364089	snoRNA	0	26821	SNORA74A	small nucleolar RNA	H/ACA box 74A
9	129485298	129512348	27051	*	10.1694	8.88496	10.8379	-1.93928	5.37227e-134	1.17514e-131	Promoter (<=1kb)	15	129488545	129504274	15730	1	ENSG00000204054	ENST00000444184	lincRNA	0	NA	NA	NA
16	67933524	67952425	18902	*	9.48218	7.58089	10.2749	-2.66874	2.3691e-133	5.10489e-131	Promoter (<=1kb)	12	67950369	67951929	1561	2	ENSG00000124067	ENST00000573702	retained_intron	0	6560	SLC12A4	solute carrier family 12 member 4
16	57752960	57767473	14514	*	9.08045	6.49904	9.9546	-3.39991	2.59785e-132	5.55632e-130	Promoter (<=1kb)	12	57753457	57756868	3412	1	ENSG00000140854	ENST00000563462	protein_coding	0	10300	KATNB1	katanin regulatory subunit B1
15	89622471	89635851	13381	*	9.0795	6.57882	9.94606	-3.35655	2.32743e-131	4.94134e-129	Promoter (<=1kb)	23	89625400	89631056	5657	1	ENSG00000140534	ENST00000561095	nonsense_mediated_decay	0	90381	TICRR	TOPBP1 interacting checkpoint and replication regulator
17	47679429	47690984	11556	*	9.1146	6.71336	9.97115	-3.24548	3.33689e-131	7.03281e-129	Promoter (<=1kb)	10	47679880	47682589	2710	1	ENSG00000108424	ENST00000580158	retained_intron	0	3837	KPNB1	karyopherin subunit beta 1
3	49874432	49890759	16328	*	9.09549	6.53991	9.96726	-3.40779	3.02654e-130	6.3325e-128	Promoter (<=1kb)	5	49873347	49877980	4634	2	ENSG00000234667	ENST00000423971	unitary_pseudogene	0	389120	ACTL11P	actin like 11	pseudogene
9	129730232	129741696	11465	*	9.11387	6.72396	9.96922	-3.23084	7.43129e-130	1.54368e-127	3' UTR	15	129738331	129753019	14689	2	ENSG00000148344	ENST00000481476	processed_transcript	11323	9536	PTGES	prostaglandin E synthase
12	6314742	6328788	14047	*	9.05897	6.46333	9.9344	-3.41187	5.00066e-128	1.01682e-125	Promoter (<=1kb)	7	6317567	6318363	797	1	ENSG00000008323	ENST00000543000	processed_transcript	0	55200	PLEKHG6	pleckstrin homology and RhoGEF domain containing G6
16	1087584	1106504	18921	*	9.61412	7.96583	10.3634	-2.388	2.46751e-127	4.98229e-125	Promoter (<=1kb)	12	1090005	1096244	6240	2	ENSG00000184471	ENST00000328449	protein_coding	0	390664	C1QTNF8	C1q and TNF related 8
1	155938104	155947756	9653	*	9.04035	6.53475	9.90739	-3.31561	2.85023e-126	5.71511e-124	Promoter (<=1kb)	3	155941710	155942949	1240	1	ENSG00000173080	ENST00000368318	protein_coding	0	339403	RXFP4	relaxin family peptide/INSL5 receptor 4
6	33681305	33711882	30578	*	9.7359	8.22344	10.4579	-2.23499	4.36291e-126	8.6879e-124	Promoter (<=1kb)	4	33696761	33711727	14967	2	ENSG00000137288	ENST00000607484	protein_coding	0	84300	UQCC2	ubiquinol-cytochrome c reductase complex assembly factor 2
1	75785816	75800941	15126	*	9.74497	8.18201	10.4775	-2.27467	8.42732e-126	1.65531e-123	Promoter (<=1kb)	3	75796882	75913238	116357	1	ENSG00000057468	ENST00000263187	protein_coding	0	4438	MSH4	mutS homolog 4
8	127193640	127203422	9783	*	8.93401	6.14277	9.82585	-3.66435	1.27781e-125	2.49294e-123	Promoter (<=1kb)	13	127185635	127203222	17588	2	ENSG00000254166	ENST00000521815	lincRNA	0	103164619	PCAT2	prostate cancer associated transcript 2
17	44921116	44931048	9933	*	9.02057	6.60691	9.8784	-3.25919	1.31209e-123	2.54264e-121	Promoter (2-3kb)	10	44932322	44933976	1655	2	ENSG00000186185	ENST00000585687	retained_intron	2928	146909	KIF18B	kinesin family member 18B
11	57640771	57653266	12496	*	9.13381	6.97411	9.96261	-2.98342	2.892e-122	5.53004e-120	Promoter (<=1kb)	8	57645088	57649944	4857	2	ENSG00000166793	ENST00000524669	protein_coding	0	219539	YPEL4	yippee like 4
11	65319534	65331889	12356	*	9.10526	6.90856	9.93864	-2.9979	2.17574e-121	4.10604e-119	Promoter (1-2kb)	8	65333754	65353249	19496	1	ENSG00000133884	ENST00000528416	protein_coding	-1865	5977	DPF2	double PHD fingers 2
17	8195726	8208212	12487	*	9.39296	7.5863	10.1704	-2.55955	2.476e-121	4.64234e-119	Promoter (<=1kb)	10	8204859	8207367	2509	2	ENSG00000178999	ENST00000584972	protein_coding	0	9212	AURKB	aurora kinase B
X	78124612	78140634	16023	*	9.17802	7.03983	10.0041	-2.91776	3.15305e-121	5.87363e-119	Promoter (<=1kb)	1	78124944	78126267	1324	1	ENSG00000102144	ENST00000476531	processed_transcript	0	5230	PGK1	phosphoglycerate kinase 1
X	40038625	40064207	25583	*	10.5955	9.58879	11.1827	-1.58154	1.21953e-120	2.22866e-118	Promoter (<=1kb)	1	40051257	40063002	11746	2	ENSG00000183337	ENST00000427012	protein_coding	0	54880	BCOR	BCL6 corepressor
18	667650	694607	26958	*	9.33786	7.4822	10.1234	-2.64604	3.29583e-120	5.98514e-118	Promoter (<=1kb)	22	670324	693277	22954	2	ENSG00000132199	ENST00000584259	retained_intron	0	55556	ENOSF1	enolase superfamily member 1
11	66837119	66865902	28784	*	10.6559	9.72273	11.2179	-1.49484	2.01868e-119	3.59799e-117	Promoter (<=1kb)	8	66857883	66860475	2593	2	ENSG00000173599	ENST00000530187	processed_transcript	0	5091	PC	pyruvate carboxylase
3	47840726	47857595	16870	*	9.2781	7.30539	10.0815	-2.73202	2.55694e-119	4.52939e-117	Promoter (<=1kb)	5	47855125	47857478	2354	2	ENSG00000047849	ENST00000477765	retained_intron	0	4134	MAP4	microtubule associated protein 4
12	52888997	52905031	16035	*	9.59697	8.0089	10.3346	-2.33465	3.61749e-119	6.36898e-117	Promoter (<=1kb)	7	52900588	52903648	3061	2	ENSG00000170421	ENST00000546900	protein_coding	0	3856	KRT8	keratin 8
21	44321523	44335895	14373	*	9.2834	7.40758	10.0721	-2.65551	2.14059e-118	3.7459e-116	Promoter (<=1kb)	29	44322962	44325635	2674	1	ENSG00000141959	ENST00000495274	retained_intron	0	5211	PFKL	phosphofructokinase	liver type
17	75816070	75831922	15853	*	9.04756	6.77146	9.89037	-3.11931	5.481e-118	9.47656e-116	Promoter (<=1kb)	10	75829662	75830661	1000	2	ENSG00000092929	ENST00000590856	retained_intron	0	201294	UNC13D	unc-13 homolog D
11	34095021	34107594	12574	*	9.79715	8.39484	10.4946	-2.08312	2.18529e-117	3.75584e-115	Promoter (<=1kb)	8	34105602	34146910	41309	1	ENSG00000135372	ENST00000257829	protein_coding	0	55226	NAT10	N-acetyltransferase 10
1	53237409	53252167	14759	*	9.30215	7.3839	10.0974	-2.69466	7.60188e-117	1.29116e-114	Promoter (<=1kb)	3	53226892	53238610	11719	2	ENSG00000162385	ENST00000371470	protein_coding	0	4116	MAGOH	mago homolog	exon junction complex subunit
8	143715470	143724910	9441	*	8.9737	6.66308	9.82043	-3.13313	3.06314e-116	5.11243e-114	Promoter (<=1kb)	13	143716259	143722458	6200	1	ENSG00000181085	ENST00000338033	protein_coding	0	225689	MAPK15	mitogen-activated protein kinase 15
X	53371332	53385322	13991	*	8.95168	6.56034	9.80719	-3.24481	1.21559e-115	2.01718e-113	Promoter (<=1kb)	1	53381678	53382646	969	2	ENSG00000072501	ENST00000469129	processed_transcript	0	8243	SMC1A	structural maintenance of chromosomes 1A
1	53253371	53283537	30167	*	9.17317	7.20301	9.97622	-2.74737	2.61289e-115	4.31112e-113	Promoter (<=1kb)	3	53264169	53275663	11495	2	ENSG00000157193	ENST00000475501	protein_coding	0	7804	LRP8	LDL receptor related protein 8
1	26274265	26289724	15460	*	9.54632	7.91584	10.2922	-2.3423	4.87467e-115	7.99722e-113	Promoter (<=1kb)	3	26279176	26281522	2347	1	ENSG00000142669	ENST00000270792	protein_coding	0	83442	SH3BGRL3	SH3 domain binding glutamate rich protein like 3
2	27241488	27252085	10598	*	8.78616	5.97664	9.67941	-3.66193	1.20713e-114	1.9692e-112	Promoter (<=1kb)	11	27241921	27243590	1670	1	ENSG00000084774	ENST00000428460	protein_coding	0	790	CAD	carbamoyl-phosphate synthetase 2	aspartate transcarbamylase	and dihydroorotase
11	68047578	68060710	13133	*	8.93421	6.57714	9.78606	-3.17309	1.05447e-113	1.71049e-111	Promoter (<=1kb)	8	68049148	68050220	1073	1	ENSG00000110719	ENST00000524870	retained_intron	0	10312	TCIRG1	T cell immune regulator 1	ATPase H+ transporting V0 subunit a3
X	24061785	24082825	21041	*	10.1452	8.97109	10.7838	-1.80853	2.22256e-113	3.58515e-111	Promoter (<=1kb)	1	24071713	24073528	1816	1	ENSG00000130741	ENST00000460032	processed_transcript	0	1968	EIF2S3	eukaryotic translation initiation factor 2 subunit gamma
16	76252	98672	22421	*	9.30418	7.52223	10.0775	-2.53677	2.6511e-113	4.25267e-111	Promoter (<=1kb)	12	63157	76355	13199	2	ENSG00000007384	ENST00000450643	protein_coding	0	64285	RHBDF1	rhomboid 5 homolog 1
17	80193313	80215700	22388	*	8.95241	6.58795	9.80506	-3.15123	1.07679e-112	1.7083e-110	Promoter (<=1kb)	10	80207656	80214722	7067	2	ENSG00000181523	ENST00000572257	protein_coding	0	6448	SGSH	N-sulfoglucosamine sulfohydrolase
5	94696588	94719427	22840	*	9.12837	7.16517	9.93039	-2.76522	2.20852e-111	3.44696e-109	Promoter (<=1kb)	18	94707525	94710693	3169	2	ENSG00000175471	ENST00000509850	retained_intron	0	79772	MCTP1	multiple C2 and transmembrane domain containing 1
19	4027692	4043780	16089	*	9.43363	7.77073	10.1857	-2.42804	2.5855e-111	4.01364e-109	Promoter (<=1kb)	14	4028461	4028814	354	1	ENSG00000105229	ENST00000601439	retained_intron	0	51588	PIAS4	protein inhibitor of activated STAT 4
11	65528435	65545162	16728	*	9.34039	7.64805	10.0979	-2.43354	1.46266e-110	2.2527e-108	Promoter (<=1kb)	8	65530639	65538701	8063	1	ENSG00000142186	ENST00000279270	protein_coding	0	57410	SCYL1	SCY1 like pseudokinase 1
1	28535708	28550135	14428	*	9.19378	7.26706	9.99036	-2.68012	1.46674e-110	2.2527e-108	Promoter (<=1kb)	3	28536093	28537898	1806	1	ENSG00000180198	ENST00000478232	retained_intron	0	1104	RCC1	regulator of chromosome condensation 1
19	49848151	49864224	16074	*	9.86952	8.5919	10.5363	-1.94864	2.35795e-110	3.60229e-108	Promoter (<=1kb)	14	49861817	49864062	2246	2	ENSG00000039650	ENST00000593706	retained_intron	0	11284	PNKP	polynucleotide kinase 3'-phosphatase
11	47604279	47618070	13792	*	9.01954	6.92637	9.83973	-2.88182	6.33227e-110	9.62305e-108	3' UTR	8	47589664	47594659	4996	2	ENSG00000172247	ENST00000302514	protein_coding	-9620	114900	C1QTNF4	C1q and TNF related 4
1	28573591	28582775	9185	*	9.40731	7.7412	10.16	-2.39192	8.99303e-110	1.3595e-107	Promoter (<=1kb)	3	28578538	28581872	3335	2	ENSG00000197989	ENST00000470977	retained_intron	0	85028	SNHG12	small nucleolar RNA host gene 12
1	32675556	32690458	14903	*	9.33805	7.62763	10.0988	-2.46315	5.1204e-109	7.70034e-107	3' UTR	3	32669256	32680651	11396	1	ENSG00000162521	ENST00000482190	protein_coding	6300	5928	RBBP4	RB binding protein 4	chromatin remodeling factor
19	13828388	13843885	15498	*	10.0489	8.8848	10.6846	-1.78742	2.30366e-108	3.44642e-106	Promoter (<=1kb)	14	13836440	13836517	78	2	ENSG00000207808	ENST00000385073	miRNA	0	407018	MIR27A	microRNA 27a
9	133747497	133764178	16682	*	9.18468	7.35788	9.96551	-2.60597	1.52531e-107	2.2702e-105	3' UTR	15	133725393	133739955	14563	2	ENSG00000123453	ENST00000298628	protein_coding	-7542	1757	SARDH	sarcosine dehydrogenase
11	9444962	9456188	11227	*	9.35833	7.72207	10.1053	-2.36328	3.49425e-107	5.12147e-105	3' UTR	8	9460319	9478424	18106	1	ENSG00000166478	ENST00000531943	protein_coding	-4131	7702	ZNF143	zinc finger protein 143
5	151809284	151829111	19828	*	9.15224	7.31394	9.93494	-2.60438	6.57979e-106	9.49925e-104	3' UTR	18	151848886	151850791	1906	1	ENSG00000270978	ENST00000603996	processed_pseudogene	-19775	2753	GLULP1	glutamate-ammonia ligase pseudogene 1
8	144308022	144327707	19686	*	10.1039	8.93244	10.7418	-1.82304	1.08165e-105	1.55381e-103	Promoter (<=1kb)	13	144314584	144326910	12327	2	ENSG00000185000	ENST00000528718	protein_coding	0	8694	DGAT1	diacylglycerol O-acyltransferase 1
17	75618650	75637741	19092	*	8.87766	6.56792	9.72429	-3.10747	1.10295e-105	1.57657e-103	Promoter (<=1kb)	10	75626845	75634223	7379	2	ENSG00000108469	ENST00000443199	processed_transcript	0	9400	RECQL5	RecQ like helicase 5
15	100850650	100873663	23014	*	9.36562	7.74901	10.1088	-2.3438	1.13818e-105	1.61891e-103	Promoter (<=1kb)	23	100861843	100873862	12020	1	ENSG00000259604	ENST00000558475	lincRNA	0	NA	NA	NA
12	52240452	52258413	17962	*	9.45854	7.8627	10.1977	-2.3514	1.77162e-105	2.48319e-103	Promoter (<=1kb)	7	52241528	52244577	3050	1	ENSG00000135480	ENST00000552183	processed_transcript	0	3855	KRT7	keratin 7
7	66516150	66526552	10403	*	8.66173	5.82027	9.5574	-3.71363	4.01888e-105	5.60586e-103	Exon (ENST00000448776/ENSG00000234500	exon 3 of 8)	6	66511556	66545066	33511	1	ENSG00000234500	ENST00000448776	unprocessed_pseudogene	4594	NA	NA	NA
17	40380569	40393496	12928	*	8.71841	6.09571	9.59626	-3.43654	5.1183e-105	7.10508e-103	Promoter (<=1kb)	10	40389562	40392101	2540	2	ENSG00000131747	ENST00000578412	retained_intron	0	7153	TOP2A	DNA topoisomerase II alpha
11	73967692	73975466	7775	*	8.72416	6.17293	9.59552	-3.40408	5.69196e-105	7.86362e-103	Promoter (<=1kb)	8	73963657	73970287	6631	2	ENSG00000255847	ENST00000537019	antisense	0	NA	NA	NA
2	210571146	210593697	22552	*	8.70374	5.97536	9.59057	-3.52795	2.49239e-104	3.42692e-102	Promoter (<=1kb)	11	210577155	210579800	2646	1	ENSG00000021826	ENST00000497163	retained_intron	0	1373	CPS1	carbamoyl-phosphate synthase 1
15	30662223	30684195	21973	*	9.32217	7.53347	10.0966	-2.57574	3.5143e-104	4.80909e-102	Promoter (<=1kb)	23	30673750	30673843	94	1	ENSG00000206846	ENST00000384119	misc_RNA	0	NA	NA	NA
1	46268489	46306137	37649	*	10.5559	9.63536	11.1133	-1.4669	6.08255e-104	8.28432e-102	Promoter (<=1kb)	3	46272466	46278439	5974	1	ENSG00000085999	ENST00000488942	protein_coding	0	8438	RAD54L	RAD54 like
2	216502287	216511632	9346	*	8.86049	6.60609	9.70078	-3.08692	1.92568e-103	2.58615e-101	3' UTR	11	216499140	216529484	30345	1	ENSG00000197756	ENST00000441179	protein_coding	3147	6168	RPL37A	ribosomal protein L37a
12	46355609	46374483	18875	*	10.7596	9.95695	11.2723	-1.31574	2.025e-103	2.69446e-101	Promoter (<=1kb)	7	46358189	46372867	14679	2	ENSG00000134294	ENST00000256689	protein_coding	0	54407	SLC38A2	solute carrier family 38 member 2
1	15428985	15438201	9217	*	8.77024	6.36516	9.62719	-3.26159	2.33363e-103	3.09088e-101	Promoter (<=1kb)	3	15438439	15446654	8216	1	ENSG00000162438	ENST00000375949	protein_coding	-238	11330	CTRC	chymotrypsin C
21	46237363	46257421	20059	*	8.85985	6.60853	9.69978	-3.03595	3.97874e-103	5.24576e-101	Promoter (<=1kb)	29	46251515	46256986	5472	2	ENSG00000160294	ENST00000481113	processed_transcript	0	8888	MCM3AP	minichromosome maintenance complex component 3 associated protein
19	38298601	38313690	15090	*	8.96627	6.8885	9.7844	-2.84967	4.91912e-103	6.45613e-101	Promoter (<=1kb)	14	38304161	38305009	849	1	ENSG00000167644	ENST00000301246	protein_coding	0	64073	C19orf33	chromosome 19 open reading frame 33
17	35845956	35856203	10248	*	8.61407	5.63846	9.51932	-3.78171	1.00966e-102	1.3132e-100	Promoter (1-2kb)	10	35844935	35864615	19681	1	ENSG00000270647	ENST00000603967	protein_coding	1021	8148	TAF15	TATA-box binding protein associated factor 15
2	11167877	11181468	13592	*	8.78397	6.4295	9.63553	-3.20213	1.0827e-102	1.40188e-100	Promoter (<=1kb)	11	11172012	11178168	6157	1	ENSG00000162976	ENST00000487471	processed_transcript	0	130814	SLC66A3	solute carrier family 66 member 3
4	24354148	24376927	22780	*	8.83109	6.57631	9.67143	-3.09856	1.2979e-102	1.67301e-100	Distal Intergenic	9	24520192	24520290	99	2	ENSG00000207697	ENST00000384964	miRNA	143363	693158	MIR573	microRNA 573
3	14132756	14154494	21739	*	9.03668	7.08577	9.83688	-2.72067	1.61023e-102	2.06639e-100	Promoter (<=1kb)	5	14147467	14148928	1462	2	ENSG00000154767	ENST00000427795	retained_intron	0	7508	XPC	XPC complex subunit	DNA damage recognition and repair factor
20	45941885	45955226	13342	*	9.07352	7.1596	9.86815	-2.71799	3.54534e-102	4.48983e-100	Promoter (<=1kb)	2	45945007	45948023	3017	1	ENSG00000100982	ENST00000479348	protein_coding	0	63935	PCIF1	phosphorylated CTD interacting factor 1
21	43761201	43776719	15519	*	9.1489	7.36467	9.92262	-2.53687	6.13042e-102	7.72969e-100	Promoter (<=1kb)	29	43772512	43776445	3934	2	ENSG00000160213	ENST00000291568	protein_coding	0	1476	CSTB	cystatin B
11	781703	802766	21064	*	9.2145	7.46515	9.98221	-2.53121	1.79208e-101	2.23037e-99	Promoter (<=1kb)	8	790475	798333	7859	2	ENSG00000177542	ENST00000628067	protein_coding	0	79751	SLC25A22	solute carrier family 25 member 22
1	145842029	145848873	6845	*	8.78873	6.51571	9.63119	-3.10312	2.68671e-101	3.31522e-99	Promoter (<=1kb)	3	145845629	145848953	3325	1	ENSG00000186364	ENST00000334513	protein_coding	0	200035	NUDT17	nudix hydrolase 17
8	25411322	25434976	23655	*	9.01578	7.02704	9.82152	-2.75063	4.34679e-101	5.34082e-99	Promoter (<=1kb)	13	25419262	25424654	5393	2	ENSG00000147437	ENST00000276414	protein_coding	0	2796	GNRH1	gonadotropin releasing hormone 1
5	96774945	96792225	17281	*	8.90332	6.79678	9.72527	-2.89534	6.71259e-101	8.17803e-99	Promoter (<=1kb)	18	96785639	96790626	4988	2	ENSG00000164307	ENST00000507859	retained_intron	0	51752	ERAP1	endoplasmic reticulum aminopeptidase 1
2	191685936	191704354	18419	*	9.22567	7.55611	9.97897	-2.42406	1.48126e-100	1.79706e-98	Promoter (2-3kb)	11	191683505	191685076	1572	1	ENSG00000173559	ENST00000462824	retained_intron	2431	64859	NABP1	nucleic acid binding protein 1
15	92163293	92178734	15442	*	8.89402	6.81177	9.71276	-2.86469	1.63823e-100	1.97917e-98	Promoter (<=1kb)	23	92170872	92172435	1564	1	ENSG00000176463	ENST00000566477	retained_intron	0	28232	SLCO3A1	solute carrier organic anion transporter family member 3A1
17	45101057	45113575	12519	*	8.92424	6.88649	9.73691	-2.84177	2.03929e-100	2.45344e-98	Promoter (<=1kb)	10	45102963	45104322	1360	1	ENSG00000136448	ENST00000587014	retained_intron	0	4836	NMT1	N-myristoyltransferase 1
9	127500080	127511018	10939	*	8.79696	6.58131	9.63265	-3.02526	4.82708e-100	5.78328e-98	3' UTR	15	127509888	127516893	7006	2	ENSG00000136830	ENST00000465154	processed_transcript	5875	64855	NIBAN2	niban apoptosis regulator 2
19	3465520	3473968	8449	*	8.7107	6.23777	9.57454	-3.27839	8.10782e-100	9.67376e-98	3' UTR	14	3474407	3478488	4082	2	ENSG00000095932	ENST00000591708	protein_coding	4520	284422	SMIM24	small integral membrane protein 24
10	80138738	80152937	14200	*	8.75094	6.45063	9.59651	-3.12676	8.5614e-100	1.01729e-97	Promoter (<=1kb)	20	80144048	80145030	983	1	ENSG00000189129	ENST00000465660	retained_intron	0	219348	PLAC9	placenta associated 9
14	69979134	70019561	40428	*	9.44872	7.98422	10.1603	-2.16063	1.03185e-99	1.22105e-97	Promoter (<=1kb)	17	69994239	70011568	17330	1	ENSG00000198732	ENST00000557483	retained_intron	0	64093	SMOC1	SPARC related modular calcium binding 1
16	4679570	4702818	23249	*	10.0716	8.93407	10.6996	-1.77715	1.1314e-99	1.33339e-97	Promoter (<=1kb)	12	4680173	4683932	3760	1	ENSG00000102858	ENST00000592256	processed_transcript	0	23295	MGRN1	mahogunin ring finger 1
1	6216074	6228619	12546	*	9.08107	7.16293	9.87634	-2.6637	1.55385e-99	1.82381e-97	Promoter (<=1kb)	3	6221898	6223502	1605	2	ENSG00000116237	ENST00000495791	processed_transcript	0	23463	ICMT	isoprenylcysteine carboxyl methyltransferase
1	155316378	155328857	12480	*	9.12932	7.37047	9.89868	-2.51116	1.91143e-99	2.23444e-97	Promoter (<=1kb)	3	155318175	155319885	1711	1	ENSG00000160752	ENST00000492887	retained_intron	0	2224	FDPS	farnesyl diphosphate synthase
11	83079036	83094245	15210	*	9.14384	7.36853	9.91604	-2.5244	3.59637e-99	4.18716e-97	Promoter (<=1kb)	8	83083687	83084138	452	1	ENSG00000279900	ENST00000624584	TEC	0	NA	NA	NA
11	3099910	3114996	15087	*	8.76813	6.50785	9.60911	-3.10034	5.1177e-99	5.93448e-97	Promoter (<=1kb)	8	3087379	3102266	14888	2	ENSG00000021762	ENST00000534454	protein_coding	0	114879	OSBPL5	oxysterol binding protein like 5
2	159768776	159786313	17538	*	8.83122	6.68882	9.65781	-2.94867	5.71398e-99	6.59942e-97	3' UTR	11	159759292	159767850	8559	1	ENSG00000136536	ENST00000478396	processed_transcript	9484	64844	MARCHF7	membrane associated ring-CH-type finger 7
7	36445318	36459803	14486	*	8.82985	6.69346	9.65568	-2.94526	5.97963e-99	6.87872e-97	Promoter (<=1kb)	6	36448939	36453655	4717	1	ENSG00000011426	ENST00000491782	retained_intron	0	54443	ANLN	anillin actin binding protein
9	136666765	136687541	20777	*	9.40555	7.87939	10.1305	-2.23083	2.16648e-98	2.47253e-96	Promoter (<=1kb)	15	136673143	136687423	14281	2	ENSG00000169692	ENST00000371696	protein_coding	0	10555	AGPAT2	1-acylglycerol-3-phosphate O-acyltransferase 2
X	49171421	49180922	9502	*	9.39514	7.91849	10.1094	-2.18932	6.39233e-98	7.26662e-96	Promoter (<=1kb)	1	49177137	49179283	2147	2	ENSG00000012211	ENST00000614014	retained_intron	0	4007	PRICKLE3	prickle planar cell polarity protein 3
3	196042202	196052559	10358	*	8.95751	6.90921	9.77163	-2.80129	2.00561e-97	2.27098e-95	Promoter (<=1kb)	5	196044695	196045254	560	1	ENSG00000228413	ENST00000429793	processed_pseudogene	0	NA	NA	NA
1	27392201	27406152	13952	*	8.89494	6.88446	9.70379	-2.79632	2.81674e-97	3.17697e-95	Promoter (<=1kb)	3	27392644	27395814	3171	1	ENSG00000181773	ENST00000374024	protein_coding	0	2827	GPR3	G protein-coupled receptor 3
10	68789967	68808413	18447	*	8.83464	6.71411	9.65842	-2.89751	3.13112e-97	3.51782e-95	Promoter (2-3kb)	20	68787836	68789872	2037	1	ENSG00000060339	ENST00000480627	retained_intron	2131	55749	CCAR1	cell division cycle and apoptosis regulator 1
16	29903599	29917068	13470	*	8.80933	6.6803	9.63422	-2.95248	5.22059e-97	5.84261e-95	Promoter (<=1kb)	12	29906963	29912370	5408	2	ENSG00000174943	ENST00000563955	retained_intron	0	253980	KCTD13	potassium channel tetramerization domain containing 13
1	23288601	23309939	21339	*	9.16448	7.41788	9.93171	-2.48264	5.44463e-97	6.06981e-95	Promoter (<=1kb)	3	23303771	23306632	2862	2	ENSG00000125944	ENST00000464516	processed_transcript	0	10236	HNRNPR	heterogeneous nuclear ribonucleoprotein R
17	81442072	81470150	28079	*	9.87836	8.71696	10.5133	-1.79618	6.86598e-97	7.62494e-95	Promoter (<=1kb)	10	81461013	81461937	925	2	ENSG00000263271	ENST00000572590	antisense	0	NA	NA	NA
22	41916290	41937837	21548	*	9.10123	7.37432	9.86498	-2.48843	2.22876e-96	2.45623e-94	Promoter (<=1kb)	19	41922023	41926818	4796	2	ENSG00000159958	ENST00000291232	protein_coding	0	115650	TNFRSF13C	TNF receptor superfamily member 13C
12	48139316	48155558	16243	*	8.67542	6.32294	9.52678	-3.17755	2.48384e-96	2.72694e-94	Promoter (<=1kb)	7	48141338	48144073	2736	1	ENSG00000152556	ENST00000550802	retained_intron	0	5213	PFKM	phosphofructokinase	muscle
7	44060981	44074921	13941	*	9.57506	8.25197	10.2534	-1.99274	4.16403e-96	4.55425e-94	Promoter (<=1kb)	6	44073218	44074118	901	2	ENSG00000122678	ENST00000467607	retained_intron	0	27434	POLM	DNA polymerase mu
14	100533580	100561481	27902	*	9.32995	7.81921	10.0516	-2.22094	5.00033e-96	5.44829e-94	Promoter (<=1kb)	17	100537153	100549889	12737	2	ENSG00000183092	ENST00000556751	retained_intron	0	57596	BEGAIN	brain enriched guanylate kinase associated
1	156298696	156308881	10186	*	8.66124	6.23247	9.52064	-3.21965	9.36143e-96	1.01237e-93	Promoter (<=1kb)	3	156298624	156299299	676	2	ENSG00000189030	ENST00000339922	protein_coding	0	391104	VHLL	VHL like
19	46187941	46201653	13713	*	8.94879	7.05731	9.73995	-2.6544	6.4551e-95	6.90313e-93	Promoter (<=1kb)	14	46196238	46197323	1086	1	ENSG00000268879	ENST00000599950	unprocessed_pseudogene	0	NA	NA	NA
1	117101941	117122620	20680	*	9.09105	7.34026	9.85901	-2.48703	6.94784e-95	7.40265e-93	Promoter (<=1kb)	3	117112185	117122587	10403	2	ENSG00000134253	ENST00000369461	protein_coding	0	80263	TRIM45	tripartite motif containing 45
8	11845141	11854539	9399	*	8.63549	6.22823	9.49266	-3.22099	7.15731e-95	7.5978e-93	Promoter (<=1kb)	13	11850865	11853819	2955	2	ENSG00000164733	ENST00000532370	retained_intron	0	1508	CTSB	cathepsin B
8	22106384	22128827	22444	*	9.36278	7.79821	10.0956	-2.25788	8.34742e-95	8.82869e-93	Promoter (<=1kb)	13	22127486	22128116	631	2	ENSG00000168453	ENST00000519619	processed_transcript	0	55806	HR	HR lysine demethylase and nuclear receptor corepressor
16	30062990	30076774	13785	*	9.90221	8.78255	10.525	-1.73303	1.06574e-94	1.12308e-92	Promoter (<=1kb)	12	30075978	30084779	8802	1	ENSG00000149923	ENST00000563732	nonsense_mediated_decay	0	5531	PPP4C	protein phosphatase 4 catalytic subunit
1	201874654	201889847	15194	*	8.73594	6.53905	9.56935	-2.98355	2.26618e-94	2.37941e-92	Promoter (<=1kb)	3	201888680	201892137	3458	1	ENSG00000198892	ENST00000464117	processed_transcript	0	149345	SHISA4	shisa family member 4
6	43611014	43627812	16799	*	8.75989	6.53647	9.59651	-2.99468	2.2985e-94	2.40459e-92	Promoter (<=1kb)	4	43620482	43627353	6872	2	ENSG00000172432	ENST00000307114	protein_coding	0	54676	GTPBP2	GTP binding protein 2
17	17804949	17821567	16619	*	9.13647	7.42625	9.89723	-2.44736	2.53955e-94	2.64719e-92	Promoter (<=1kb)	10	17812073	17820864	8792	2	ENSG00000072310	ENST00000395751	nonsense_mediated_decay	0	6720	SREBF1	sterol regulatory element binding transcription factor 1
9	133462638	133474534	11897	*	8.82941	6.73898	9.64923	-2.92459	2.64556e-94	2.74777e-92	Promoter (<=1kb)	15	133462171	133468028	5858	1	ENSG00000160325	ENST00000444798	protein_coding	467	11094	CACFD1	calcium channel flower domain containing 1
1	112671696	112676920	5225	*	8.77946	6.65756	9.60342	-2.92306	5.5123e-94	5.68436e-92	Promoter (<=1kb)	3	112673141	112674883	1743	1	ENSG00000155363	ENST00000486416	processed_transcript	0	4343	MOV10	Mov10 RISC complex RNA helicase
11	66249119	66260540	11422	*	8.99952	7.18722	9.77795	-2.57177	7.7234e-94	7.93613e-92	Promoter (<=1kb)	8	66257294	66261829	4536	1	ENSG00000174996	ENST00000531240	protein_coding	0	64837	KLC2	kinesin light chain 2
7	44793592	44806800	13209	*	10.2653	9.32318	10.8304	-1.50031	1.17932e-93	1.20751e-91	Promoter (<=1kb)	6	44796680	44799816	3137	1	ENSG00000196262	ENST00000481437	retained_intron	0	5478	PPIA	peptidylprolyl isomerase A
11	72671542	72685060	13519	*	8.84512	6.76708	9.66329	-2.91919	3.08273e-93	3.13418e-91	Promoter (<=1kb)	8	72596629	72674591	77963	2	ENSG00000186642	ENST00000540380	processed_transcript	0	5138	PDE2A	phosphodiesterase 2A
16	4332185	4344163	11979	*	9.35847	7.85616	10.0783	-2.19052	4.56114e-93	4.62099e-91	Promoter (<=1kb)	12	4332224	4339597	7374	1	ENSG00000126603	ENST00000433375	protein_coding	0	84662	GLIS2	GLIS family zinc finger 2
16	69463222	69478175	14954	*	8.84412	6.85721	9.64959	-2.79324	6.07206e-93	6.13024e-91	Promoter (<=1kb)	12	69463844	69466264	2421	1	ENSG00000260108	ENST00000567834	3prime_overlapping_ncRNA	0	NA	NA	NA
19	45812200	45829475	17276	*	8.74976	6.59705	9.57767	-2.92805	8.40463e-93	8.45558e-91	Promoter (<=1kb)	14	45795710	45815319	19610	2	ENSG00000104941	ENST00000221538	protein_coding	0	81492	RSPH6A	radial spoke head 6 homolog A
7	100565030	100576526	11497	*	8.64574	6.31695	9.49449	-3.14734	1.30178e-92	1.30512e-90	Promoter (<=1kb)	6	100570131	100571136	1006	1	ENSG00000184414	ENST00000223076	processed_pseudogene	0	NA	NA	NA
22	38730143	38746886	16744	*	8.77456	6.69961	9.59232	-2.86878	6.06059e-92	6.01352e-90	Promoter (<=1kb)	19	38730613	38736184	5572	1	ENSG00000100226	ENST00000484971	nonsense_mediated_decay	0	9567	GTPBP1	GTP binding protein 1
16	2225829	2248934	23106	*	10.4287	9.5674	10.9643	-1.39165	7.53346e-92	7.44936e-90	Promoter (<=1kb)	12	2228393	2235741	7349	1	ENSG00000167967	ENST00000569796	retained_intron	0	1877	E4F1	E4F transcription factor 1
12	12918562	12928078	9517	*	8.68694	6.46965	9.52283	-3.03011	1.41243e-91	1.38716e-89	Promoter (<=1kb)	7	12927726	12980307	52582	1	ENSG00000247498	ENST00000545914	antisense	0	100506314	GPRC5D-AS1	GPRC5D and HEBP1 antisense RNA 1
7	76317088	76327484	10397	*	8.89794	7.03741	9.68422	-2.63815	2.49953e-91	2.44649e-89	3' UTR	6	76303577	76304295	719	1	ENSG00000106211	ENST00000429938	protein_coding	13511	3315	HSPB1	heat shock protein family B (small) member 1
1	19322632	19338856	16225	*	8.73932	6.53734	9.57335	-3.03245	2.51033e-91	2.44876e-89	Promoter (<=1kb)	3	19324754	19328081	3328	1	ENSG00000040487	ENST00000432465	protein_coding	0	54896	SLC66A1	solute carrier family 66 member 1
1	32058068	32073731	15664	*	9.21737	7.64924	9.95094	-2.29203	3.10326e-91	3.01696e-89	Promoter (<=1kb)	3	32072031	32102863	30833	1	ENSG00000121775	ENST00000487305	processed_transcript	0	55116	TMEM39B	transmembrane protein 39B
20	62360654	62383506	22853	*	9.64717	8.40452	10.3047	-1.88311	6.43095e-91	6.18958e-89	Promoter (<=1kb)	2	62309065	62367312	58248	2	ENSG00000130702	ENST00000252999	protein_coding	0	3911	LAMA5	laminin subunit alpha 5
19	23554939	23565798	10860	*	8.88461	7.01106	9.67296	-2.63907	6.82511e-91	6.54712e-89	Intron (ENST00000600313/ENSG00000197372	intron 3 of 3)	14	23596122	23598159	2038	1	ENSG00000268455	ENST00000600110	unprocessed_pseudogene	-30324	NA	NA	NA
11	126336102	126352855	16754	*	9.31911	7.84961	10.0318	-2.16052	5.28316e-90	5.03452e-88	Promoter (<=1kb)	8	126336414	126345716	9303	1	ENSG00000110063	ENST00000529149	retained_intron	0	28960	DCPS	decapping enzyme	scavenger
1	43985614	43998636	13023	*	9.45197	8.10125	10.1371	-2.0182	6.24743e-90	5.93382e-88	Promoter (<=1kb)	3	43991359	43996524	5166	1	ENSG00000159214	ENST00000486064	nonsense_mediated_decay	0	149473	CCDC24	coiled-coil domain containing 24
7	107923199	107955733	32535	*	9.32055	7.82977	10.0379	-2.20126	6.2799e-90	5.94511e-88	Promoter (<=1kb)	6	107942399	107953649	11251	2	ENSG00000091136	ENST00000476039	processed_transcript	0	3912	LAMB1	laminin subunit beta 1
15	75346516	75357379	10864	*	8.67573	6.527	9.50313	-2.96609	1.38133e-89	1.30342e-87	Promoter (<=1kb)	23	75346955	75348971	2017	1	ENSG00000140398	ENST00000564500	protein_coding	0	79661	NEIL1	nei like DNA glycosylase 1
2	27047831	27065729	17899	*	9.19768	7.66111	9.92477	-2.26306	1.50661e-89	1.4124e-87	Promoter (<=1kb)	11	27051008	27053980	2973	1	ENSG00000084693	ENST00000453161	protein_coding	0	60509	AGBL5	AGBL carboxypeptidase 5
16	69699169	69714254	15086	*	8.78106	6.75972	9.59143	-2.78492	1.64923e-89	1.5411e-87	Promoter (<=1kb)	12	69703065	69704652	1588	1	ENSG00000260772	ENST00000561622	3prime_overlapping_ncRNA	0	NA	NA	NA
22	43155353	43170984	15632	*	8.82409	6.87499	9.62402	-2.75327	1.66053e-89	1.54665e-87	Promoter (<=1kb)	19	43166623	43170274	3652	2	ENSG00000100304	ENST00000484711	retained_intron	0	23170	TTLL12	tubulin tyrosine ligase like 12
17	31558843	31597956	39114	*	10.3519	9.46333	10.8977	-1.42435	1.83433e-89	1.70304e-87	Promoter (<=1kb)	10	31559996	31560083	88	1	ENSG00000207614	ENST00000384882	miRNA	0	406968	MIR193A	microRNA 193a
3	47404496	47429172	24677	*	9.3267	7.8821	10.0339	-2.15111	1.93034e-89	1.78643e-87	Promoter (<=1kb)	5	47405280	47406750	1471	1	ENSG00000076201	ENST00000477276	retained_intron	0	25930	PTPN23	protein tyrosine phosphatase non-receptor type 23
3	128919441	128928277	8837	*	8.51904	6.06627	9.38087	-3.28452	1.97399e-89	1.82099e-87	Intron (ENST00000508239/ENSG00000187695	intron 5 of 7)	5	128914833	128915060	228	2	ENSG00000279507	ENST00000624189	TEC	-4381	NA	NA	NA
11	3083900	3096201	12302	*	8.6384	6.4378	9.47226	-3.01727	2.43303e-89	2.2373e-87	Promoter (<=1kb)	8	3087116	3094879	7764	2	ENSG00000021762	ENST00000478260	protein_coding	0	114879	OSBPL5	oxysterol binding protein like 5
1	910882	926073	15192	*	8.94393	7.17293	9.71539	-2.54011	3.90262e-89	3.56596e-87	Promoter (<=1kb)	3	923928	939291	15364	1	ENSG00000187634	ENST00000420190	protein_coding	0	148398	SAMD11	sterile alpha motif domain containing 11
19	12915351	12922196	6846	*	8.75517	6.69345	9.57114	-2.82977	4.66363e-89	4.24788e-87	Promoter (<=1kb)	14	12898786	12919276	20491	2	ENSG00000161860	ENST00000293695	protein_coding	0	256126	SYCE2	synaptonemal complex central element protein 2
1	223769070	223784498	15429	*	9.07803	7.44377	9.82466	-2.36351	6.04139e-89	5.4855e-87	Promoter (<=1kb)	3	223769841	223772710	2870	1	ENSG00000162909	ENST00000472601	processed_transcript	0	824	CAPN2	calpain 2
11	111723115	111740462	17348	*	9.71406	8.53024	10.3554	-1.83173	6.91152e-89	6.2559e-87	Promoter (<=1kb)	8	111735281	111737503	2223	2	ENSG00000137713	ENST00000526287	processed_transcript	0	5519	PPP2R1B	protein phosphatase 2 scaffold subunit Abeta
5	14695921	14716022	20102	*	9.56203	8.27791	10.2305	-1.96177	7.81508e-89	7.05164e-87	Promoter (1-2kb)	18	14711088	14717088	6001	2	ENSG00000154122	ENST00000502585	retained_intron	1066	56172	ANKH	ANKH inorganic pyrophosphate transport regulator
12	104290969	104322938	31970	*	10.5738	9.78761	11.0799	-1.29077	9.28396e-89	8.325e-87	Promoter (<=1kb)	7	104309851	104348483	38633	1	ENSG00000198431	ENST00000526950	protein_coding	0	7296	TXNRD1	thioredoxin reductase 1
14	102556027	102564170	8144	*	8.45099	5.78598	9.33252	-3.4951	1.05117e-88	9.39673e-87	Downstream (<=300bp)	17	102545254	102555826	10573	1	ENSG00000259230	ENST00000559946	lincRNA	10773	105370681	LINC02323	long intergenic non-protein coding RNA 2323
X	151949433	151971033	21601	*	8.75707	6.77219	9.56225	-2.78551	2.75001e-88	2.45073e-86	Promoter (<=1kb)	1	151969399	151970552	1154	2	ENSG00000102287	ENST00000465405	retained_intron	0	2564	GABRE	gamma-aminobutyric acid type A receptor subunit epsilon
17	76560171	76568962	8792	*	8.93359	7.03377	9.72604	-2.70201	3.6974e-88	3.28489e-86	Promoter (<=1kb)	10	76561109	76561192	84	1	ENSG00000199961	ENST00000363091	snoRNA	0	677849	SNORD1B	small nucleolar RNA	C/D box 1B
12	120205841	120227301	21461	*	8.92942	7.13711	9.7045	-2.57479	4.70996e-88	4.17164e-86	Promoter (<=1kb)	7	120210448	120226844	16397	2	ENSG00000089159	ENST00000536957	protein_coding	0	5829	PXN	paxillin
9	137427435	137439768	12334	*	8.83034	6.82943	9.63782	-2.83172	8.57693e-88	7.55031e-86	Promoter (<=1kb)	15	137434670	137438302	3633	2	ENSG00000188833	ENST00000472938	protein_coding	0	377841	ENTPD8	ectonucleoside triphosphate diphosphohydrolase 8
19	23323440	23337076	13637	*	8.56696	6.27945	9.41108	-3.12059	8.6428e-88	7.58517e-86	Promoter (<=1kb)	14	23323968	23329101	5134	1	ENSG00000267934	ENST00000600671	antisense	0	NA	NA	NA
19	4082209	4091720	9512	*	8.63226	6.47415	9.46086	-2.97228	1.30715e-87	1.14026e-85	3' UTR	14	4095388	4100072	4685	2	ENSG00000126934	ENST00000595715	processed_transcript	8352	5605	MAP2K2	mitogen-activated protein kinase kinase 2
16	89914858	89926977	12120	*	9.58563	8.32194	10.2488	-1.93668	1.43847e-87	1.25104e-85	Promoter (<=1kb)	12	89919165	89936092	16928	1	ENSG00000198211	ENST00000556922	protein_coding	0	NA	NA	NA
20	35698723	35743008	44286	*	11.7602	11.2716	12.1245	-0.850623	1.46337e-87	1.26887e-85	Promoter (<=1kb)	2	35699272	35700984	1713	1	ENSG00000125995	ENST00000374078	protein_coding	0	140823	ROMO1	reactive oxygen species modulator 1
2	20237925	20249526	11602	*	8.66331	6.5696	9.48356	-2.89003	2.33118e-87	2.01528e-85	Promoter (<=1kb)	11	20239892	20241046	1155	2	ENSG00000235411	ENST00000438989	processed_pseudogene	0	NA	NA	NA
1	32768872	32782755	13884	*	8.77713	6.83081	9.57665	-2.71052	3.7437e-87	3.22673e-85	Promoter (<=1kb)	3	32775237	32782103	6867	2	ENSG00000134684	ENST00000469100	processed_transcript	0	8565	YARS1	tyrosyl-tRNA synthetase 1
11	68010222	68023257	13036	*	9.01761	7.36419	9.76788	-2.38586	6.42729e-87	5.52326e-85	Promoter (<=1kb)	8	68010323	68028676	18354	1	ENSG00000006534	ENST00000615463	protein_coding	0	221	ALDH3B1	aldehyde dehydrogenase 3 family member B1
11	134139307	134152120	12814	*	8.6643	6.58298	9.4829	-2.86363	4.03848e-86	3.44991e-84	Promoter (<=1kb)	8	134139640	134145012	5373	1	ENSG00000166086	ENST00000532165	processed_transcript	0	83700	JAM3	junctional adhesion molecule 3
16	708697	736076	27380	*	10.9262	10.258	11.3811	-1.11825	7.14416e-86	6.08497e-84	Promoter (<=1kb)	12	730105	734238	4134	2	ENSG00000103245	ENST00000562862	processed_transcript	0	64428	CIAO3	cytosolic iron-sulfur assembly component 3
1	155011112	155023803	12692	*	8.80199	6.87565	9.59851	-2.67186	1.48791e-85	1.26358e-83	Promoter (<=1kb)	3	155014448	155016981	2534	1	ENSG00000160685	ENST00000292176	protein_coding	0	51043	ZBTB7B	zinc finger and BTB domain containing 7B
X	153871983	153883308	11326	*	8.37673	5.62237	9.26565	-3.57563	1.97936e-85	1.67601e-83	Promoter (<=1kb)	1	153872301	153876391	4091	2	ENSG00000198910	ENST00000458029	protein_coding	0	3897	L1CAM	L1 cell adhesion molecule
5	148263891	148273341	9451	*	8.51783	6.13824	9.37209	-3.19376	3.67331e-85	3.09222e-83	Promoter (<=1kb)	18	148268180	148286254	18075	1	ENSG00000214510	ENST00000512953	protein_coding	0	153218	SPINK13	serine peptidase inhibitor Kazal type 13
20	31802859	31814109	11251	*	8.65201	6.59375	9.4675	-2.84092	5.76802e-85	4.82742e-83	Promoter (<=1kb)	2	31808503	31808749	247	2	ENSG00000230801	ENST00000428124	processed_pseudogene	0	NA	NA	NA
12	48952211	48963132	10922	*	9.15053	7.65281	9.8694	-2.2038	6.85861e-85	5.72357e-83	Promoter (<=1kb)	7	48935723	48957551	21829	2	ENSG00000134287	ENST00000256682	protein_coding	0	377	ARF3	ADP ribosylation factor 3
17	38725047	38743609	18563	*	9.70336	8.56981	10.3302	-1.74989	1.04693e-84	8.71156e-83	Promoter (<=1kb)	10	38725757	38727171	1415	1	ENSG00000275023	ENST00000615441	processed_transcript	0	4302	MLLT6	MLLT6	PHD finger containing
3	50115308	50125137	9830	*	8.88702	7.15121	9.65235	-2.49469	2.45035e-84	2.03309e-82	Promoter (<=1kb)	5	50115352	50118570	3219	1	ENSG00000003756	ENST00000464988	retained_intron	0	10181	RBM5	RNA binding motif protein 5
1	223750543	223767162	16620	*	8.78288	6.9132	9.57062	-2.62495	2.91101e-84	2.40838e-82	Promoter (<=1kb)	3	223752019	223757497	5479	1	ENSG00000162909	ENST00000480581	processed_transcript	0	824	CAPN2	calpain 2
1	93564386	93581121	16736	*	8.81129	6.99176	9.59092	-2.59003	3.07688e-84	2.53834e-82	Promoter (<=1kb)	3	93562121	93568127	6007	2	ENSG00000137936	ENST00000538653	retained_intron	0	8412	BCAR3	BCAR3 adaptor protein	NSP family member
15	68183586	68202478	18893	*	8.6352	6.57044	9.45157	-2.85187	3.85266e-84	3.16928e-82	Promoter (<=1kb)	23	68191682	68198603	6922	1	ENSG00000033800	ENST00000611270	processed_transcript	0	8554	PIAS1	protein inhibitor of activated STAT 1
9	110238902	110244100	5199	*	8.85459	7.00487	9.63914	-2.64438	5.00829e-84	4.10822e-82	Promoter (1-2kb)	15	110244019	110245116	1098	2	ENSG00000136810	ENST00000487892	processed_transcript	1016	7295	TXN	thioredoxin
6	158760068	158774649	14582	*	8.77074	6.87633	9.56236	-2.65752	1.00076e-83	8.18578e-82	Promoter (<=1kb)	4	158764661	158764753	93	2	ENSG00000265558	ENST00000581555	miRNA	0	100500851	MIR3918	microRNA 3918
5	139628755	139647244	18490	*	8.91234	7.20355	9.67285	-2.44154	1.32885e-83	1.08388e-81	Promoter (<=1kb)	18	139644460	139645002	543	2	ENSG00000272255	ENST00000606683	lincRNA	0	NA	NA	NA
16	67259317	67272859	13543	*	8.56115	6.35642	9.39552	-3.01002	5.4208e-83	4.40902e-81	Promoter (<=1kb)	12	67261108	67263784	2677	1	ENSG00000262691	ENST00000573063	retained_intron	0	NA	NA	NA
2	190935948	190954779	18832	*	9.31143	7.90225	10.0105	-2.11871	8.54006e-83	6.92657e-81	3' UTR	11	190931563	190933105	1543	1	ENSG00000115419	ENST00000471443	processed_transcript	4385	2744	GLS	glutaminase
12	49125097	49132302	7206	*	9.81474	8.76469	10.416	-1.64554	3.02609e-82	2.44749e-80	Promoter (<=1kb)	7	49129286	49131397	2112	2	ENSG00000123416	ENST00000547476	protein_coding	0	10376	TUBA1B	tubulin alpha 1b
19	4352670	4371363	18694	*	8.91335	7.2504	9.66542	-2.406	4.8539e-82	3.91485e-80	Promoter (<=1kb)	14	4352990	4354577	1588	1	ENSG00000008382	ENST00000601877	protein_coding	0	84954	MPND	MPN domain containing
16	4504931	4526351	21421	*	8.99444	7.32939	9.7469	-2.37402	5.46325e-82	4.39403e-80	Promoter (<=1kb)	12	4514045	4522525	8481	2	ENSG00000089486	ENST00000566234	protein_coding	0	29965	CDIP1	cell death inducing p53 target 1
16	68357315	68369943	12629	*	8.36402	5.80466	9.23614	-3.38502	5.94868e-82	4.77118e-80	Promoter (<=1kb)	12	68361299	68363693	2395	2	ENSG00000103056	ENST00000563396	retained_intron	0	55512	SMPD3	sphingomyelin phosphodiesterase 3
1	156642414	156658627	16214	*	8.57564	6.46784	9.39776	-2.88191	7.51051e-82	6.00716e-80	Promoter (<=1kb)	3	156647128	156651551	4424	1	ENSG00000132692	ENST00000491823	nonsense_mediated_decay	0	63827	BCAN	brevican
19	34380159	34394768	14610	*	8.94929	7.32144	9.69468	-2.35347	1.01669e-81	8.08701e-80	Promoter (<=1kb)	14	34392196	34396656	4461	1	ENSG00000105220	ENST00000589985	retained_intron	0	2821	GPI	glucose-6-phosphate isomerase
2	127464930	127482898	17969	*	8.82847	7.0507	9.60109	-2.51412	1.12449e-81	8.91996e-80	Promoter (<=1kb)	11	127472234	127472415	182	1	ENSG00000202429	ENST00000365559	snRNA	0	106479580	RNU4-48P	RNA	U4 small nuclear 48	pseudogene
11	130208025	130225648	17624	*	8.64921	6.66701	9.454	-2.77103	1.16021e-81	9.17805e-80	3' UTR	8	130236631	130238591	1961	2	ENSG00000196323	ENST00000525623	retained_intron	12943	29068	ZBTB44	zinc finger and BTB domain containing 44
1	150954722	150974898	20177	*	9.38248	8.08018	10.0556	-1.96353	1.32642e-81	1.04642e-79	Promoter (<=1kb)	3	150961317	150964735	3419	1	ENSG00000143379	ENST00000497314	retained_intron	0	9869	SETDB1	SET domain bifurcated histone lysine methyltransferase 1
1	156589800	156601819	12020	*	9.38873	8.08518	10.0622	-1.96019	1.6998e-81	1.33733e-79	Promoter (<=1kb)	3	156597764	156601496	3733	2	ENSG00000160818	ENST00000527691	retained_intron	0	54865	GPATCH4	G-patch domain containing 4 (gene/pseudogene)
6	30594139	30605517	11379	*	9.19268	7.76009	9.89714	-2.1169	2.60763e-81	2.04599e-79	Promoter (<=1kb)	4	30603573	30604212	640	2	ENSG00000204569	ENST00000496955	retained_intron	0	5514	PPP1R10	protein phosphatase 1 regulatory subunit 10
5	32347487	32354266	6780	*	8.48554	6.26292	9.32207	-3.0221	2.7508e-81	2.15025e-79	Distal Intergenic	18	32354629	32364938	10310	2	ENSG00000056097	ENST00000502988	retained_intron	10672	51663	ZFR	zinc finger RNA binding protein
3	48551939	48580807	28869	*	9.77746	8.70783	10.3849	-1.66526	2.7554e-81	2.15025e-79	Promoter (<=1kb)	5	48549864	48562015	12152	2	ENSG00000114268	ENST00000467176	processed_transcript	0	5210	PFKFB4	6-phosphofructo-2-kinase/fructose-2	6-biphosphatase 4
12	46176740	46188170	11431	*	8.60792	6.59788	9.41671	-2.7943	3.45206e-81	2.68665e-79	3' UTR	7	46197378	46198021	644	2	ENSG00000111371	ENST00000548979	retained_intron	9851	81539	SLC38A1	solute carrier family 38 member 1
12	53050846	53069091	18246	*	8.97713	7.37239	9.71802	-2.3192	4.1894e-81	3.25174e-79	Promoter (<=1kb)	7	53054027	53055806	1780	1	ENSG00000111077	ENST00000551693	retained_intron	0	23371	TNS2	tensin 2
12	121772839	121785457	12619	*	9.01238	7.40523	9.75374	-2.33389	4.26933e-81	3.3049e-79	Promoter (<=1kb)	7	121776263	121780750	4488	1	ENSG00000188735	ENST00000416147	processed_transcript	0	144404	TMEM120B	transmembrane protein 120B
1	54999409	55016783	17375	*	8.52871	6.30991	9.36478	-2.98655	9.26562e-81	7.13428e-79	Promoter (<=1kb)	3	54998933	55010883	11951	1	ENSG00000162399	ENST00000371265	protein_coding	476	7809	BSND	barttin CLCNK type accessory subunit beta
20	58985800	59005956	20157	*	9.46594	8.24647	10.1172	-1.86356	1.65842e-80	1.27355e-78	Promoter (<=1kb)	2	58987710	58995133	7424	1	ENSG00000101158	ENST00000477741	retained_intron	0	51497	NELFCD	negative elongation factor complex member C/D
14	58258088	58275208	17121	*	8.52878	6.33781	9.36147	-3.02567	3.28133e-80	2.51313e-78	Promoter (<=1kb)	17	58263524	58267796	4273	1	ENSG00000100567	ENST00000554207	retained_intron	0	5684	PSMA3	proteasome 20S subunit alpha 3
19	17388663	17396555	7893	*	8.44298	5.86884	9.31646	-3.35672	3.90337e-80	2.98164e-78	Promoter (<=1kb)	14	17390509	17394158	3650	2	ENSG00000269720	ENST00000636079	protein_coding	0	110806280	CCDC194	coiled-coil domain containing 194
9	86020513	86037377	16865	*	8.59861	6.53561	9.41474	-2.81956	4.43877e-80	3.38167e-78	Promoter (<=1kb)	15	86035395	86036813	1419	2	ENSG00000135052	ENST00000464314	retained_intron	0	51280	GOLM1	golgi membrane protein 1
16	2819478	2828858	9381	*	8.49278	6.32294	9.32284	-2.97333	5.16401e-80	3.92383e-78	Promoter (<=1kb)	12	2822659	2822993	335	2	ENSG00000262154	ENST00000572664	processed_pseudogene	0	100130566	EIF1P4	eukaryotic translation initiation factor 1 pseudogene 4
10	68060040	68072709	12670	*	9.54956	8.37576	10.1881	-1.80214	6.12818e-80	4.64423e-78	Promoter (<=1kb)	20	67922484	68073097	150614	2	ENSG00000148634	ENST00000427635	nonsense_mediated_decay	388	26091	HERC4	HECT and RLD domain containing E3 ubiquitin protein ligase 4
6	165906303	165927494	21192	*	8.6389	6.66229	9.44288	-2.731	8.29709e-80	6.27147e-78	Exon (ENST00000444465/ENSG00000223414	exon 2 of 3)	4	165780269	165986496	206228	2	ENSG00000112541	ENST00000535229	processed_transcript	59002	10846	PDE10A	phosphodiesterase 10A
7	99379075	99391282	12208	*	8.4384	6.10385	9.28779	-3.11839	8.58765e-80	6.47415e-78	Promoter (<=1kb)	6	99385700	99388956	3257	1	ENSG00000130429	ENST00000474880	processed_transcript	0	10095	ARPC1B	actin related protein 2/3 complex subunit 1B
10	103590345	103606842	16498	*	8.73063	6.89187	9.5134	-2.60808	1.15825e-79	8.70916e-78	Promoter (1-2kb)	20	103608619	103610050	1432	1	ENSG00000273108	ENST00000609691	antisense	-1777	NA	NA	NA
11	61398372	61408320	9949	*	8.45358	6.10732	9.30425	-3.11259	1.22577e-79	9.16916e-78	Promoter (<=1kb)	8	61404288	61406170	1883	2	ENSG00000149532	ENST00000494016	processed_transcript	0	79869	CPSF7	cleavage and polyadenylation specific factor 7
16	67173117	67180480	7364	*	8.67318	6.79103	9.46288	-2.64408	2.2393e-79	1.66215e-77	Promoter (<=1kb)	12	67173951	67175199	1249	1	ENSG00000140939	ENST00000566871	protein_coding	0	8996	NOL3	nucleolar protein 3
11	34146424	34165506	19083	*	8.74501	6.93553	9.52298	-2.55524	2.58103e-79	1.91089e-77	Promoter (<=1kb)	8	34146720	34147670	951	1	ENSG00000135372	ENST00000534509	processed_transcript	0	55226	NAT10	N-acetyltransferase 10
16	2072976	2096309	23334	*	9.61283	8.44994	10.2482	-1.79459	2.75723e-79	2.03612e-77	Promoter (<=1kb)	12	2092886	2094146	1261	2	ENSG00000008710	ENST00000472659	retained_intron	0	5310	PKD1	polycystin 1	transient receptor potential channel interacting
1	71051231	71063041	11811	*	8.54282	6.45245	9.36264	-2.87852	9.88208e-79	7.26044e-77	Promoter (<=1kb)	3	71058323	71066958	8636	1	ENSG00000235079	ENST00000426999	antisense	0	NA	NA	NA
16	67538409	67554035	15627	*	8.75154	6.98737	9.52182	-2.52554	2.64951e-78	1.927e-76	Promoter (<=1kb)	12	67538464	67541578	3115	1	ENSG00000039523	ENST00000566815	nonsense_mediated_decay	0	79567	RIPOR1	RHO family interacting cell polarization regulator 1
22	41515531	41535789	20259	*	9.40496	8.1743	10.0593	-1.87507	3.21911e-78	2.33539e-76	Promoter (<=1kb)	19	41515766	41521590	5825	1	ENSG00000100412	ENST00000466237	processed_transcript	0	50	ACO2	aconitase 2
12	118026619	118043447	16829	*	8.73034	6.862	9.51787	-2.60479	3.53121e-78	2.55539e-76	Promoter (<=1kb)	7	118026890	118033130	6241	1	ENSG00000111445	ENST00000543153	processed_transcript	0	5985	RFC5	replication factor C subunit 5
14	103695435	103717217	21783	*	9.57324	8.4355	10.2013	-1.7663	3.56951e-78	2.57665e-76	Promoter (<=1kb)	17	103715730	103733668	17939	1	ENSG00000100711	ENST00000216602	protein_coding	0	79038	ZFYVE21	zinc finger FYVE-type containing 21
17	44163892	44174684	10793	*	8.40958	6.15177	9.25027	-3.0703	3.71378e-78	2.67411e-76	Promoter (<=1kb)	10	44170447	44172209	1763	1	ENSG00000161664	ENST00000591700	protein_coding	0	92591	ASB16	ankyrin repeat and SOCS box containing 16
19	48483505	48494529	11025	*	8.65466	6.7634	9.44578	-2.64373	3.90467e-78	2.80457e-76	3' UTR	14	48479926	48480879	954	1	ENSG00000105443	ENST00000600597	processed_transcript	3579	9266	CYTH2	cytohesin 2
19	45521456	45535036	13581	*	9.05588	7.57714	9.77062	-2.17412	4.05465e-78	2.90506e-76	Promoter (<=1kb)	14	45522556	45526332	3777	1	ENSG00000125753	ENST00000588482	nonsense_mediated_decay	0	7408	VASP	vasodilator stimulated phosphoprotein
1	54837233	54850291	13059	*	8.56925	6.57882	9.37523	-2.78484	4.29733e-78	3.07132e-76	3' UTR	3	54850876	54854166	3291	2	ENSG00000116133	ENST00000436604	protein_coding	3875	1718	DHCR24	24-dehydrocholesterol reductase
1	207088689	207103512	14824	*	8.73325	6.94269	9.50804	-2.56519	4.94826e-78	3.5278e-76	Promoter (<=1kb)	3	207088842	207099993	11152	1	ENSG00000123843	ENST00000367078	protein_coding	0	725	C4BPB	complement component 4 binding protein beta
6	33402262	33415180	12919	*	8.93214	7.29527	9.67927	-2.35944	5.00394e-78	3.55871e-76	Promoter (<=1kb)	4	33410399	33413294	2896	1	ENSG00000112511	ENST00000427004	protein_coding	0	5252	PHF1	PHD finger protein 1
17	2316167	2326681	10515	*	8.66765	6.81178	9.45319	-2.63264	5.38784e-78	3.82232e-76	Promoter (<=1kb)	10	2315378	2317900	2523	1	ENSG00000167720	ENST00000574229	protein_coding	789	63826	SRR	serine racemase
1	6458741	6470513	11773	*	8.33818	5.87023	9.20152	-3.3432	1.0443e-77	7.3544e-76	Promoter (<=1kb)	3	6460508	6461370	863	1	ENSG00000187017	ENST00000468561	processed_transcript	0	83715	ESPN	espin
12	49324689	49336108	11420	*	8.41905	6.18284	9.2572	-3.03953	1.35694e-77	9.53289e-76	Promoter (<=1kb)	7	49325453	49326720	1268	1	ENSG00000135451	ENST00000548817	retained_intron	0	10024	TROAP	trophinin associated protein
3	15252538	15266732	14195	*	8.39809	6.1108	9.24219	-3.07273	1.64751e-77	1.15462e-75	Promoter (<=1kb)	5	15254184	15264493	10310	1	ENSG00000224660	ENST00000420195	antisense	0	100505696	SH3BP5-AS1	SH3BP5 antisense RNA 1
12	56709192	56726791	17600	*	9.39227	8.11828	10.0581	-1.91621	1.75441e-77	1.22656e-75	Promoter (<=1kb)	7	56712428	56725542	13115	2	ENSG00000196531	ENST00000454682	protein_coding	0	4666	NACA	nascent polypeptide associated complex subunit alpha
1	247339372	247356623	17252	*	8.77404	7.05431	9.53651	-2.46989	2.16201e-77	1.50787e-75	Distal Intergenic	3	247328676	247331846	3171	2	ENSG00000162714	ENST00000478225	processed_transcript	-7526	84838	ZNF496	zinc finger protein 496
5	133966534	133971855	5322	*	8.53175	6.48754	9.34531	-2.83463	2.43155e-77	1.69177e-75	Promoter (<=1kb)	18	133955502	133968787	13286	2	ENSG00000113583	ENST00000231512	protein_coding	0	56951	C5orf15	chromosome 5 open reading frame 15
9	72153552	72189395	35844	*	10.6907	9.9865	11.1618	-1.17224	4.41288e-77	3.05557e-75	Intron (ENST00000238018/ENSG00000119125	intron 1 of 15)	15	72149475	72252224	102750	1	ENSG00000119125	ENST00000475764	nonsense_mediated_decay	4077	9615	GDA	guanine deaminase
10	99796251	99813770	17520	*	8.35216	6.02522	9.20071	-3.14611	5.25937e-77	3.63299e-75	3' UTR	20	99792289	99794623	2335	1	ENSG00000023839	ENST00000496621	processed_transcript	3962	1244	ABCC2	ATP binding cassette subfamily C member 2
9	33909359	33929824	20466	*	8.62885	6.64883	9.43332	-2.72065	6.39323e-77	4.40568e-75	Promoter (<=1kb)	15	33921859	33928835	6977	2	ENSG00000137073	ENST00000379235	retained_intron	0	55833	UBAP2	ubiquitin associated protein 2
6	43664700	43675997	11298	*	8.51797	6.48487	9.32999	-2.8386	1.3183e-76	9.04148e-75	3' UTR	4	43671303	43687791	16489	2	ENSG00000096080	ENST00000372133	protein_coding	11794	55168	MRPS18A	mitochondrial ribosomal protein S18A
11	83181760	83189428	7669	*	8.58215	6.65281	9.37912	-2.70031	2.56321e-76	1.75379e-74	Promoter (<=1kb)	8	83185521	83187036	1516	2	ENSG00000269939	ENST00000602322	lincRNA	0	NA	NA	NA
17	46940180	46953102	12923	*	8.56313	6.62399	9.36158	-2.7214	4.00424e-76	2.7333e-74	Promoter (<=1kb)	10	46939155	46939860	706	2	ENSG00000280158	ENST00000623037	TEC	-320	NA	NA	NA
18	21629001	21640577	11577	*	8.29318	5.85927	9.1531	-3.26019	4.15451e-76	2.82918e-74	Promoter (<=1kb)	22	21630138	21633524	3387	1	ENSG00000167088	ENST00000577906	processed_transcript	0	6632	SNRPD1	small nuclear ribonucleoprotein D1 polypeptide
6	28895467	28906025	10559	*	8.68975	6.89119	9.46588	-2.5397	4.56305e-76	3.10008e-74	Promoter (<=1kb)	4	28896530	28897322	793	1	ENSG00000224157	ENST00000444986	antisense	0	414760	HCG14	HLA complex group 14
10	103075237	103087532	12296	*	8.31194	5.87974	9.17169	-3.30179	7.50039e-76	5.08372e-74	3' UTR	20	103068436	103077029	8594	1	ENSG00000148842	ENST00000475511	processed_transcript	6801	54805	CNNM2	cyclin and CBS domain divalent metal cation transport mediator 2
20	46342116	46358695	16580	*	8.73518	7.01292	9.49811	-2.4749	8.97509e-76	6.06901e-74	Promoter (<=1kb)	2	46352164	46358506	6343	2	ENSG00000080189	ENST00000420518	protein_coding	0	51006	SLC35C2	solute carrier family 35 member C2
10	97661664	97678800	17137	*	9.41268	8.17264	10.0695	-1.87632	1.11056e-75	7.49214e-74	3' UTR	20	97677424	97687323	9900	2	ENSG00000119986	ENST00000370626	protein_coding	8523	60370	AVPI1	arginine vasopressin induced 1
3	10001146	10011671	10526	*	8.51175	6.50257	9.32041	-2.77879	2.00048e-75	1.34643e-73	Promoter (<=1kb)	5	9977029	10011116	34088	2	ENSG00000125037	ENST00000470827	protein_coding	0	55831	EMC3	ER membrane protein complex subunit 3
19	14469032	14478717	9686	*	8.47087	6.26499	9.30538	-2.98791	4.07435e-75	2.72953e-73	Promoter (<=1kb)	14	14470175	14471858	1684	1	ENSG00000123143	ENST00000586039	retained_intron	0	5585	PKN1	protein kinase N1
16	50302901	50319383	16483	*	8.55243	6.62399	9.34926	-2.70911	4.18296e-75	2.79581e-73	Promoter (<=1kb)	12	50304394	50309198	4805	1	ENSG00000121281	ENST00000570187	retained_intron	0	113	ADCY7	adenylate cyclase 7
16	87827445	87829905	2461	*	8.49989	6.48041	9.31	-2.81426	4.67843e-75	3.11974e-73	Distal Intergenic	12	87834592	87834660	69	2	ENSG00000278598	ENST00000617557	miRNA	4755	102465464	MIR6775	microRNA 6775
3	14450347	14471178	20832	*	8.85157	7.08283	9.62264	-2.50455	8.01349e-75	5.33137e-73	Promoter (1-2kb)	5	14472242	14484903	12662	1	ENSG00000131389	ENST00000452151	protein_coding	-1064	6533	SLC6A6	solute carrier family 6 member 6
8	61612461	61623815	11355	*	8.33059	6.03741	9.17535	-3.08539	8.83969e-75	5.86753e-73	3' UTR	13	61631680	61632012	333	2	ENSG00000222898	ENST00000410966	misc_RNA	8197	106480463	RN7SKP97	RN7SK pseudogene 97
20	17607682	17616783	9102	*	8.43673	6.30185	9.26236	-2.89892	1.22645e-74	8.12215e-73	3' UTR	2	17613678	17619817	6140	2	ENSG00000125844	ENST00000468428	retained_intron	3034	6238	RRBP1	ribosome binding protein 1
10	102738183	102746310	8128	*	8.4363	6.35448	9.25497	-2.88491	1.92044e-74	1.2689e-72	Promoter (<=1kb)	20	102743970	102816240	72271	1	ENSG00000166272	ENST00000448841	protein_coding	0	54838	WBP1L	WW domain binding protein 1 like
17	48617976	48634552	16577	*	9.29206	7.98705	9.96587	-1.9509	2.03995e-74	1.34479e-72	Promoter (<=1kb)	10	48621159	48626356	5198	2	ENSG00000170689	ENST00000311177	protein_coding	0	3219	HOXB9	homeobox B9
21	41274297	41285993	11697	*	8.38257	6.10732	9.22529	-3.03393	2.14233e-74	1.40906e-72	3' UTR	29	41304212	41357431	53220	1	ENSG00000183844	ENST00000479810	processed_transcript	-18219	54097	FAM3B	FAM3 metabolism regulating signaling molecule B
19	5665018	5680975	15958	*	8.91804	7.38247	9.64492	-2.25189	3.05266e-74	1.9987e-72	Promoter (<=1kb)	14	5674947	5691667	16721	1	ENSG00000130255	ENST00000579649	protein_coding	0	25873	RPL36	ribosomal protein L36
17	18239276	18252472	13197	*	8.80032	7.14332	9.55127	-2.38312	3.19795e-74	2.08909e-72	Promoter (<=1kb)	10	18249127	18251471	2345	2	ENSG00000177731	ENST00000496727	retained_intron	0	2314	FLII	FLII actin remodeling protein
5	140544438	140561609	17172	*	9.15417	7.80537	9.83889	-2.01975	3.39657e-74	2.21383e-72	Promoter (<=1kb)	18	140550068	140558252	8185	2	ENSG00000213523	ENST00000336283	protein_coding	0	10011	SRA1	steroid receptor RNA activator 1
1	25817101	25825073	7973	*	8.66916	6.88985	9.44204	-2.52505	3.51718e-74	2.28728e-72	Promoter (<=1kb)	3	25818640	25829514	10875	1	ENSG00000117640	ENST00000424294	protein_coding	0	56181	MTFR1L	mitochondrial fission regulator 1 like
12	110342163	110356339	14177	*	9.14044	7.75899	9.83301	-2.04703	4.58295e-74	2.97366e-72	Promoter (<=1kb)	7	110343256	110345247	1992	1	ENSG00000174437	ENST00000547792	retained_intron	0	488	ATP2A2	ATPase sarcoplasmic/endoplasmic reticulum Ca2+ transporting 2
19	36095217	36111678	16462	*	8.59008	6.66387	9.38658	-2.69449	4.79315e-74	3.10308e-72	Promoter (<=1kb)	14	36111151	36113711	2561	1	ENSG00000105261	ENST00000633214	protein_coding	0	728361	OVOL3	ovo like zinc finger 3
X	47566240	47575572	9333	*	8.39263	6.17402	9.22868	-2.98434	5.88057e-74	3.79856e-72	Promoter (<=1kb)	1	47569459	47570252	794	1	ENSG00000078061	ENST00000469505	processed_transcript	0	369	ARAF	A-Raf proto-oncogene	serine/threonine kinase
3	9804737	9816062	11326	*	8.62707	6.82801	9.40329	-2.55593	1.13019e-73	7.28419e-72	Promoter (<=1kb)	5	9808086	9816094	8009	1	ENSG00000214021	ENST00000414814	protein_coding	0	26140	TTLL3	tubulin tyrosine ligase like 3
19	42405397	42424307	18911	*	8.7408	7.06686	9.49492	-2.41355	1.16422e-73	7.48677e-72	Promoter (<=1kb)	14	42408087	42424123	16037	2	ENSG00000079435	ENST00000599783	protein_coding	0	3991	LIPE	lipase E	hormone sensitive type
12	55743760	55758196	14437	*	8.79285	7.15401	9.54035	-2.36533	1.35157e-73	8.67227e-72	Promoter (<=1kb)	7	55743399	55757127	13729	1	ENSG00000135414	ENST00000546799	protein_coding	361	10220	GDF11	growth differentiation factor 11
9	134436994	134444288	7295	*	8.53992	6.54676	9.34629	-2.80696	1.45489e-73	9.3076e-72	3' UTR	15	134379411	134379472	62	1	ENSG00000263897	ENST00000585099	miRNA	57583	100616236	MIR4669	microRNA 4669
8	27663411	27681706	18296	*	8.58965	6.72697	9.37627	-2.61669	1.45703e-73	9.3076e-72	Promoter (<=1kb)	13	27679836	27679935	100	1	ENSG00000222862	ENST00000410930	snRNA	0	106481934	RNU6-1086P	RNA	U6 small nuclear 1086	pseudogene
10	31998745	32008296	9552	*	8.45628	6.34075	9.27941	-2.88766	1.63015e-73	1.03905e-71	Distal Intergenic	20	31992087	31992381	295	2	ENSG00000239731	ENST00000471327	misc_RNA	-6364	107080654	RN7SL825P	RNA	7SL	cytoplasmic 825	pseudogene
5	150389242	150407338	18097	*	8.70483	6.92965	9.47701	-2.52092	1.7636e-73	1.12164e-71	Promoter (<=1kb)	18	150389947	150392891	2945	1	ENSG00000070814	ENST00000506630	retained_intron	0	6949	TCOF1	treacle ribosome biogenesis factor 1
9	95087109	95101317	14209	*	8.49417	6.47593	9.30411	-2.76926	1.86091e-73	1.18092e-71	Promoter (1-2kb)	15	95086014	95086094	81	2	ENSG00000207617	ENST00000384885	miRNA	-1015	100422842	MIR3074	microRNA 3074
22	41242357	41254062	11706	*	8.26399	5.84822	9.12205	-3.19521	5.99702e-73	3.78706e-71	Promoter (<=1kb)	19	41252992	41253050	59	2	ENSG00000274552	ENST00000613185	miRNA	0	102466758	MIR6889	microRNA 6889
17	28742621	28760328	17708	*	9.70455	8.68689	10.2953	-1.60974	6.00704e-73	3.78706e-71	Promoter (<=1kb)	10	28743984	28750958	6975	1	ENSG00000076604	ENST00000262395	protein_coding	0	9618	TRAF4	TNF receptor associated factor 4
15	76195815	76212783	16969	*	8.54585	6.64963	9.33775	-2.64921	6.60084e-73	4.15234e-71	3' UTR	23	76191469	76204962	13494	1	ENSG00000169758	ENST00000558249	retained_intron	4346	123591	TMEM266	transmembrane protein 266
1	112696349	112708043	11695	*	8.91462	7.38056	9.64119	-2.25962	1.07148e-72	6.72564e-71	Promoter (<=1kb)	3	112696739	112699192	2454	1	ENSG00000155363	ENST00000488160	processed_transcript	0	4343	MOV10	Mov10 RISC complex RNA helicase
16	1699696	1707476	7781	*	8.93039	7.40052	9.65607	-2.23284	1.41039e-72	8.83374e-71	Promoter (<=1kb)	12	1706183	1770317	64135	1	ENSG00000138834	ENST00000250894	protein_coding	0	23162	MAPK8IP3	mitogen-activated protein kinase 8 interacting protein 3
11	851319	875955	24637	*	9.6064	8.53884	10.2132	-1.67502	1.49272e-72	9.32915e-71	Promoter (<=1kb)	8	869780	870751	972	2	ENSG00000177830	ENST00000524538	retained_intron	0	66005	CHID1	chitinase domain containing 1
10	45999572	46008453	8882	*	8.64979	6.88715	9.4198	-2.49494	3.13397e-72	1.95443e-70	3' UTR	20	46006295	46019537	13243	2	ENSG00000266412	ENST00000583565	protein_coding	11084	8031	NCOA4	nuclear receptor coactivator 4
11	93811261	93821593	10333	*	8.52974	6.63366	9.32162	-2.64808	3.41886e-72	2.1275e-70	Promoter (<=1kb)	8	93818807	93820759	1953	2	ENSG00000214376	ENST00000398221	nonsense_mediated_decay	0	387804	VSTM5	V-set and transmembrane domain containing 5
17	81551197	81559730	8534	*	8.73399	7.05731	9.48862	-2.42525	3.6549e-72	2.2695e-70	Promoter (<=1kb)	10	81550797	81553961	3165	2	ENSG00000185504	ENST00000536161	protein_coding	0	80233	FAAP100	FA core complex associated protein 100
X	136861205	136880935	19731	*	9.72363	8.67229	10.3253	-1.63129	4.27026e-72	2.64591e-70	Promoter (<=1kb)	1	136873978	136880764	6787	2	ENSG00000147274	ENST00000565438	protein_coding	0	27316	RBMX	RNA binding motif protein X-linked
X	53184093	53199045	14953	*	9.07242	7.667	9.77062	-2.07338	5.93659e-72	3.67051e-70	Promoter (<=1kb)	1	53197657	53198566	910	2	ENSG00000126012	ENST00000477109	processed_transcript	0	8242	KDM5C	lysine demethylase 5C
11	71998392	72016755	18364	*	9.06544	7.70153	9.75382	-2.04583	1.20084e-71	7.393e-70	Promoter (<=1kb)	8	71998541	72002527	3987	1	ENSG00000137496	ENST00000393703	protein_coding	0	10068	IL18BP	interleukin 18 binding protein
3	128066106	128076957	10852	*	8.7869	7.19596	9.52506	-2.32256	1.4993e-71	9.19125e-70	Promoter (<=1kb)	5	128067781	128069751	1971	1	ENSG00000058262	ENST00000498837	processed_transcript	0	29927	SEC61A1	SEC61 translocon subunit alpha 1
1	154260475	154273239	12765	*	8.67269	6.96072	9.43377	-2.44555	5.33767e-71	3.26525e-69	Promoter (<=1kb)	3	154261628	154271173	9546	1	ENSG00000143569	ENST00000493867	processed_transcript	0	9898	UBAP2L	ubiquitin associated protein 2 like
11	63621638	63629632	7995	*	8.16067	5.67015	9.02624	-3.3275	7.31921e-71	4.45854e-69	Promoter (2-3kb)	8	63632233	63632720	488	1	ENSG00000270269	ENST00000605170	processed_pseudogene	-2601	NA	NA	NA
1	35589482	35601214	11733	*	8.58316	6.68882	9.37477	-2.63713	9.24065e-71	5.61715e-69	3' UTR	3	35569815	35577729	7915	2	ENSG00000239636	ENST00000444348	antisense	-11753	NA	NA	NA
12	109551201	109564736	13536	*	8.24858	5.93683	9.09544	-3.09586	9.53513e-71	5.78398e-69	3' UTR	7	109567975	109568115	141	2	ENSG00000200274	ENST00000363404	snRNA	3379	106479572	RNU4-32P	RNA	U4 small nuclear 32	pseudogene
19	49629822	49637481	7660	*	8.06453	5.2346	8.95933	-3.65197	1.05128e-70	6.36366e-69	Promoter (2-3kb)	14	49635812	49640122	4311	2	ENSG00000126458	ENST00000601532	retained_intron	2641	6237	RRAS	RAS related
3	12543581	12552279	8699	*	8.15573	5.52698	9.03412	-3.39818	1.3966e-70	8.43627e-69	Promoter (<=1kb)	5	12539972	12545556	5585	2	ENSG00000225526	ENST00000564146	protein_coding	0	100129480	MKRN2OS	MKRN2 opposite strand
17	18263400	18274741	11342	*	8.31483	6.14727	9.14461	-2.95188	1.83392e-70	1.10548e-68	Promoter (<=1kb)	10	18268080	18268828	749	1	ENSG00000260647	ENST00000566532	antisense	0	NA	NA	NA
2	9572362	9582702	10341	*	8.40655	6.38534	9.2169	-2.82523	2.62254e-70	1.57429e-68	Distal Intergenic	11	9555899	9556775	877	1	ENSG00000271855	ENST00000607241	lincRNA	16463	NA	NA	NA
3	129377178	129392793	15616	*	8.77627	7.1512	9.52113	-2.34391	2.65392e-70	1.58982e-68	Promoter (<=1kb)	5	129381298	129394149	12852	1	ENSG00000244932	ENST00000499853	unprocessed_pseudogene	0	NA	NA	NA
16	70369444	70382062	12619	*	9.25466	7.99301	9.91726	-1.89806	3.45602e-70	2.06603e-68	Promoter (<=1kb)	12	70379457	70399502	20046	1	ENSG00000260111	ENST00000566960	antisense	0	NA	NA	NA
12	45909923	45917575	7653	*	8.37142	6.25041	9.19527	-2.93862	4.30644e-70	2.56909e-68	Distal Intergenic	7	45919131	45923100	3970	2	ENSG00000139218	ENST00000547654	processed_transcript	5525	9169	SCAF11	SR-related CTD associated factor 11
16	67205883	67214019	8137	*	8.16627	5.68572	9.03086	-3.28469	5.23956e-70	3.11932e-68	Promoter (<=1kb)	12	67205175	67206849	1675	2	ENSG00000280163	ENST00000623816	TEC	0	NA	NA	NA
11	47771207	47777932	6726	*	8.38684	6.35933	9.19808	-2.79533	5.38048e-70	3.19663e-68	Distal Intergenic	8	47753038	47767443	14406	2	ENSG00000109920	ENST00000542975	processed_transcript	-3764	23360	FNBP4	formin binding protein 4
11	65592908	65601415	8508	*	8.70681	6.96901	9.47249	-2.45651	6.0685e-70	3.59798e-68	Promoter (<=1kb)	8	65592855	65595996	3142	2	ENSG00000173338	ENST00000394217	protein_coding	0	10089	KCNK7	potassium two pore domain channel subfamily K member 7
1	44765285	44771768	6484	*	8.24987	6.01044	9.0884	-3.03806	1.16213e-69	6.84804e-68	3' UTR	3	44759037	44762177	3141	2	ENSG00000225721	ENST00000440985	antisense	-3108	NA	NA	NA
20	64029211	64042429	13219	*	8.69012	7.0483	9.43819	-2.36684	1.3731e-69	8.07474e-68	Promoter (<=1kb)	2	64034344	64039001	4658	1	ENSG00000196421	ENST00000444463	retained_intron	0	284739	C20orf204	chromosome 20 open reading frame 204
3	141921367	141934227	12861	*	9.24979	8.01815	9.90437	-1.87085	1.43107e-69	8.39853e-68	Promoter (<=1kb)	5	141921534	141925985	4452	1	ENSG00000069849	ENST00000484727	processed_transcript	0	483	ATP1B3	ATPase Na+/K+ transporting subunit beta 3
13	98438135	98457768	19634	*	8.58036	6.82661	9.34884	-2.50985	1.45019e-69	8.49345e-68	Promoter (<=1kb)	16	98445153	98447844	2692	1	ENSG00000152767	ENST00000594346	retained_intron	0	10160	FARP1	FERM	ARH/RhoGEF and pleckstrin domain protein 1
3	50276795	50293452	16658	*	9.78969	8.82713	10.362	-1.52077	1.75841e-69	1.02778e-67	Promoter (<=1kb)	5	50279027	50288114	9088	1	ENSG00000179564	ENST00000316436	protein_coding	0	132228	LSMEM2	leucine rich single-pass membrane protein 2
9	72218270	72230182	11913	*	8.2989	6.15512	9.12568	-2.92328	1.76678e-69	1.03058e-67	Promoter (<=1kb)	15	72227956	72257193	29238	1	ENSG00000119125	ENST00000489618	nonsense_mediated_decay	0	9615	GDA	guanine deaminase
5	177451877	177462967	11091	*	8.85123	7.29425	9.58254	-2.25163	1.83438e-69	1.06786e-67	Promoter (<=1kb)	18	177457367	177462413	5047	2	ENSG00000113758	ENST00000512501	protein_coding	0	1627	DBN1	drebrin 1
19	49013754	49023005	9252	*	8.09577	5.49551	8.97162	-3.41332	2.11756e-69	1.23023e-67	Promoter (<=1kb)	14	49015980	49017081	1102	2	ENSG00000104826	ENST00000221421	protein_coding	0	3972	LHB	luteinizing hormone subunit beta
1	155740057	155746164	6108	*	8.43719	6.49551	9.23602	-2.70646	3.0871e-69	1.78631e-67	Promoter (<=1kb)	3	155745829	155750137	4309	1	ENSG00000203761	ENST00000314835	unprocessed_pseudogene	0	NA	NA	NA
12	98547900	98557310	9411	*	8.32945	6.21002	9.15309	-2.88024	3.51552e-69	2.03014e-67	3' UTR	7	98544639	98547787	3149	1	ENSG00000120802	ENST00000551987	retained_intron	3261	7112	TMPO	thymopoietin
10	68006953	68017350	10398	*	8.38845	6.40899	9.19285	-2.75184	5.07208e-69	2.91156e-67	Promoter (<=1kb)	20	68010205	68010862	658	2	ENSG00000236375	ENST00000445059	processed_pseudogene	0	NA	NA	NA
16	1761906	1784325	22420	*	10.5706	9.89069	11.0308	-1.13304	5.41504e-69	3.10226e-67	Promoter (<=1kb)	12	1771890	1773155	1266	2	ENSG00000074071	ENST00000397375	protein_coding	0	65993	MRPS34	mitochondrial ribosomal protein S34
11	66675122	66688702	13581	*	8.92674	7.46242	9.63832	-2.14219	8.4166e-69	4.8123e-67	Promoter (<=1kb)	8	66686793	66687524	732	2	ENSG00000173898	ENST00000530775	retained_intron	0	6712	SPTBN2	spectrin beta	non-erythrocytic 2
10	67956235	67966673	10439	*	8.38688	6.40805	9.19119	-2.757	8.86014e-69	5.05588e-67	Promoter (<=1kb)	20	67954200	67956861	2662	2	ENSG00000148634	ENST00000480158	processed_transcript	0	26091	HERC4	HECT and RLD domain containing E3 ubiquitin protein ligase 4
10	87743109	87752891	9783	*	8.14783	5.68263	9.0109	-3.28603	1.02097e-68	5.81451e-67	3' UTR	20	87753117	87814882	61766	2	ENSG00000138138	ENST00000328142	protein_coding	61991	84896	ATAD1	ATPase family AAA domain containing 1
3	33143329	33153768	10440	*	8.2915	5.95364	9.14126	-3.07813	1.05428e-68	5.9924e-67	Promoter (<=1kb)	5	33144104	33147721	3618	2	ENSG00000272149	ENST00000607832	antisense	0	NA	NA	NA
3	149946540	149972298	25759	*	9.62696	8.61751	10.2151	-1.59251	1.27396e-68	7.22676e-67	Promoter (<=1kb)	5	149966316	149971223	4908	2	ENSG00000070087	ENST00000489155	protein_coding	0	5217	PFN2	profilin 2
6	31415538	31423810	8273	*	8.17429	5.70266	9.038	-3.23661	2.50763e-68	1.41693e-66	Intron (ENST00000414046/ENSG00000206337	intron 1 of 2)	4	31403672	31415315	11644	1	ENSG00000204520	ENST00000421350	protein_coding	11866	100507436	MICA	MHC class I polypeptide-related sequence A
6	85668975	85677213	8239	*	9.07855	7.77036	9.75316	-1.97278	2.92039e-68	1.64694e-66	Promoter (<=1kb)	4	85677589	85677658	70	2	ENSG00000275072	ENST00000364995	snoRNA	445	692088	SNORD50B	small nucleolar RNA	C/D box 50B
17	3856945	3871430	14486	*	8.31863	6.14163	9.14959	-2.94799	5.54076e-68	3.10648e-66	3' UTR	10	3802165	3846251	44087	2	ENSG00000074356	ENST00000389005	protein_coding	-10694	55421	NCBP3	nuclear cap binding subunit 3
11	62552854	62567781	14928	*	9.31237	8.12544	9.95463	-1.82513	5.76132e-68	3.22388e-66	Promoter (<=1kb)	8	62533984	62556235	22252	2	ENSG00000124942	ENST00000530285	protein_coding	0	79026	AHNAK	AHNAK nucleoprotein
2	96834493	96845324	10832	*	8.70695	7.11196	9.44592	-2.33193	5.78008e-68	3.22812e-66	Promoter (<=1kb)	11	96837912	96844034	6123	2	ENSG00000163126	ENST00000318357	protein_coding	0	200539	ANKRD23	ankyrin repeat domain 23
1	21582223	21600561	18339	*	8.62793	6.9079	9.39045	-2.45588	5.88471e-68	3.27844e-66	Promoter (<=1kb)	3	21586472	21591187	4716	1	ENSG00000233431	ENST00000457706	antisense	0	NA	NA	NA
9	127934192	127941471	7280	*	9.05245	7.7084	9.736	-2.01333	5.89287e-68	3.27844e-66	Promoter (<=1kb)	15	127935099	127938484	3386	2	ENSG00000136908	ENST00000314392	protein_coding	0	8818	DPM2	dolichyl-phosphate mannosyltransferase subunit 2	regulatory
2	177211989	177237293	25305	*	10.2302	9.40947	10.7501	-1.35055	5.93378e-68	3.29485e-66	Promoter (<=1kb)	11	177227595	177232487	4893	2	ENSG00000116044	ENST00000458603	protein_coding	0	4780	NFE2L2	NFE2 like bZIP transcription factor 2
8	102815531	102827529	11999	*	8.33769	6.32393	9.147	-2.79149	7.03608e-68	3.89195e-66	Promoter (2-3kb)	13	102828547	102830227	1681	2	ENSG00000155096	ENST00000518697	processed_transcript	2698	51582	AZIN1	antizyme inhibitor 1
15	60341425	60349109	7685	*	8.05488	5.33878	8.9407	-3.48777	7.59448e-68	4.19279e-66	Promoter (2-3kb)	23	60349075	60351553	2479	2	ENSG00000182718	ENST00000559647	retained_intron	2444	302	ANXA2	annexin A2
12	56156766	56181195	24430	*	10.2846	9.5383	10.774	-1.23518	1.00533e-67	5.5291e-66	Promoter (<=1kb)	7	56158161	56161574	3414	1	ENSG00000092841	ENST00000550697	protein_coding	0	4637	MYL6	myosin light chain 6
22	19953071	19965309	12239	*	8.18712	5.8999	9.03121	-3.07463	1.06628e-67	5.85321e-66	Promoter (<=1kb)	19	19962570	19968998	6429	1	ENSG00000093010	ENST00000449653	protein_coding	0	1312	COMT	catechol-O-methyltransferase
22	31612539	31629517	16979	*	8.63835	6.96519	9.39232	-2.40035	1.09193e-67	5.9826e-66	Promoter (<=1kb)	19	31612773	31613715	943	1	ENSG00000198089	ENST00000495107	retained_intron	0	9814	SFI1	SFI1 centrin binding protein
11	47712875	47719098	6224	*	8.47776	6.52091	9.27885	-2.68285	2.40748e-67	1.31405e-65	Promoter (<=1kb)	8	47714284	47715389	1106	2	ENSG00000165923	ENST00000530969	protein_coding	0	79841	AGBL2	AGBL carboxypeptidase 2
16	57780778	57792801	12024	*	8.21856	5.99302	9.05543	-3.02413	2.6409e-67	1.43874e-65	Promoter (<=1kb)	12	57779890	57782369	2480	2	ENSG00000140859	ENST00000563295	processed_transcript	0	3801	KIFC3	kinesin family member C3
1	45504241	45522919	18679	*	10.2132	9.44101	10.7134	-1.26563	3.28728e-67	1.78751e-65	Promoter (<=1kb)	3	45511047	45521956	10910	2	ENSG00000117450	ENST00000319248	protein_coding	0	5052	PRDX1	peroxiredoxin 1
10	72327844	72333950	6107	*	8.55163	6.79535	9.32055	-2.50098	3.7332e-67	2.02617e-65	Promoter (2-3kb)	20	72335557	72336865	1309	2	ENSG00000148719	ENST00000473051	retained_intron	2915	54788	DNAJB12	DnaJ heat shock protein family (Hsp40) member B12
17	78221313	78228347	7035	*	8.21634	6.00549	9.05145	-3.03378	4.27415e-67	2.31542e-65	Promoter (2-3kb)	10	78231310	78240987	9678	1	ENSG00000204278	ENST00000586400	protein_coding	-2963	283999	TMEM235	transmembrane protein 235
11	64265909	64273255	7347	*	8.58915	6.88243	9.34928	-2.43016	4.49923e-67	2.43279e-65	Promoter (<=1kb)	8	64270308	64272856	2549	2	ENSG00000002330	ENST00000492141	protein_coding	0	572	BAD	BCL2 associated agonist of cell death
3	122414448	122431421	16974	*	9.21521	7.9839	9.86971	-1.86262	4.68255e-67	2.52718e-65	Promoter (<=1kb)	5	122412332	122416051	3720	2	ENSG00000196981	ENST00000330689	protein_coding	0	54554	WDR5B	WD repeat domain 5B
8	23014364	23025119	10756	*	8.42405	6.54845	9.21273	-2.63095	4.90067e-67	2.63996e-65	Promoter (<=1kb)	13	23006381	23019335	12955	2	ENSG00000245025	ENST00000502083	antisense	0	NA	NA	NA
2	113959289	113979700	20412	*	9.089	7.79571	9.75983	-1.94946	5.14033e-67	2.76391e-65	Promoter (<=1kb)	11	113979569	114007302	27734	1	ENSG00000234199	ENST00000412690	lincRNA	0	440900	LINC01191	long intergenic non-protein coding RNA 1191
16	75224049	75236827	12779	*	8.52097	6.76193	9.29037	-2.49868	7.81928e-67	4.19654e-65	Promoter (<=1kb)	12	75229037	75236503	7467	2	ENSG00000050820	ENST00000563038	retained_intron	0	9564	BCAR1	BCAR1 scaffold protein	Cas family member
10	17230206	17240639	10434	*	8.64487	6.89186	9.41321	-2.45893	9.77374e-67	5.23575e-65	Promoter (<=1kb)	20	17230609	17235085	4477	1	ENSG00000026025	ENST00000421459	protein_coding	0	7431	VIM	vimentin
1	51781085	51795863	14779	*	8.48061	6.68029	9.25704	-2.5451	1.47215e-66	7.87167e-65	Promoter (<=1kb)	3	51794472	51795708	1237	2	ENSG00000078618	ENST00000475310	processed_transcript	0	4898	NRDC	nardilysin convertase
2	73251239	73261283	10045	*	8.22081	6.05791	9.05	-2.96254	1.87845e-66	1.00071e-64	3' UTR	11	73265483	73266804	1322	2	ENSG00000163013	ENST00000519873	retained_intron	5521	150726	FBXO41	F-box protein 41
12	2854957	2861294	6338	*	8.06209	5.56456	8.92834	-3.30819	2.17542e-66	1.15465e-64	Promoter (<=1kb)	7	2857252	2857682	431	1	ENSG00000111203	ENST00000540300	processed_transcript	0	55846	ITFG2	integrin alpha FG-GAP repeat containing 2
1	29139662	29149245	9584	*	8.17339	5.86747	9.0196	-3.07048	2.38139e-66	1.26166e-64	Promoter (<=1kb)	3	29144494	29146994	2501	2	ENSG00000225750	ENST00000413004	lincRNA	0	NA	NA	NA
12	6531672	6541076	9405	*	9.58602	8.55992	10.1796	-1.62762	2.46339e-66	1.30271e-64	Promoter (<=1kb)	7	6533927	6538371	4445	1	ENSG00000111640	ENST00000229239	protein_coding	0	2597	GAPDH	glyceraldehyde-3-phosphate dehydrogenase
19	45343963	45352149	8187	*	8.05758	5.48486	8.93093	-3.37259	5.33172e-66	2.81441e-64	Promoter (<=1kb)	14	45344869	45346757	1889	1	ENSG00000104892	ENST00000590063	protein_coding	0	147700	KLC3	kinesin light chain 3
12	132614618	132626164	11547	*	8.38496	6.42671	9.18625	-2.69987	5.49411e-66	2.89483e-64	Promoter (<=1kb)	7	132623753	132625951	2199	2	ENSG00000177084	ENST00000541627	retained_intron	0	5426	POLE	DNA polymerase epsilon	catalytic subunit
12	19524614	19541365	16752	*	8.83902	7.39863	9.54525	-2.13547	6.75697e-66	3.54085e-64	Intron (ENST00000398731/ENSG00000139154	intron 4 of 4)	7	19508904	19509245	342	1	ENSG00000240328	ENST00000498395	processed_pseudogene	15710	NA	NA	NA
17	5374865	5389651	14787	*	8.39983	6.40428	9.20654	-2.72635	1.28022e-65	6.68446e-64	Promoter (<=1kb)	10	5377211	5381721	4511	1	ENSG00000029725	ENST00000572250	protein_coding	0	9135	RABEP1	rabaptin	RAB GTPase binding effector protein 1
22	19170028	19185941	15914	*	9.63514	8.66111	10.2113	-1.54329	1.35153e-65	7.04408e-64	Promoter (<=1kb)	19	19179476	19184831	5356	2	ENSG00000070371	ENST00000412649	retained_intron	0	8218	CLTCL1	clathrin heavy chain like 1
17	82226971	82254012	27042	*	11.2985	10.8154	11.6598	-0.842949	1.44814e-65	7.53399e-64	Promoter (<=1kb)	10	82228397	82237644	9248	1	ENSG00000141526	ENST00000584689	protein_coding	0	9123	SLC16A3	solute carrier family 16 member 3
7	128097434	128107639	10206	*	8.18749	5.89722	9.03193	-3.04145	1.57704e-65	8.18982e-64	Distal Intergenic	6	128089489	128092207	2719	1	ENSG00000197157	ENST00000485871	processed_transcript	7945	27044	SND1	staphylococcal nuclease and tudor domain containing 1
2	61862286	61869296	7011	*	8.09257	5.71184	8.94696	-3.20546	3.23737e-65	1.6782e-63	Promoter (<=1kb)	11	61868432	61886082	17651	1	ENSG00000236498	ENST00000425779	antisense	0	NA	NA	NA
22	37480972	37491192	10221	*	8.38302	6.38532	9.19005	-2.72631	3.66951e-65	1.89541e-63	Promoter (<=1kb)	19	37469065	37486401	17337	2	ENSG00000100060	ENST00000356998	protein_coding	0	4242	MFNG	MFNG O-fucosylpeptide 3-beta-N-acetylglucosaminyltransferase
1	154960424	154971954	11531	*	8.9467	7.58588	9.63433	-2.02831	3.71691e-65	1.91646e-63	Promoter (<=1kb)	3	154962298	154970747	8450	2	ENSG00000160691	ENST00000448116	protein_coding	0	6464	SHC1	SHC adaptor protein 1
7	55207033	55216369	9337	*	8.13865	5.8061	8.98782	-3.18146	4.14127e-65	2.13146e-63	3' UTR	6	55192811	55200802	7992	1	ENSG00000146648	ENST00000485503	retained_intron	14222	1956	EGFR	epidermal growth factor receptor
3	197594266	197609285	15020	*	8.55843	6.86475	9.31619	-2.43618	4.29385e-65	2.20606e-63	Exon (ENST00000453454/ENSG00000214135	exon 3 of 6)	5	197578213	197615660	37448	2	ENSG00000214135	ENST00000453454	processed_transcript	6375	220729	SDHAP4	SDHA pseudogene 4
20	25287533	25302311	14779	*	8.28883	6.29274	9.09563	-2.79378	5.56608e-65	2.85462e-63	Promoter (<=1kb)	2	25289848	25296468	6621	1	ENSG00000100994	ENST00000428458	protein_coding	0	5834	PYGB	glycogen phosphorylase B
10	70188941	70195717	6777	*	8.21904	6.06983	9.04651	-2.92599	6.06036e-65	3.1026e-63	Distal Intergenic	20	70198988	70199239	252	2	ENSG00000232142	ENST00000435591	processed_pseudogene	3522	NA	NA	NA
10	92653910	92661188	7279	*	7.98923	5.29678	8.87309	-3.46866	6.16752e-65	3.15188e-63	Promoter (<=1kb)	20	92659044	92659302	259	1	ENSG00000264313	ENST00000577919	misc_RNA	0	106481853	RN7SL644P	RNA	7SL	cytoplasmic 644	pseudogene
3	180976668	180990192	13525	*	8.66695	7.10328	9.39962	-2.27815	7.55069e-65	3.84512e-63	Promoter (<=1kb)	5	180987586	180989774	2189	2	ENSG00000205981	ENST00000472504	retained_intron	0	131118	DNAJC19	DnaJ heat shock protein family (Hsp40) member C19
11	57818468	57829016	10549	*	8.18128	5.877	9.0273	-3.06785	9.40176e-65	4.77094e-63	3' UTR	8	57813917	57815481	1565	1	ENSG00000198561	ENST00000525821	retained_intron	4551	1500	CTNND1	catenin delta 1
17	40456602	40465482	8881	*	8.11975	5.8061	8.96683	-3.16238	1.21916e-64	6.16497e-63	3' UTR	10	40473554	40475289	1736	2	ENSG00000279806	ENST00000623381	TEC	9807	NA	NA	NA
17	4897216	4910088	12873	*	8.28012	6.26084	9.0902	-2.80275	1.46502e-64	7.39529e-63	Promoter (<=1kb)	10	4897774	4903074	5301	2	ENSG00000108556	ENST00000293780	protein_coding	0	1145	CHRNE	cholinergic receptor nicotinic epsilon subunit
2	43880792	43888066	7275	*	8.1057	5.81461	8.95023	-3.08729	1.74539e-64	8.7952e-63	3' UTR	11	43892690	43892796	107	1	ENSG00000200924	ENST00000364054	snRNA	-4624	106480027	RNU6-1048P	RNA	U6 small nuclear 1048	pseudogene
16	3645144	3653309	8166	*	8.18076	6.02522	9.00903	-2.95375	1.93296e-64	9.7234e-63	Promoter (<=1kb)	12	3651837	3658095	6259	1	ENSG00000213918	ENST00000246949	protein_coding	0	1773	DNASE1	deoxyribonuclease 1
20	62875522	62892665	17144	*	8.84638	7.34567	9.56589	-2.19731	2.12645e-64	1.06781e-62	Promoter (2-3kb)	2	62872250	62873076	827	2	ENSG00000236527	ENST00000430209	processed_pseudogene	-2446	NA	NA	NA
17	30782046	30791255	9210	*	8.2241	6.07456	9.05161	-2.89897	2.28207e-64	1.14397e-62	Promoter (<=1kb)	10	30772363	30785993	13631	2	ENSG00000176390	ENST00000583527	protein_coding	0	51379	CRLF3	cytokine receptor like factor 3
11	3353269	3360199	6931	*	8.17763	6.003	9.00829	-2.9584	2.49488e-64	1.24848e-62	Promoter (2-3kb)	8	3360385	3362720	2336	2	ENSG00000005801	ENST00000526540	retained_intron	2521	7748	ZNF195	zinc finger protein 195
3	131450015	131463139	13125	*	8.55103	6.88918	9.30289	-2.39035	2.60394e-64	1.3008e-62	Promoter (<=1kb)	5	131455126	131458598	3473	2	ENSG00000261167	ENST00000565095	sense_overlapping	0	NA	NA	NA
8	27805353	27819112	13760	*	8.53446	6.84338	9.29174	-2.44751	3.00342e-64	1.49777e-62	3' UTR	13	27787928	27808228	20301	1	ENSG00000171320	ENST00000397418	protein_coding	17425	157570	ESCO2	establishment of sister chromatid cohesion N-acetyltransferase 2
1	21566419	21581540	15122	*	8.22855	6.11885	9.05091	-2.87146	4.09179e-64	2.03701e-62	Promoter (<=1kb)	3	21570303	21577731	7429	1	ENSG00000162551	ENST00000374830	protein_coding	0	249	ALPL	alkaline phosphatase	biomineralization associated
15	72196420	72205261	8842	*	9.04895	7.78924	9.71104	-1.91582	5.00318e-64	2.48643e-62	Promoter (<=1kb)	23	72199029	72204559	5531	2	ENSG00000067225	ENST00000564440	retained_intron	0	5315	PKM	pyruvate kinase M1/2
20	62661880	62678067	16188	*	9.76206	8.79463	10.336	-1.53897	6.15413e-64	3.04793e-62	Promoter (<=1kb)	2	62666415	62670222	3808	1	ENSG00000101187	ENST00000470412	processed_transcript	0	28231	SLCO4A1	solute carrier organic anion transporter family member 4A1
19	1219750	1228382	8633	*	8.30483	6.31294	9.11103	-2.7878	8.90753e-64	4.38901e-62	Promoter (<=1kb)	14	1220013	1223104	3092	1	ENSG00000118046	ENST00000591133	retained_intron	0	6794	STK11	serine/threonine kinase 11
11	67049192	67058218	9027	*	8.7372	7.23619	9.45677	-2.19266	1.27068e-63	6.25036e-62	Promoter (<=1kb)	8	67056818	67072013	15196	1	ENSG00000173156	ENST00000308831	protein_coding	0	29984	RHOD	ras homolog family member D
5	139683856	139695219	11364	*	8.1684	5.99801	8.99853	-2.93492	1.38082e-63	6.78059e-62	Promoter (<=1kb)	18	139684645	139745010	60366	1	ENSG00000249526	ENST00000515296	lincRNA	0	NA	NA	NA
3	50650621	50660411	9791	*	8.06208	5.72546	8.91169	-3.13709	2.03505e-63	9.97622e-62	Distal Intergenic	5	50646212	50648627	2416	1	ENSG00000114738	ENST00000451680	protein_coding	4409	7867	MAPKAPK3	MAPK activated protein kinase 3
12	20680268	20695966	15699	*	8.45847	6.72245	9.22384	-2.4945	2.13156e-63	1.0414e-61	Promoter (<=1kb)	7	20695355	20696975	1621	1	ENSG00000139155	ENST00000534996	processed_transcript	0	53919	SLCO1C1	solute carrier organic anion transporter family member 1C1
12	6865575	6874756	9182	*	9.66947	8.73336	10.2325	-1.49899	2.30359e-63	1.12355e-61	Promoter (<=1kb)	7	6873569	6907733	34165	1	ENSG00000010626	ENST00000433346	protein_coding	0	10233	LRRC23	leucine rich repeat containing 23
7	1732941	1740208	7268	*	8.11428	5.89322	8.95063	-3.04044	2.47773e-63	1.20644e-61	Promoter (2-3kb)	6	1738630	1742272	3643	2	ENSG00000236081	ENST00000453348	lincRNA	2064	101927125	ELFN1-AS1	ELFN1 antisense RNA 1
2	241222757	241239862	17106	*	8.61992	7.03132	9.35762	-2.30694	2.86166e-63	1.39104e-61	Promoter (<=1kb)	11	241235205	241239736	4532	2	ENSG00000115677	ENST00000483086	processed_transcript	0	3069	HDLBP	high density lipoprotein binding protein
4	3469156	3482596	13441	*	8.29933	6.29374	9.10748	-2.76059	3.94206e-63	1.91299e-61	Promoter (1-2kb)	9	3484544	3494481	9938	1	ENSG00000175920	ENST00000515886	retained_intron	-1948	285489	DOK7	docking protein 7
15	44718468	44721849	3382	*	8.24915	6.26811	9.05378	-2.75931	4.6263e-63	2.24127e-61	Promoter (2-3kb)	23	44715817	44718145	2329	1	ENSG00000166710	ENST00000623550	retained_intron	2651	567	B2M	beta-2-microglobulin
19	4440067	4451723	11657	*	9.10875	7.89489	9.75849	-1.85641	5.36232e-63	2.59349e-61	Promoter (<=1kb)	14	4442254	4445018	2765	1	ENSG00000167670	ENST00000589648	protein_coding	0	10036	CHAF1A	chromatin assembly factor 1 subunit A
11	46733882	46743802	9921	*	8.30898	6.36322	9.10842	-2.71483	7.93917e-63	3.83337e-61	3' UTR	8	46744165	46751382	7218	2	ENSG00000175216	ENST00000525896	protein_coding	7580	9793	CKAP5	cytoskeleton associated protein 5
3	15033069	15048037	14969	*	8.28038	6.35057	9.07743	-2.69594	1.05819e-62	5.09234e-61	Promoter (<=1kb)	5	15034324	15038047	3724	1	ENSG00000177463	ENST00000495282	retained_intron	0	7182	NR2C2	nuclear receptor subfamily 2 group C member 2
3	160486056	160499739	13684	*	8.76507	7.29628	9.47763	-2.15218	1.16253e-62	5.58515e-61	Promoter (<=1kb)	5	160439001	160485773	46773	2	ENSG00000213186	ENST00000468542	protein_coding	-283	286827	TRIM59	tripartite motif containing 59
14	102051974	102058515	6542	*	7.97788	5.43043	8.84889	-3.37846	1.83253e-62	8.78943e-61	Promoter (<=1kb)	17	102036647	102052854	16208	2	ENSG00000258959	ENST00000557242	antisense	0	NA	NA	NA
19	675433	686891	11459	*	9.20362	7.97285	9.85797	-1.90118	2.00178e-62	9.58532e-61	Promoter (<=1kb)	14	676365	683399	7035	1	ENSG00000070404	ENST00000166139	protein_coding	0	10272	FSTL3	follistatin like 3
X	1410411	1428349	17939	*	10.3778	9.68728	10.8428	-1.16025	2.14465e-62	1.02524e-60	Exon (ENST00000381317/ENSG00000169093	exon 7 of 13)	1	1403510	1414024	10515	1	ENSG00000236017	ENST00000602357	antisense	6901	NA	NA	NA
1	165650399	165665799	15401	*	8.4359	6.6865	9.20362	-2.48126	2.45616e-62	1.17028e-60	Promoter (<=1kb)	3	165662775	165665206	2432	2	ENSG00000143149	ENST00000463610	processed_transcript	0	223	ALDH9A1	aldehyde dehydrogenase 9 family member A1
5	59122346	59140167	17822	*	8.54258	6.92769	9.28546	-2.34419	3.33948e-62	1.58592e-60	Intron (ENST00000309641/ENSG00000113448	intron 5 of 15)	18	59174350	59215935	41586	2	ENSG00000113448	ENST00000515324	processed_transcript	75768	5144	PDE4D	phosphodiesterase 4D
20	50077788	50088383	10596	*	8.71303	7.2068	9.43372	-2.22098	4.10085e-62	1.94111e-60	Promoter (<=1kb)	2	50081124	50084751	3628	2	ENSG00000244687	ENST00000420027	protein_coding	0	7335	UBE2V1	ubiquitin conjugating enzyme E2 V1
17	50752614	50761439	8826	*	8.56519	6.93096	9.31181	-2.37329	5.36531e-62	2.53548e-60	Promoter (1-2kb)	10	50751051	50752550	1500	1	ENSG00000108848	ENST00000503798	processed_transcript	1563	51747	LUC7L3	LUC7 like 3 pre-mRNA splicing factor
3	3150290	3163649	13360	*	8.1951	6.13483	9.01086	-2.81425	9.20409e-62	4.34247e-60	Promoter (<=1kb)	5	3150011	3156784	6774	2	ENSG00000113851	ENST00000488263	retained_intron	0	51185	CRBN	cereblon
19	1101119	1120270	19152	*	9.40072	8.34763	10.0029	-1.63946	1.36637e-61	6.42551e-60	Promoter (<=1kb)	14	1117396	1120128	2733	2	ENSG00000064932	ENST00000590446	retained_intron	0	22904	SBNO2	strawberry notch homolog 2
5	69176148	69181411	5264	*	8.01427	5.55442	8.8768	-3.32476	1.58189e-61	7.42692e-60	Promoter (<=1kb)	18	69177061	69177697	637	1	ENSG00000134057	ENST00000513102	retained_intron	0	891	CCNB1	cyclin B1
15	67191058	67202277	11220	*	8.23245	6.27017	9.03433	-2.72553	1.8929e-61	8.85826e-60	3' UTR	23	67186662	67191521	4860	1	ENSG00000166949	ENST00000558763	retained_intron	4396	4088	SMAD3	SMAD family member 3
17	1336914	1344619	7706	*	8.80201	7.38055	9.50393	-2.08994	3.05141e-61	1.42567e-59	3' UTR	10	1352070	1352255	186	1	ENSG00000280408	ENST00000623383	TEC	-7451	NA	NA	NA
1	154204505	154211058	6554	*	7.96016	5.50082	8.82265	-3.29924	3.22645e-61	1.50502e-59	Promoter (<=1kb)	3	154207230	154208517	1288	2	ENSG00000143612	ENST00000483282	processed_transcript	0	25912	C1orf43	chromosome 1 open reading frame 43
2	28946113	28956332	10220	*	8.44289	6.70191	9.20913	-2.50018	3.33385e-61	1.5526e-59	Promoter (<=1kb)	11	28956611	29033520	76910	1	ENSG00000189350	ENST00000401723	protein_coding	-279	165186	TOGARAM2	TOG array regulator of axonemal microtubules 2
4	1186431	1197584	11154	*	8.15319	6.05312	8.97428	-2.91953	3.42237e-61	1.59126e-59	Promoter (<=1kb)	9	1171889	1195139	23251	2	ENSG00000159674	ENST00000502483	protein_coding	0	10417	SPON2	spondin 2
1	43437356	43456400	19045	*	8.73743	7.3059	9.44165	-2.12636	3.59319e-61	1.668e-59	Promoter (<=1kb)	3	43451003	43453989	2987	2	ENSG00000178922	ENST00000372425	protein_coding	0	81888	HYI	hydroxypyruvate isomerase (putative)
15	75689076	75700961	11886	*	8.02389	5.73149	8.86857	-3.11318	4.18813e-61	1.94106e-59	Exon (ENST00000308508/ENSG00000173546	exon 2 of 10)	23	75678548	75680752	2205	1	ENSG00000203392	ENST00000435356	antisense	10528	NA	NA	NA
12	112012076	112026899	14824	*	9.27021	8.14361	9.89501	-1.75342	4.38273e-61	2.02799e-59	Promoter (<=1kb)	7	112013316	112023451	10136	1	ENSG00000089248	ENST00000261735	protein_coding	0	10961	ERP29	endoplasmic reticulum protein 29
1	16119145	16132632	13488	*	9.02907	7.75382	9.69524	-1.91653	5.45544e-61	2.52033e-59	Promoter (<=1kb)	3	16133013	16133562	550	2	ENSG00000142627	ENST00000462805	processed_transcript	930	1969	EPHA2	EPH receptor A2
15	40221206	40236931	15726	*	8.17042	6.10385	8.98704	-2.81999	5.4958e-61	2.53492e-59	Promoter (<=1kb)	23	40232082	40236109	4028	1	ENSG00000260648	ENST00000568093	sense_intronic	0	NA	NA	NA
15	43401194	43416523	15330	*	8.22461	6.25667	9.02732	-2.72969	6.42496e-61	2.95405e-59	Promoter (<=1kb)	23	43409010	43413286	4277	2	ENSG00000067369	ENST00000434595	protein_coding	0	7158	TP53BP1	tumor protein p53 binding protein 1
19	3518340	3559485	41146	*	12.3312	11.9995	12.6007	-0.596404	7.0406e-61	3.23196e-59	Promoter (<=1kb)	14	3522984	3534839	11856	1	ENSG00000105325	ENST00000591290	nonsense_mediated_decay	0	51343	FZR1	fizzy and cell division cycle 20 related 1
11	75257562	75266638	9077	*	8.34123	6.47414	9.12856	-2.60695	8.00434e-61	3.66853e-59	Promoter (<=1kb)	8	75260127	75261025	899	1	ENSG00000254429	ENST00000529215	antisense	0	NA	NA	NA
5	179791669	179808669	17001	*	9.5366	8.53152	10.1233	-1.57366	8.03614e-61	3.67727e-59	Promoter (<=1kb)	18	179806398	179813024	6627	1	ENSG00000161011	ENST00000506042	processed_transcript	0	8878	SQSTM1	sequestosome 1
10	74117161	74128932	11772	*	8.46047	6.79822	9.21241	-2.39998	9.61853e-61	4.39439e-59	Promoter (1-2kb)	20	74128878	74130004	1127	2	ENSG00000185009	ENST00000480373	processed_transcript	1072	26985	AP3M1	adaptor related protein complex 3 subunit mu 1
9	130886646	130898747	12102	*	8.30583	6.46062	9.08965	-2.58804	1.24404e-60	5.6657e-59	Promoter (<=1kb)	15	130892702	130896812	4111	2	ENSG00000188710	ENST00000623824	protein_coding	0	347148	QRFP	pyroglutamylated RFamide peptide
10	75231233	75233347	2115	*	8.23412	6.26603	9.03686	-2.717	1.30493e-60	5.93361e-59	Promoter (1-2kb)	20	75229310	75231275	1966	1	ENSG00000165637	ENST00000460044	retained_intron	1923	7417	VDAC2	voltage dependent anion channel 2
X	20117191	20127387	10197	*	9.13024	7.94883	9.77093	-1.81291	1.37635e-60	6.24855e-59	Promoter (<=1kb)	1	20006867	20116917	110051	2	ENSG00000184368	ENST00000379643	protein_coding	-274	256714	MAP7D2	MAP7 domain containing 2
2	127044308	127059655	15348	*	8.45079	6.78454	9.20347	-2.40004	1.45631e-60	6.59085e-59	Promoter (<=1kb)	11	127048033	127056491	8459	2	ENSG00000136717	ENST00000462958	retained_intron	0	274	BIN1	bridging integrator 1
12	12889913	12906569	16657	*	9.14368	7.97061	9.78201	-1.79085	1.72326e-60	7.78676e-59	Promoter (<=1kb)	7	12890782	12917937	27156	1	ENSG00000013588	ENST00000014914	protein_coding	0	9052	GPRC5A	G protein-coupled receptor class C group 5 member A
15	43881539	43897349	15811	*	8.38376	6.62318	9.15342	-2.48875	2.0235e-60	9.12912e-59	Promoter (<=1kb)	23	43874360	43885106	10747	2	ENSG00000171877	ENST00000473965	retained_intron	0	84978	FRMD5	FERM domain containing 5
11	33699175	33705861	6687	*	8.31601	6.50608	9.09405	-2.56271	2.10225e-60	9.45488e-59	Promoter (<=1kb)	8	33698261	33700801	2541	2	ENSG00000205177	ENST00000379011	protein_coding	0	100131378	C11orf91	chromosome 11 open reading frame 91
9	122323730	122334868	11139	*	8.27444	6.39862	9.06315	-2.61948	3.30154e-60	1.48256e-58	3' UTR	15	122370530	122395702	25173	1	ENSG00000095303	ENST00000540753	protein_coding	-35662	5742	PTGS1	prostaglandin-endoperoxide synthase 1
16	88638051	88644158	6108	*	8.02536	5.78454	8.86406	-3.03639	3.87688e-60	1.73822e-58	Promoter (<=1kb)	12	88638591	88640122	1532	1	ENSG00000124391	ENST00000569133	retained_intron	0	27189	IL17C	interleukin 17C
19	41300720	41311716	10997	*	9.1893	8.05821	9.81545	-1.74567	4.34045e-60	1.94304e-58	Promoter (<=1kb)	14	41302393	41307038	4646	1	ENSG00000105323	ENST00000595806	retained_intron	0	11100	HNRNPUL1	heterogeneous nuclear ribonucleoprotein U like 1
1	228200262	228211348	11087	*	8.3088	6.45791	9.09353	-2.64187	5.07134e-60	2.26672e-58	Promoter (<=1kb)	3	228208130	228361250	153121	1	ENSG00000154358	ENST00000284548	protein_coding	0	84033	OBSCN	obscurin	cytoskeletal calmodulin and titin-interacting RhoGEF
3	160398878	160446234	47357	*	11.0257	10.4892	11.4159	-0.931591	5.33137e-60	2.37926e-58	Promoter (<=1kb)	5	160384601	160399880	15280	2	ENSG00000068885	ENST00000466326	processed_transcript	0	57560	IFT80	intraflagellar transport 80
8	37835556	37844877	9322	*	8.181	6.21111	8.98401	-2.74578	5.83234e-60	2.59881e-58	3' UTR	13	37844702	37849838	5137	2	ENSG00000104221	ENST00000520601	protein_coding	4961	55290	BRF2	BRF2 RNA polymerase III transcription initiation factor subunit
12	20365021	20385415	20395	*	9.56024	8.61364	10.127	-1.50728	7.00345e-60	3.11584e-58	Promoter (<=1kb)	7	20369245	20684381	315137	1	ENSG00000172572	ENST00000359062	protein_coding	0	5139	PDE3A	phosphodiesterase 3A
6	18216471	18222973	6503	*	8.01548	5.76267	8.85559	-3.06196	7.02957e-60	3.12264e-58	3' UTR	4	18225879	18249740	23862	2	ENSG00000124795	ENST00000507591	protein_coding	26767	7913	DEK	DEK proto-oncogene
1	108918559	108929226	10668	*	8.23158	6.24725	9.03668	-2.7219	7.69721e-60	3.41396e-58	3' UTR	3	108914377	108924361	9985	1	ENSG00000121957	ENST00000441735	protein_coding	4182	29899	GPSM2	G protein signaling modulator 2
11	74979751	74990738	10988	*	8.3995	6.69731	9.15881	-2.45133	7.89045e-60	3.49431e-58	Promoter (<=1kb)	8	74988134	75010907	22774	1	ENSG00000162139	ENST00000294064	protein_coding	0	10825	NEU3	neuraminidase 3
15	32636394	32647005	10612	*	8.41479	6.71032	9.17452	-2.4669	8.30832e-60	3.67373e-58	Promoter (<=1kb)	23	32641676	32697098	55423	1	ENSG00000166922	ENST00000300175	protein_coding	0	6447	SCG5	secretogranin V
20	36841265	36860404	19140	*	9.24696	8.11656	9.8729	-1.73182	8.9531e-60	3.95278e-58	Promoter (<=1kb)	2	36777449	36859873	82425	2	ENSG00000149639	ENST00000279034	protein_coding	0	140710	SOGA1	suppressor of glucose	autophagy associated 1
10	68776581	68787238	10658	*	8.51058	6.91188	9.25027	-2.31374	1.01571e-59	4.47067e-58	Promoter (<=1kb)	20	68787836	68789872	2037	1	ENSG00000060339	ENST00000480627	retained_intron	-598	55749	CCAR1	cell division cycle and apoptosis regulator 1
8	127146661	127155039	8379	*	7.97305	5.57296	8.82947	-3.21614	1.22199e-59	5.36228e-58	Distal Intergenic	13	127185635	127203222	17588	2	ENSG00000254166	ENST00000521815	lincRNA	48183	103164619	PCAT2	prostate cancer associated transcript 2
11	831380	849264	17885	*	9.90394	9.06194	10.4321	-1.35783	1.33005e-59	5.82759e-58	Promoter (<=1kb)	8	832843	838829	5987	1	ENSG00000177697	ENST00000397420	protein_coding	0	977	CD151	CD151 molecule (Raph blood group)
20	3869562	3882925	13364	*	8.02518	5.79176	8.863	-3.04354	1.38434e-59	6.05628e-58	3' UTR	2	3888839	3926958	38120	1	ENSG00000125779	ENST00000497424	protein_coding	-5914	80025	PANK2	pantothenate kinase 2
9	127896493	127902445	5953	*	8.43125	6.73896	9.18875	-2.40825	1.81243e-59	7.90515e-58	Promoter (<=1kb)	15	127885322	127899655	14334	2	ENSG00000160408	ENST00000373144	protein_coding	0	30815	ST6GALNAC6	ST6 N-acetylgalactosaminide alpha-2	6-sialyltransferase 6
X	154765314	154781177	15864	*	8.8101	7.46469	9.49398	-2.01548	1.8965e-59	8.25937e-58	Promoter (<=1kb)	1	154767016	154776260	9245	1	ENSG00000130826	ENST00000412124	nonsense_mediated_decay	0	1736	DKC1	dyskerin pseudouridine synthase 1
15	51932008	51944464	12457	*	8.20262	6.2441	9.00395	-2.70981	2.14671e-59	9.33494e-58	Promoter (<=1kb)	23	51933977	51937054	3078	1	ENSG00000138594	ENST00000561136	processed_transcript	0	29766	TMOD3	tropomodulin 3
15	74903772	74915567	11796	*	8.51978	6.92243	9.25921	-2.30455	2.30775e-59	1.00201e-57	Promoter (<=1kb)	23	74899987	74907121	7135	2	ENSG00000178761	ENST00000357635	protein_coding	0	57184	FAM219B	family with sequence similarity 219 member B
5	95878206	95889236	11031	*	8.17849	6.18722	8.98459	-2.73846	3.95699e-59	1.71553e-57	3' UTR	18	95890949	95898317	7369	2	ENSG00000118985	ENST00000508757	protein_coding	9081	22936	ELL2	elongation factor for RNA polymerase II 2
9	128159226	128170089	10864	*	9.01781	7.79715	9.66942	-1.87489	4.09929e-59	1.7719e-57	Promoter (<=1kb)	15	128166064	128169461	3398	2	ENSG00000148337	ENST00000471773	processed_transcript	0	25792	CIZ1	CDKN1A interacting zinc finger protein 1
17	18101584	18113158	11575	*	8.16372	6.12344	8.97674	-2.81223	5.20488e-59	2.24642e-57	Promoter (<=1kb)	10	18108706	18179802	71097	1	ENSG00000091536	ENST00000205890	protein_coding	0	51168	MYO15A	myosin XVA
14	90262523	90280255	17733	*	8.8809	7.56456	9.55757	-1.99274	5.32576e-59	2.29516e-57	Promoter (<=1kb)	17	90267476	90272624	5149	1	ENSG00000100764	ENST00000555787	retained_intron	0	5700	PSMC1	proteasome 26S subunit	ATPase 1
2	28411416	28421534	10119	*	8.0729	5.97411	8.89383	-2.89341	5.65245e-59	2.43232e-57	3' UTR	11	28425945	28426719	775	1	ENSG00000270210	ENST00000605056	lincRNA	-4411	NA	NA	NA
11	47735344	47744406	9063	*	8.89681	7.60075	9.56834	-1.94303	6.76421e-59	2.9064e-57	Promoter (<=1kb)	8	47732482	47744143	11662	2	ENSG00000109920	ENST00000527894	processed_transcript	0	23360	FNBP4	formin binding protein 4
1	156798338	156809731	11394	*	8.5962	7.06746	9.32165	-2.25605	6.86385e-59	2.94483e-57	Promoter (2-3kb)	3	156795812	156800812	5001	1	ENSG00000143294	ENST00000469071	retained_intron	2526	5546	PRCC	proline rich mitotic checkpoint control factor
1	109397361	109402196	4836	*	8.0577	5.91848	8.88389	-2.9066	1.40416e-58	6.00756e-57	Promoter (<=1kb)	3	109309570	109397951	88382	2	ENSG00000134243	ENST00000256637	protein_coding	0	6272	SORT1	sortilin 1
20	50590118	50598755	8638	*	8.0818	5.99551	8.90107	-2.85468	1.40441e-58	6.00756e-57	Promoter (<=1kb)	2	50589717	50597609	7893	2	ENSG00000042062	ENST00000488529	processed_transcript	0	140876	RIPOR3	RIPOR family member 3
12	109587640	109601585	13946	*	8.21671	6.31795	9.00901	-2.69224	1.60397e-58	6.85106e-57	Promoter (<=1kb)	7	109587861	109597262	9402	1	ENSG00000110921	ENST00000540353	retained_intron	0	4598	MVK	mevalonate kinase
17	3652964	3674822	21859	*	9.74795	8.87871	10.2866	-1.40675	1.61684e-58	6.89579e-57	Promoter (<=1kb)	10	3668815	3669665	851	1	ENSG00000127774	ENST00000248378	protein_coding	0	83460	EMC6	ER membrane protein complex subunit 6
17	80966804	80972963	6160	*	7.86012	5.2681	8.73523	-3.36439	1.68265e-58	7.1659e-57	Promoter (<=1kb)	10	80966239	80971213	4975	2	ENSG00000261924	ENST00000576234	antisense	0	400627	LOC400627	uncharacterized LOC400627
16	3120443	3130874	10432	*	8.95778	7.70496	9.61805	-1.89057	1.97621e-58	8.39134e-57	Promoter (<=1kb)	12	3129777	3137434	7658	1	ENSG00000085644	ENST00000573771	protein_coding	0	7760	ZNF213	zinc finger protein 213
5	178141602	178154371	12770	*	8.7206	7.24672	9.43429	-2.14426	2.11859e-58	8.95639e-57	Promoter (<=1kb)	18	178149460	178153967	4508	2	ENSG00000145912	ENST00000274606	protein_coding	0	55651	NHP2	NHP2 ribonucleoprotein
7	44108833	44118751	9919	*	8.17391	6.17624	8.98093	-2.76631	2.97255e-58	1.25482e-56	Promoter (<=1kb)	6	44108931	44110225	1295	1	ENSG00000106624	ENST00000453052	nonsense_mediated_decay	0	165	AEBP1	AE binding protein 1
17	41816838	41826092	9255	*	7.96997	5.63046	8.81991	-3.20353	3.40573e-58	1.43558e-56	Promoter (<=1kb)	10	41818870	41819577	708	1	ENSG00000141756	ENST00000487489	retained_intron	0	60681	FKBP10	FKBP prolyl isomerase 10
9	128359123	128365962	6840	*	8.18457	6.25771	8.98117	-2.67599	3.54415e-58	1.49175e-56	3' UTR	15	128371319	128392016	20698	1	ENSG00000167118	ENST00000372853	protein_coding	-5357	81605	URM1	ubiquitin related modifier 1
1	150472626	150481992	9367	*	8.30364	6.5459	9.07281	-2.50756	4.12921e-58	1.73547e-56	3' UTR	3	150487364	150507609	20246	1	ENSG00000143374	ENST00000438568	protein_coding	-5372	80222	TARS2	threonyl-tRNA synthetase 2	mitochondrial
16	4380234	4390769	10536	*	8.50561	6.9019	9.2463	-2.30231	4.45326e-58	1.86895e-56	5' UTR	12	4387765	4395340	7576	2	ENSG00000262246	ENST00000573245	retained_intron	4571	79585	CORO7	coronin 7
17	17706136	17724779	18644	*	8.7896	7.44697	9.4728	-2.02285	4.77709e-58	2.00194e-56	5' UTR	10	17682495	17793143	110649	1	ENSG00000108557	ENST00000471135	protein_coding	23641	10743	RAI1	retinoic acid induced 1
10	60793726	60804779	11054	*	8.51947	6.92506	9.25832	-2.30814	5.09669e-58	2.13278e-56	3' UTR	20	60787671	60791927	4257	1	ENSG00000170312	ENST00000487784	retained_intron	6055	983	CDK1	cyclin dependent kinase 1
6	36485924	36495579	9656	*	7.97958	5.66229	8.82706	-3.11877	5.42158e-58	2.26218e-56	3' UTR	4	36522191	36522501	311	1	ENSG00000239964	ENST00000483066	misc_RNA	-26612	106481125	RN7SL748P	RNA	7SL	cytoplasmic 748	pseudogene
X	101390722	101401256	10535	*	8.67774	7.22503	9.38673	-2.13724	6.8854e-58	2.86882e-56	Promoter (<=1kb)	1	101349447	101390796	41350	2	ENSG00000010671	ENST00000621635	protein_coding	0	695	BTK	Bruton tyrosine kinase
12	69274696	69282481	7786	*	8.02762	5.89723	8.85268	-2.91484	6.94638e-58	2.89005e-56	Promoter (1-2kb)	7	69273157	69273218	62	2	ENSG00000283476	ENST00000636976	miRNA	-1478	100302182	MIR1279	microRNA 1279
5	14618695	14629868	11174	*	8.52801	6.98296	9.25686	-2.24425	7.4337e-58	3.08835e-56	Promoter (<=1kb)	18	14620020	14621313	1294	1	ENSG00000248791	ENST00000503819	processed_pseudogene	0	100422687	LOC100422687	pleckstrin homology domain containing A1 pseudogene
19	45150209	45163261	13053	*	8.21175	6.33977	8.99985	-2.61511	1.04671e-57	4.3361e-56	Promoter (<=1kb)	14	45149750	45158737	8988	2	ENSG00000179846	ENST00000317951	protein_coding	0	284353	NKPD1	NTPase KAP family P-loop domain containing 1
15	63044686	63076852	32167	*	10.1701	9.44971	10.6484	-1.20402	1.22701e-57	5.07574e-56	Promoter (<=1kb)	23	63048366	63070632	22267	1	ENSG00000140416	ENST00000334895	protein_coding	0	7168	TPM1	tropomyosin 1
19	19524683	19541902	17220	*	9.02872	7.77474	9.68929	-1.90782	1.37774e-57	5.68297e-56	Promoter (<=1kb)	14	19538248	19546659	8412	1	ENSG00000160161	ENST00000586018	protein_coding	0	148113	CILP2	cartilage intermediate layer protein 2
1	100295444	100301497	6054	*	8.01588	5.83012	8.84792	-2.98772	2.20104e-57	9.066e-56	Distal Intergenic	3	100281241	100281308	68	1	ENSG00000207750	ENST00000385017	miRNA	14203	693138	MIR553	microRNA 553
4	39493501	39499073	5573	*	7.76186	4.90525	8.65867	-3.73228	2.40066e-57	9.87418e-56	3' UTR	9	39480485	39481466	982	1	ENSG00000224097	ENST00000507033	transcribed_processed_pseudogene	13016	401127	LOC401127	WD repeat domain 5 pseudogene
17	2729339	2740271	10933	*	8.21654	6.34174	9.00509	-2.60766	2.84504e-57	1.16687e-55	Exon (ENST00000575506/ENSG00000261963	exon 2 of 4)	10	2720801	2723947	3147	2	ENSG00000277200	ENST00000614400	lincRNA	-5392	101928991	CCDC92B	coiled-coil domain containing 92B
14	105424885	105451656	26772	*	9.46954	8.47369	10.0531	-1.5742	3.04834e-57	1.24848e-55	Promoter (<=1kb)	17	105438672	105463231	24560	1	ENSG00000182979	ENST00000481012	retained_intron	0	9112	MTA1	metastasis associated 1
9	136720696	136724926	4231	*	8.60361	7.14276	9.31442	-2.14952	3.50659e-57	1.43413e-55	Promoter (<=1kb)	15	136720885	136724050	3166	1	ENSG00000165716	ENST00000371691	protein_coding	0	138311	DIPK1B	divergent protein kinase domain 1B
17	82013697	82024024	10328	*	8.67595	7.24463	9.38012	-2.12049	3.60749e-57	1.47331e-55	Promoter (<=1kb)	10	82023302	82031151	7850	1	ENSG00000169683	ENST00000306688	protein_coding	0	201255	LRRC45	leucine rich repeat containing 45
1	182886918	182892422	5505	*	7.9671	5.75678	8.80215	-2.99138	4.60763e-57	1.87645e-55	3' UTR	3	182881285	182887747	6463	1	ENSG00000135829	ENST00000473076	processed_transcript	5633	1660	DHX9	DExH-box helicase 9
4	24506754	24517688	10935	*	8.0773	6.05671	8.88757	-2.8082	4.71909e-57	1.91914e-55	Promoter (2-3kb)	9	24520192	24520290	99	2	ENSG00000207697	ENST00000384964	miRNA	2602	693158	MIR573	microRNA 573
10	133344243	133354800	10558	*	7.90152	5.57296	8.75025	-3.13973	5.42367e-57	2.20258e-55	Promoter (<=1kb)	20	133347146	133352683	5538	1	ENSG00000165828	ENST00000433452	protein_coding	0	118471	PRAP1	proline rich acidic protein 1
10	32887638	32899201	11564	*	8.29847	6.56119	9.06406	-2.4935	6.28223e-57	2.54766e-55	Promoter (<=1kb)	20	32887255	32889311	2057	2	ENSG00000273038	ENST00000609742	lincRNA	0	NA	NA	NA
12	12907248	12918045	10798	*	8.15101	6.23354	8.94617	-2.68053	6.43181e-57	2.60466e-55	Promoter (<=1kb)	7	12909069	12912509	3441	1	ENSG00000013588	ENST00000540125	protein_coding	0	9052	GPRC5A	G protein-coupled receptor class C group 5 member A
11	118893479	118905363	11885	*	8.98893	7.80109	9.63143	-1.82581	6.83835e-57	2.76541e-55	3' UTR	8	118902774	118908625	5852	2	ENSG00000186174	ENST00000527266	processed_transcript	3262	283149	BCL9L	BCL9 like
20	58703572	58721676	18105	*	8.39404	6.73896	9.14463	-2.36481	8.11547e-57	3.27729e-55	Promoter (<=1kb)	2	58712821	58715844	3024	1	ENSG00000215440	ENST00000527081	retained_intron	0	79716	NPEPL1	aminopeptidase like 1
5	154814745	154826726	11982	*	8.32907	6.59705	9.09373	-2.47482	8.86317e-57	3.57423e-55	Promoter (<=1kb)	18	154819750	154824708	4959	2	ENSG00000170271	ENST00000524250	retained_intron	0	10826	FAXDC2	fatty acid hydroxylase domain containing 2
1	96823068	96840324	17257	*	8.38826	6.70954	9.14326	-2.3864	9.24818e-57	3.71911e-55	3' UTR	3	96806811	96812928	6118	1	ENSG00000117569	ENST00000462433	processed_transcript	16257	58155	PTBP2	polypyrimidine tract binding protein 2
22	23754706	23760995	6290	*	7.84873	5.36224	8.7139	-3.25773	9.69753e-57	3.89439e-55	Promoter (<=1kb)	19	23752743	23754468	1726	2	ENSG00000128218	ENST00000248948	protein_coding	-238	29802	VPREB3	V-set pre-B cell surrogate light chain 3
3	46906457	46912495	6039	*	8.10857	6.14614	8.91048	-2.72559	1.01008e-56	4.05069e-55	Distal Intergenic	5	46902599	46903799	1201	1	ENSG00000160801	ENST00000422115	protein_coding	3858	5745	PTH1R	parathyroid hormone 1 receptor
3	12828366	12841807	13442	*	9.85699	9.05311	10.3702	-1.32001	1.13202e-56	4.52713e-55	Promoter (<=1kb)	5	12834485	12841588	7104	2	ENSG00000144713	ENST00000429711	protein_coding	0	6161	RPL32	ribosomal protein L32
3	127666771	127675095	8325	*	8.50896	6.96583	9.23741	-2.24202	1.59655e-56	6.37604e-55	Promoter (<=1kb)	5	127672935	127677026	4092	1	ENSG00000114626	ENST00000483857	nonsense_mediated_decay	0	80325	ABTB1	ankyrin repeat and BTB domain containing 1
12	120118185	120128510	10326	*	8.25638	6.47324	9.02992	-2.51391	1.64095e-56	6.54429e-55	Promoter (<=1kb)	7	120096366	120117502	21137	2	ENSG00000111737	ENST00000544304	nonsense_mediated_decay	-683	11021	RAB35	RAB35	member RAS oncogene family
17	28340582	28352543	11962	*	8.32446	6.59458	9.08874	-2.48743	1.66915e-56	6.64759e-55	Promoter (<=1kb)	10	28340406	28342512	2107	1	ENSG00000109079	ENST00000577535	protein_coding	176	7126	TNFAIP1	TNF alpha induced protein 1
3	49679659	49691842	12184	*	8.77642	7.45972	9.45319	-1.98919	1.82107e-56	7.24265e-55	Promoter (<=1kb)	5	49682601	49683503	903	1	ENSG00000164062	ENST00000480772	retained_intron	0	327	APEH	acylaminoacyl-peptide hydrolase
7	148797608	148808813	11206	*	8.34483	6.67093	9.09895	-2.41921	2.29873e-56	9.12977e-55	3' UTR	6	148810200	148811823	1624	2	ENSG00000106462	ENST00000469631	retained_intron	3010	2146	EZH2	enhancer of zeste 2 polycomb repressive complex 2 subunit
19	19057993	19065690	7698	*	8.22132	6.39579	9.00194	-2.57562	3.02083e-56	1.19813e-54	Promoter (<=1kb)	14	19063999	19112888	48890	1	ENSG00000181035	ENST00000318596	protein_coding	0	284439	SLC25A42	solute carrier family 25 member 42
17	32396235	32405395	9161	*	8.24518	6.35835	9.03562	-2.60297	3.07708e-56	1.21876e-54	Promoter (2-3kb)	10	32408013	32408309	297	1	ENSG00000274341	ENST00000620729	lincRNA	-2618	NA	NA	NA
16	15721654	15732948	11295	*	8.15441	6.07928	8.97219	-2.79067	3.45824e-56	1.36785e-54	Promoter (<=1kb)	12	15712896	15725138	12243	2	ENSG00000133392	ENST00000571275	retained_intron	0	4629	MYH11	myosin heavy chain 11
20	37502209	37517307	15099	*	8.39183	6.71868	9.1458	-2.43874	3.49787e-56	1.38164e-54	Promoter (<=1kb)	2	37492472	37509231	16760	2	ENSG00000166619	ENST00000411780	processed_transcript	0	10904	BLCAP	BLCAP apoptosis inducing factor
22	37774260	37785811	11552	*	8.79793	5.90921	9.69708	-3.65316	3.96535e-56	1.56415e-54	3' UTR	19	37805093	37807436	2344	1	ENSG00000189060	ENST00000340857	protein_coding	-19282	3005	H1-0	H1.0 linker histone
11	118656110	118663981	7872	*	7.84385	5.423	8.70243	-3.20833	4.5464e-56	1.78846e-54	3' UTR	8	118650601	118657490	6890	1	ENSG00000019144	ENST00000620788	retained_intron	5509	23187	PHLDB1	pleckstrin homology like domain family B member 1
20	35271363	35281184	9822	*	9.05753	7.84892	9.70583	-1.8506	4.58219e-56	1.80008e-54	Promoter (<=1kb)	2	35224744	35278131	53388	2	ENSG00000126005	ENST00000454184	processed_transcript	0	101410538	MMP24OS	MMP24 opposite strand
10	47965999	47971814	5816	*	7.95776	5.70726	8.79759	-3.028	5.77659e-56	2.26621e-54	Promoter (1-2kb)	20	47970043	47973496	3454	2	ENSG00000273760	ENST00000619523	lincRNA	1682	NA	NA	NA
19	39179555	39186512	6958	*	7.9726	5.58629	8.82758	-3.12342	5.93078e-56	2.32354e-54	3' UTR	14	39176489	39178610	2122	1	ENSG00000130669	ENST00000600350	retained_intron	3066	10298	PAK4	p21 (RAC1) activated kinase 4
2	28802892	28814436	11545	*	8.14673	6.21002	8.94481	-2.67231	6.08284e-56	2.37989e-54	Promoter (<=1kb)	11	28810819	28850611	39793	1	ENSG00000163806	ENST00000379579	protein_coding	0	245711	SPDYA	speedy/RINGO cell cycle regulator family member A
3	48996556	49008871	12316	*	8.72508	7.35885	9.41402	-2.03296	7.09884e-56	2.77364e-54	Promoter (<=1kb)	5	49007062	49015953	8892	1	ENSG00000178252	ENST00000395474	protein_coding	0	11180	WDR6	WD repeat domain 6
19	40601113	40614161	13049	*	9.2964	8.24385	9.89846	-1.66627	7.84319e-56	3.06033e-54	Promoter (<=1kb)	14	40601371	40629623	28253	1	ENSG00000090006	ENST00000396819	protein_coding	0	8425	LTBP4	latent transforming growth factor beta binding protein 4
12	103943579	103957595	14017	*	8.63687	7.13369	9.3569	-2.17028	8.77136e-56	3.41787e-54	Promoter (<=1kb)	7	103943619	103947400	3782	1	ENSG00000166598	ENST00000552051	retained_intron	0	7184	HSP90B1	heat shock protein 90 beta family member 1
17	78498327	78507702	9376	*	7.82662	5.2577	8.69963	-3.31735	1.80435e-55	7.01195e-54	Promoter (1-2kb)	10	78496653	78503056	6404	1	ENSG00000267432	ENST00000598378	retained_intron	1674	NA	NA	NA
1	93145120	93155566	10447	*	8.43138	6.87362	9.16284	-2.27534	1.94459e-55	7.54679e-54	3' UTR	3	93154196	93163210	9015	2	ENSG00000117500	ENST00000483033	processed_transcript	7644	50999	TMED5	transmembrane p24 trafficking protein 5
14	55065123	55074090	8968	*	7.94927	5.76854	8.78069	-3.00482	1.99502e-55	7.73213e-54	Promoter (2-3kb)	17	55062951	55064670	1720	1	ENSG00000168175	ENST00000553976	processed_transcript	2172	93487	MAPK1IP1L	mitogen-activated protein kinase 1 interacting protein 1 like
3	49711212	49726707	15496	*	9.66654	8.77401	10.2138	-1.44212	2.20578e-55	8.52605e-54	Promoter (<=1kb)	5	49712550	49716043	3494	1	ENSG00000164068	ENST00000469978	retained_intron	0	63891	RNF123	ring finger protein 123
8	144388232	144402350	14119	*	8.49067	6.97728	9.21289	-2.23481	2.45288e-55	9.46851e-54	Promoter (<=1kb)	13	144399809	144401675	1867	2	ENSG00000071894	ENST00000622776	retained_intron	0	29894	CPSF1	cleavage and polyadenylation specific factor 1
10	68405942	68413590	7649	*	8.36019	6.67717	9.11599	-2.39719	2.72302e-55	1.04833e-53	Promoter (<=1kb)	20	68377194	68407294	30101	2	ENSG00000204130	ENST00000399200	protein_coding	0	55680	RUFY2	RUN and FYVE domain containing 2
12	71600549	71608870	8322	*	8.02014	5.86062	8.84891	-2.89457	3.45477e-55	1.32827e-53	Promoter (2-3kb)	7	71610110	71611254	1145	2	ENSG00000133858	ENST00000550963	retained_intron	2384	196441	ZFC3H1	zinc finger C3H1-type containing
1	108120988	108127795	6808	*	8.17138	6.21217	8.97282	-2.68526	8.42471e-55	3.23048e-53	Distal Intergenic	3	108072371	108074493	2123	1	ENSG00000226822	ENST00000451023	lincRNA	48617	NA	NA	NA
3	48462575	48470576	8002	*	8.61837	7.19758	9.32013	-2.08898	8.9037e-55	3.40962e-53	Promoter (<=1kb)	5	48467877	48469923	2047	2	ENSG00000164054	ENST00000612611	protein_coding	0	51246	SHISA5	shisa family member 5
19	43314268	43323197	8930	*	8.10576	6.03009	8.92361	-2.79057	9.44601e-55	3.61251e-53	Distal Intergenic	14	43329295	43331430	2136	2	ENSG00000231412	ENST00000595748	lincRNA	8233	NA	NA	NA
22	37891373	37899485	8113	*	7.90778	5.71184	8.74107	-3.00053	1.13346e-54	4.32902e-53	Promoter (<=1kb)	19	37891347	37891448	102	1	ENSG00000207227	ENST00000384498	snRNA	26	106481463	RNU6-900P	RNA	U6 small nuclear 900	pseudogene
8	128101279	128112986	11708	*	8.16834	6.29374	8.95686	-2.60868	1.21924e-54	4.63826e-53	Downstream (<=300bp)	13	128096519	128099887	3369	1	ENSG00000249859	ENST00000522414	lincRNA	4760	5820	PVT1	Pvt1 oncogene
7	55177328	55194256	16929	*	8.23273	6.45881	9.00468	-2.51558	1.30963e-54	4.96904e-53	Promoter (<=1kb)	6	55192811	55200802	7992	1	ENSG00000146648	ENST00000485503	retained_intron	0	1956	EGFR	epidermal growth factor receptor
22	19965778	19976561	10784	*	8.11697	6.05192	8.93338	-2.88202	1.33084e-54	5.04287e-53	Promoter (<=1kb)	19	19973162	19975762	2601	2	ENSG00000099889	ENST00000480792	processed_transcript	0	421	ARVCF	ARVCF delta catenin family member
1	92831829	92846598	14770	*	9.48591	8.57149	10.0412	-1.46483	1.59676e-54	6.04258e-53	Promoter (<=1kb)	3	92832025	92841924	9900	1	ENSG00000122406	ENST00000370321	protein_coding	0	6125	RPL5	ribosomal protein L5
5	151088890	151099185	10296	*	8.00676	5.97791	8.81819	-2.79266	1.67731e-54	6.3391e-53	Promoter (<=1kb)	18	151060354	151093577	33224	2	ENSG00000145901	ENST00000521001	protein_coding	0	10318	TNIP1	TNFAIP3 interacting protein 1
11	126417856	126430199	12344	*	8.22112	6.42301	8.99718	-2.56895	2.04215e-54	7.70783e-53	3' UTR	8	126408450	126414554	6105	1	ENSG00000110080	ENST00000533826	retained_intron	9406	6484	ST3GAL4	ST3 beta-galactoside alpha-2	3-sialyltransferase 4
20	63743340	63756209	12870	*	8.42533	6.88716	9.15275	-2.25294	2.09926e-54	7.91306e-53	Promoter (<=1kb)	2	63744689	63745951	1263	1	ENSG00000229299	ENST00000447343	antisense	0	NA	NA	NA
14	64461258	64472964	11707	*	7.9296	5.78309	8.75672	-2.93831	2.49163e-54	9.36762e-53	Promoter (<=1kb)	17	64465499	64474503	9005	1	ENSG00000179841	ENST00000394718	protein_coding	0	9495	AKAP5	A-kinase anchoring protein 5
X	118450201	118459191	8991	*	7.74438	5.16961	8.61792	-3.41346	2.63206e-54	9.88271e-53	Downstream (<=300bp)	1	118495898	118686163	190266	1	ENSG00000147251	ENST00000276204	protein_coding	-36707	139818	DOCK11	dedicator of cytokinesis 11
3	186782564	186794171	11608	*	10.2277	9.54526	10.6892	-1.14945	2.93838e-54	1.10185e-52	Promoter (<=1kb)	5	186783205	186784659	1455	1	ENSG00000156976	ENST00000441007	protein_coding	0	1974	EIF4A2	eukaryotic translation initiation factor 4A2
7	64494083	64506622	12540	*	8.08416	6.04466	8.89707	-2.7602	2.98656e-54	1.11847e-52	Promoter (<=1kb)	6	64500825	64501729	905	1	ENSG00000228653	ENST00000456056	processed_pseudogene	0	100127907	HNRNPCP7	heterogeneous nuclear ribonucleoprotein C pseudogene 7
7	149184270	149193853	9584	*	8.08633	6.13825	8.88612	-2.75219	3.04899e-54	1.14037e-52	Promoter (<=1kb)	6	149191043	149191223	181	2	ENSG00000239719	ENST00000461005	processed_pseudogene	0	NA	NA	NA
10	119028835	119035388	6554	*	8.06062	6.09222	8.8634	-2.72991	3.24081e-54	1.2094e-52	Promoter (<=1kb)	20	119029716	119033732	4017	1	ENSG00000188613	ENST00000425699	protein_coding	0	340719	NANOS1	nanos C2HC-type zinc finger 1
19	52226721	52236418	9698	*	7.97209	5.88108	8.79199	-2.85887	3.24194e-54	1.2094e-52	Promoter (<=1kb)	14	52228243	52231294	3052	2	ENSG00000268015	ENST00000599125	antisense	0	NA	NA	NA
19	44668900	44677800	8901	*	7.94182	5.76999	8.77214	-2.92984	3.57782e-54	1.33298e-52	Promoter (<=1kb)	14	44671452	44684359	12908	1	ENSG00000186567	ENST00000358777	protein_coding	0	56971	CEACAM19	CEA cell adhesion molecule 19
5	82271982	82278990	7009	*	8.84141	7.60691	9.49677	-1.88938	4.40689e-54	1.63975e-52	Promoter (<=1kb)	18	82273358	82278577	5220	2	ENSG00000186468	ENST00000296674	protein_coding	0	6228	RPS23	ribosomal protein S23
3	139347834	139358294	10461	*	8.38882	6.82661	9.1212	-2.28267	4.58247e-54	1.70289e-52	Promoter (<=1kb)	5	139348282	139352792	4511	1	ENSG00000175110	ENST00000480644	protein_coding	0	56945	MRPS22	mitochondrial ribosomal protein S22
7	6018714	6028196	9483	*	7.98941	5.75676	8.82714	-2.95794	4.99465e-54	1.85367e-52	Promoter (<=1kb)	6	6023176	6026552	3377	2	ENSG00000086232	ENST00000422786	protein_coding	0	27102	EIF2AK1	eukaryotic translation initiation factor 2 alpha kinase 1
9	136795608	136802706	7099	*	8.34818	6.66386	9.10423	-2.3835	6.26241e-54	2.32119e-52	Promoter (<=1kb)	15	136796350	136807741	11392	1	ENSG00000213213	ENST00000479371	nonsense_mediated_decay	0	84960	CCDC183	coiled-coil domain containing 183
17	64532814	64545170	12357	*	8.02383	6.03619	8.82941	-2.74901	6.4451e-54	2.38584e-52	Promoter (<=1kb)	10	64532988	64537951	4964	1	ENSG00000258890	ENST00000580285	retained_intron	0	90799	CEP95	centrosomal protein 95
17	77499251	77508692	9442	*	7.7984	5.32293	8.66249	-3.23898	6.67782e-54	2.46883e-52	Promoter (2-3kb)	10	77497075	77498824	1750	1	ENSG00000184640	ENST00000589246	retained_intron	2176	10801	SEPTIN9	septin 9
20	17936456	17945073	8618	*	8.13127	6.16292	8.93404	-2.68186	6.74209e-54	2.4894e-52	Promoter (<=1kb)	2	17941600	17943622	2023	2	ENSG00000089006	ENST00000484809	retained_intron	0	27131	SNX5	sorting nexin 5
7	95395828	95402359	6532	*	7.76448	5.16737	8.64005	-3.35812	6.76334e-54	2.49406e-52	Promoter (<=1kb)	6	95363482	95396368	32887	2	ENSG00000105852	ENST00000482624	retained_intron	0	5446	PON3	paraoxonase 3
3	127680539	127693526	12988	*	8.23039	6.46333	9.00117	-2.48231	6.8437e-54	2.52047e-52	3' UTR	5	127677177	127680063	2887	1	ENSG00000114626	ENST00000497162	nonsense_mediated_decay	3362	80325	ABTB1	ankyrin repeat and BTB domain containing 1
10	78033703	78045767	12065	*	9.75818	8.9069	10.29	-1.3837	8.96549e-54	3.2935e-52	Promoter (<=1kb)	20	78033760	78056812	23053	1	ENSG00000138326	ENST00000440692	protein_coding	0	6229	RPS24	ribosomal protein S24
17	1769034	1777816	8783	*	7.83677	5.47234	8.68942	-3.14821	9.24305e-54	3.39115e-52	Promoter (<=1kb)	10	1770526	1772032	1507	1	ENSG00000132386	ENST00000570820	retained_intron	0	5176	SERPINF1	serpin family F member 1
18	58751784	58761003	9220	*	7.81988	5.25353	8.69264	-3.33752	1.10571e-53	4.05155e-52	Promoter (<=1kb)	22	58672613	58752730	80118	2	ENSG00000267476	ENST00000588835	antisense	0	NA	NA	NA
17	50087068	50096033	8966	*	8.23272	6.50785	8.99611	-2.48426	1.20004e-53	4.38608e-52	Promoter (<=1kb)	10	50094737	50111058	16322	1	ENSG00000005882	ENST00000007708	protein_coding	0	5164	PDK2	pyruvate dehydrogenase kinase 2
9	136342979	136355064	12086	*	8.41798	6.86884	9.14768	-2.24223	1.434e-53	5.23454e-52	Promoter (<=1kb)	15	136353057	136359605	6549	1	ENSG00000160360	ENST00000429455	protein_coding	0	26086	GPSM1	G protein signaling modulator 1
5	134392227	134402175	9949	*	8.08561	6.17181	8.88022	-2.65355	1.54773e-53	5.64255e-52	Promoter (<=1kb)	18	134399495	134401921	2427	1	ENSG00000248559	ENST00000503470	antisense	0	NA	NA	NA
10	49505633	49522290	16658	*	8.36984	6.79607	9.10456	-2.28023	1.6887e-53	6.14874e-52	Promoter (<=1kb)	20	49456655	49506480	49826	2	ENSG00000225830	ENST00000623073	retained_intron	0	2074	ERCC6	ERCC excision repair 6	chromatin remodeling factor
1	46311820	46319950	8131	*	8.25594	6.5399	9.01775	-2.42837	1.80118e-53	6.55003e-52	Promoter (1-2kb)	3	46309921	46316776	6856	1	ENSG00000173660	ENST00000460947	retained_intron	1899	7388	UQCRH	ubiquinol-cytochrome c reductase hinge protein
6	132813798	132824582	10785	*	9.5437	8.66406	10.0862	-1.41996	2.34127e-53	8.48205e-52	Promoter (<=1kb)	4	132814441	132817564	3124	1	ENSG00000112306	ENST00000230050	protein_coding	0	6206	RPS12	ribosomal protein S12
1	233673128	233684212	11085	*	8.60237	7.22076	9.29498	-2.05234	2.45947e-53	8.89908e-52	Distal Intergenic	3	233655695	233666686	10992	1	ENSG00000135750	ENST00000472869	processed_transcript	17433	3775	KCNK1	potassium two pore domain channel subfamily K member 1
10	101569348	101579049	9702	*	7.94236	5.77439	8.77219	-3.01017	2.69186e-53	9.71561e-52	Promoter (<=1kb)	20	101570560	101596651	26092	1	ENSG00000166171	ENST00000470165	processed_transcript	0	25911	DPCD	deleted in primary ciliary dyskinesia homolog (mouse)
2	99393629	99409806	16178	*	8.64958	7.30489	9.33329	-2.00763	2.70728e-53	9.75905e-52	Promoter (<=1kb)	11	99406084	99408403	2320	2	ENSG00000135945	ENST00000477121	retained_intron	0	51455	REV1	REV1 DNA directed polymerase
12	50482507	50489319	6813	*	7.99858	5.96009	8.81136	-2.85462	2.84038e-53	1.02261e-51	Distal Intergenic	7	50504985	50680282	175298	1	ENSG00000066084	ENST00000549620	retained_intron	-15666	57609	DIP2B	disco interacting protein 2 homolog B
7	128770361	128778067	7707	*	7.87542	5.68572	8.70795	-2.96345	3.14762e-53	1.13181e-51	Promoter (<=1kb)	6	128772491	128775790	3300	2	ENSG00000128617	ENST00000249389	protein_coding	0	611	OPN1SW	opsin 1	short wave sensitive
17	38920998	38925707	4710	*	7.6927	4.97283	8.57883	-3.49227	3.75393e-53	1.34815e-51	Promoter (<=1kb)	10	38925168	38929384	4217	1	ENSG00000263874	ENST00000583195	protein_coding	0	100505576	LINC00672	long intergenic non-protein coding RNA 672
10	73767191	73774410	7220	*	8.61913	7.25668	9.30716	-2.04477	5.58315e-53	2.0001e-51	Promoter (<=1kb)	20	73767894	73770379	2486	1	ENSG00000176986	ENST00000496827	processed_transcript	0	9632	SEC24C	SEC24 homolog C	COPII coat complex component
6	136249150	136259141	9992	*	8.63545	7.24515	9.33012	-2.06748	5.84709e-53	2.09206e-51	Promoter (<=1kb)	4	136248691	136250335	1645	2	ENSG00000146410	ENST00000527338	retained_intron	0	113115	MTFR2	mitochondrial fission regulator 2
19	41907944	41913694	5751	*	7.78151	5.40053	8.63592	-3.22197	6.40796e-53	2.28989e-51	Promoter (<=1kb)	14	41909377	41910097	721	2	ENSG00000268041	ENST00000598387	transcribed_unprocessed_pseudogene	0	390937	ERFL	ETS repressor factor like
14	105480314	105506919	26606	*	9.94322	9.20585	10.4288	-1.2174	6.97886e-53	2.48989e-51	Promoter (<=1kb)	17	105489855	105499575	9721	1	ENSG00000185347	ENST00000329886	protein_coding	0	283643	TEDC1	tubulin epsilon and delta complex 1
19	34470059	34478450	8392	*	8.15724	6.33484	8.93735	-2.54889	7.02353e-53	2.50059e-51	3' UTR	14	34467025	34469116	2092	1	ENSG00000126261	ENST00000588585	processed_transcript	3034	10054	UBA2	ubiquitin like modifier activating enzyme 2
1	26997361	27006981	9621	*	8.44363	6.95752	9.15998	-2.19326	8.15515e-53	2.8999e-51	3' UTR	3	26994319	27000109	5791	1	ENSG00000253368	ENST00000531285	protein_coding	3042	388610	TRNP1	TMF1 regulated nuclear protein 1
11	11957832	11967551	9720	*	8.32245	6.72773	9.06136	-2.32488	1.058e-52	3.75751e-51	Promoter (1-2kb)	8	11965850	11968746	2897	2	ENSG00000050165	ENST00000532372	retained_intron	1195	27122	DKK3	dickkopf WNT signaling pathway inhibitor 3
13	110623632	110656799	33168	*	9.99449	9.2734	10.4731	-1.20178	1.15384e-52	4.09288e-51	Promoter (<=1kb)	16	110646861	110651207	4347	2	ENSG00000134905	ENST00000537404	retained_intron	0	79587	CARS2	cysteinyl-tRNA synthetase 2	mitochondrial
16	89593772	89597801	4030	*	7.64472	4.91585	8.53158	-3.52791	1.72684e-52	6.11788e-51	Promoter (<=1kb)	12	89594100	89596859	2760	1	ENSG00000178773	ENST00000566398	processed_transcript	0	27132	CPNE7	copine 7
5	126837483	126845586	8104	*	8.39336	6.78019	9.1359	-2.33398	1.75867e-52	6.22303e-51	Distal Intergenic	18	126811713	126821081	9369	1	ENSG00000113368	ENST00000494185	retained_intron	25770	4001	LMNB1	lamin B1
16	11538747	11546414	7668	*	7.76991	5.40993	8.62207	-3.14389	2.24226e-52	7.92449e-51	Distal Intergenic	12	11549360	11556444	7085	2	ENSG00000189067	ENST00000575426	nonsense_mediated_decay	10030	9516	LITAF	lipopolysaccharide induced TNF factor
1	179080111	179101836	21726	*	9.28329	8.29857	9.86312	-1.55074	2.33312e-52	8.23553e-51	Promoter (<=1kb)	3	179081377	179095996	14620	1	ENSG00000186283	ENST00000367627	protein_coding	0	64222	TOR3A	torsin family 3 member A
4	145128344	145136314	7971	*	8.18952	6.4258	8.95972	-2.54602	2.71491e-52	9.55981e-51	3' UTR	9	145122869	145127643	4775	1	ENSG00000164163	ENST00000504683	retained_intron	5475	6059	ABCE1	ATP binding cassette subfamily E member 1
18	46071647	46080807	9161	*	7.9435	5.91453	8.75495	-2.80333	2.92307e-52	1.02802e-50	Promoter (<=1kb)	22	46010760	46072272	61513	2	ENSG00000152229	ENST00000587042	retained_intron	0	9050	PSTPIP2	proline-serine-threonine phosphatase interacting protein 2
3	46665956	46670403	4448	*	7.63662	4.91056	8.52325	-3.55756	3.19322e-52	1.12167e-50	3' UTR	5	46671488	46674593	3106	2	ENSG00000178038	ENST00000473484	processed_transcript	4190	259173	ALS2CL	ALS2 C-terminal like
17	44746924	44755932	9009	*	7.67631	5.07577	8.55219	-3.44693	3.26631e-52	1.14595e-50	3' UTR	10	44759031	44781846	22816	1	ENSG00000073670	ENST00000200557	protein_coding	-3099	4185	ADAM11	ADAM metallopeptidase domain 11
X	45738890	45747520	8631	*	8.22039	6.46875	8.9885	-2.50101	3.51058e-52	1.22866e-50	Promoter (<=1kb)	1	45747015	45747124	110	2	ENSG00000207725	ENST00000384992	miRNA	0	407007	MIR222	microRNA 222
7	33002537	33014225	11689	*	7.93861	5.72394	8.77419	-2.94942	3.75442e-52	1.31241e-50	Promoter (<=1kb)	6	33002762	33005609	2848	1	ENSG00000122642	ENST00000471066	processed_transcript	0	11328	FKBP9	FKBP prolyl isomerase 9
20	62817964	62833485	15522	*	8.69417	7.34419	9.37917	-2.00179	3.8163e-52	1.33243e-50	Promoter (<=1kb)	2	62824422	62829499	5078	1	ENSG00000092758	ENST00000463487	processed_transcript	0	1299	COL9A3	collagen type IX alpha 3 chain
X	53527727	53540880	13154	*	9.21398	7.10385	10.0364	-2.861	3.82559e-52	1.33406e-50	Promoter (<=1kb)	1	53537264	53538467	1204	2	ENSG00000086758	ENST00000480438	retained_intron	0	10075	HUWE1	HECT	UBA and WWE domain containing E3 ubiquitin protein ligase 1
19	58253929	58265026	11098	*	7.92239	5.85377	8.73929	-2.88273	5.29383e-52	1.84384e-50	Promoter (1-2kb)	14	58266635	58267685	1051	1	ENSG00000268201	ENST00000595301	sense_intronic	-1609	NA	NA	NA
6	165958843	165988109	29267	*	9.56008	8.67465	10.1047	-1.43758	5.45907e-52	1.8991e-50	Promoter (<=1kb)	4	165543533	165986603	443071	2	ENSG00000112541	ENST00000580695	processed_transcript	0	10846	PDE10A	phosphodiesterase 10A
1	150354872	150361605	6734	*	8.15771	6.32491	8.93951	-2.54175	5.76174e-52	2.00198e-50	Promoter (1-2kb)	3	150363091	150473556	110466	1	ENSG00000163125	ENST00000492220	processed_transcript	-1486	23248	RPRD2	regulation of nuclear pre-mRNA domain containing 2
3	129276345	129280627	4283	*	8.39339	6.87566	9.11653	-2.24017	6.16784e-52	2.14051e-50	Promoter (<=1kb)	5	129278828	129304751	25924	1	ENSG00000183624	ENST00000509042	protein_coding	0	56941	HMCES	5-hydroxymethylcytosine binding	ES cell specific
14	49578049	49586910	8862	*	9.19385	8.15848	9.79041	-1.61685	6.69195e-52	2.31961e-50	Promoter (<=1kb)	17	49585711	49586416	706	2	ENSG00000213741	ENST00000611563	protein_coding	0	6235	RPS29	ribosomal protein S29
5	148254814	148263236	8423	*	7.93678	5.90123	8.74914	-2.78487	9.52359e-52	3.29322e-50	Distal Intergenic	18	148268180	148286254	18075	1	ENSG00000214510	ENST00000512953	protein_coding	-4944	153218	SPINK13	serine peptidase inhibitor Kazal type 13
11	62512997	62521349	8353	*	7.96028	5.95495	8.7684	-2.79764	1.08947e-51	3.76285e-50	Promoter (<=1kb)	8	62433547	62517357	83811	2	ENSG00000124942	ENST00000525875	processed_transcript	0	79026	AHNAK	AHNAK nucleoprotein
11	66326468	66332815	6348	*	8.12736	6.35252	8.89948	-2.50502	1.17281e-51	4.04583e-50	Promoter (<=1kb)	8	66332590	66333553	964	2	ENSG00000174791	ENST00000524804	processed_transcript	738	9610	RIN1	Ras and Rab interactor 1
1	152028188	152037274	9087	*	8.52302	7.10213	9.22481	-2.12981	1.20817e-51	4.16284e-50	Promoter (<=1kb)	3	152032506	152037035	4530	2	ENSG00000163191	ENST00000271638	protein_coding	0	6282	S100A11	S100 calcium binding protein A11
12	49979273	49990786	11514	*	7.95628	5.97664	8.76071	-2.74304	1.26383e-51	4.34945e-50	Promoter (1-2kb)	7	49976923	49992358	15436	2	ENSG00000161800	ENST00000548961	protein_coding	1572	29127	RACGAP1	Rac GTPase activating protein 1
11	35213482	35238668	25187	*	9.61769	7.60894	10.4263	-2.75627	1.49206e-51	5.12877e-50	Promoter (<=1kb)	8	35214666	35229446	14781	1	ENSG00000026508	ENST00000527326	retained_intron	0	960	CD44	CD44 molecule (Indian blood group)
17	59687662	59708921	21260	*	9.43704	8.53454	9.98798	-1.45387	1.53864e-51	5.2826e-50	Promoter (<=1kb)	10	59707192	59707676	485	1	ENSG00000062716	ENST00000588915	processed_transcript	0	81671	VMP1	vacuole membrane protein 1
19	58384823	58399153	14331	*	8.91086	7.75456	9.54437	-1.77266	1.65076e-51	5.65411e-50	Promoter (<=1kb)	14	58386400	58394806	8407	1	ENSG00000083845	ENST00000601521	protein_coding	0	6193	RPS5	ribosomal protein S5
16	31044397	31056899	12503	*	8.24527	6.58381	8.99706	-2.37348	1.92467e-51	6.58447e-50	Promoter (<=1kb)	12	31056460	31062803	6344	1	ENSG00000232748	ENST00000622229	lincRNA	0	NA	NA	NA
19	51705369	51711649	6281	*	7.64142	4.95751	8.52455	-3.44266	1.93275e-51	6.60428e-50	Promoter (1-2kb)	14	51704335	51705189	855	1	ENSG00000182310	ENST00000572609	retained_intron	1034	147650	SPACA6	sperm acrosome associated 6
17	74766279	74774240	7962	*	8.06913	6.24726	8.84915	-2.57325	1.98058e-51	6.75971e-50	Promoter (<=1kb)	10	74772272	74774099	1828	2	ENSG00000109065	ENST00000581466	protein_coding	0	26151	NAT9	N-acetyltransferase 9 (putative)
12	108637244	108646259	9016	*	8.14676	6.35837	8.92118	-2.56022	2.00972e-51	6.85108e-50	Promoter (1-2kb)	7	108635849	108640917	5069	1	ENSG00000257221	ENST00000547282	antisense	1395	NA	NA	NA
3	38114000	38122461	8462	*	7.63718	4.98296	8.51778	-3.46496	2.24648e-51	7.64916e-50	Promoter (<=1kb)	5	38117043	38124025	6983	1	ENSG00000008226	ENST00000478428	retained_intron	0	9940	DLEC1	DLEC1 cilia and flagella associated protein
13	98023118	98031253	8136	*	7.85483	5.62882	8.69177	-2.96104	2.38965e-51	8.12706e-50	3' UTR	16	98019579	98021411	1833	1	ENSG00000065150	ENST00000493122	retained_intron	3539	3843	IPO5	importin 5
16	178682	185825	7144	*	8.49282	6.98736	9.21335	-2.17502	2.63747e-51	8.94879e-50	Promoter (<=1kb)	12	180453	181181	729	1	ENSG00000086506	ENST00000199708	protein_coding	0	3049	HBQ1	hemoglobin subunit theta 1
11	61376860	61383523	6664	*	8.02428	6.08987	8.82202	-2.65976	2.8271e-51	9.58096e-50	Distal Intergenic	8	61391687	61398851	7165	1	ENSG00000187049	ENST00000515837	protein_coding	-8164	51259	TMEM216	transmembrane protein 216
3	100357431	100369907	12477	*	8.47004	6.98987	9.1851	-2.15273	3.02178e-51	1.02287e-49	3' UTR	5	100372006	100373725	1720	2	ENSG00000154174	ENST00000483945	retained_intron	3818	9868	TOMM70	translocase of outer mitochondrial membrane 70
8	19844795	19855654	10860	*	7.83242	5.66859	8.66173	-2.97274	3.14466e-51	1.06322e-49	Promoter (<=1kb)	13	19845423	19845914	492	1	ENSG00000104613	ENST00000607660	retained_intron	0	55174	INTS10	integrator complex subunit 10
8	143901938	143917939	16002	*	9.12511	8.09368	9.7204	-1.61813	3.22666e-51	1.08967e-49	3' UTR	13	143921932	143927011	5080	2	ENSG00000178209	ENST00000527303	protein_coding	9072	5339	PLEC	plectin
14	70031097	70041816	10720	*	8.07496	6.1674	8.86862	-2.70701	3.97082e-51	1.33941e-49	3' UTR	17	70059106	70060939	1834	2	ENSG00000100678	ENST00000533899	processed_transcript	19123	6547	SLC8A3	solute carrier family 8 member A3
15	22865592	22874724	9133	*	7.96137	6.02522	8.75937	-2.70482	6.21422e-51	2.09125e-49	Promoter (<=1kb)	23	22872637	22875235	2599	2	ENSG00000273749	ENST00000561263	protein_coding	511	23191	CYFIP1	cytoplasmic FMR1 interacting protein 1
22	37566064	37574894	8831	*	8.66874	7.34174	9.34808	-1.9708	7.0317e-51	2.3636e-49	Promoter (1-2kb)	19	37564406	37566495	2090	1	ENSG00000128283	ENST00000434728	protein_coding	1658	11135	CDC42EP1	CDC42 effector protein 1
1	220813574	220825457	11884	*	8.18545	6.48219	8.94496	-2.43769	9.08459e-51	3.0501e-49	Promoter (<=1kb)	3	220825620	220826063	444	1	ENSG00000221571	ENST00000609276	lincRNA	-163	NA	NA	NA
11	35182164	35198136	15973	*	8.27633	6.69884	9.0118	-2.29488	9.32428e-51	3.12694e-49	Promoter (<=1kb)	8	35186843	35210061	23219	1	ENSG00000026508	ENST00000531110	protein_coding	0	960	CD44	CD44 molecule (Indian blood group)
1	27524033	27530664	6632	*	8.05656	6.13823	8.85186	-2.63341	9.80403e-51	3.28401e-49	Promoter (<=1kb)	3	27525805	27530561	4757	1	ENSG00000237429	ENST00000443579	antisense	0	NA	NA	NA
17	68035005	68051342	16338	*	9.33018	8.38748	9.89553	-1.49762	1.01634e-50	3.40043e-49	Promoter (<=1kb)	10	68035519	68046842	11324	1	ENSG00000182481	ENST00000330459	protein_coding	0	3838	KPNA2	karyopherin subunit alpha 2
7	23499263	23503499	4237	*	7.95234	5.98675	8.75471	-2.76548	1.09062e-50	3.64475e-49	Promoter (2-3kb)	6	23505316	23505885	570	2	ENSG00000164548	ENST00000475970	retained_intron	2386	29896	TRA2A	transformer 2 alpha homolog
7	74217252	74228015	10764	*	7.88853	5.7975	8.70844	-2.84808	1.47634e-50	4.92809e-49	Promoter (<=1kb)	6	74220458	74229072	8615	1	ENSG00000086730	ENST00000490586	retained_intron	0	7462	LAT2	linker for activation of T cells family member 2
22	24576216	24585169	8954	*	8.1369	6.40429	8.90166	-2.45755	1.54016e-50	5.13517e-49	Promoter (<=1kb)	19	24583750	24628968	45219	1	ENSG00000100031	ENST00000248923	protein_coding	0	2678	GGT1	gamma-glutamyltransferase 1
14	104964140	104977199	13060	*	9.1848	8.11454	9.79245	-1.6463	1.71353e-50	5.70662e-49	Promoter (<=1kb)	17	104937244	104970481	33238	2	ENSG00000185567	ENST00000555122	retained_intron	0	113146	AHNAK2	AHNAK nucleoprotein 2
8	108193188	108201549	8362	*	7.87816	5.80608	8.69552	-2.83341	2.77282e-50	9.22377e-49	Promoter (1-2kb)	13	108201216	108203346	2131	2	ENSG00000104408	ENST00000523674	retained_intron	1797	3646	EIF3E	eukaryotic translation initiation factor 3 subunit E
1	52902486	52908417	5932	*	7.80516	5.64327	8.63423	-2.93083	2.9917e-50	9.94043e-49	Promoter (<=1kb)	3	52899177	52907101	7925	2	ENSG00000121310	ENST00000486170	processed_transcript	0	55268	ECHDC2	enoyl-CoA hydratase domain containing 2
X	53541247	53552882	11636	*	8.15933	6.47234	8.91586	-2.40601	3.62219e-50	1.20215e-48	Promoter (<=1kb)	1	53532096	53549505	17410	2	ENSG00000086758	ENST00000426907	protein_coding	0	10075	HUWE1	HECT	UBA and WWE domain containing E3 ubiquitin protein ligase 1
3	100750025	100762212	12188	*	8.12075	6.38247	8.88651	-2.47792	4.45377e-50	1.47475e-48	3' UTR	5	100752507	100765906	13400	2	ENSG00000154175	ENST00000497021	retained_intron	3694	25890	ABI3BP	ABI family member 3 binding protein
20	36548587	36553877	5291	*	7.56456	4.76853	8.45677	-3.57426	4.60203e-50	1.5221e-48	3' UTR	2	36541497	36549825	8329	1	ENSG00000101335	ENST00000346786	protein_coding	7090	10398	MYL9	myosin light chain 9
19	43762343	43775032	12690	*	8.25939	6.68418	8.9944	-2.28682	5.02955e-50	1.66159e-48	Promoter (<=1kb)	14	43767452	43772127	4676	2	ENSG00000104783	ENST00000601549	retained_intron	0	3783	KCNN4	potassium calcium-activated channel subfamily N member 4
9	128253635	128264133	10499	*	8.10037	6.34568	8.86901	-2.5173	7.61339e-50	2.5066e-48	Promoter (<=1kb)	15	128261121	128261970	850	2	ENSG00000167110	ENST00000470630	retained_intron	0	2801	GOLGA2	golgin A2
2	240461848	240472779	10932	*	8.0283	6.21111	8.80754	-2.5684	1.03136e-49	3.39173e-48	Promoter (<=1kb)	11	240463397	240466200	2804	1	ENSG00000063660	ENST00000455111	protein_coding	0	2817	GPC1	glypican 1
16	57057716	57068254	10539	*	7.92752	5.94203	8.7328	-2.74714	1.15188e-49	3.78379e-48	Promoter (<=1kb)	12	57058065	57062003	3939	1	ENSG00000140853	ENST00000399221	protein_coding	0	84166	NLRC5	NLR family CARD domain containing 5
3	172822010	172831680	9671	*	8.22912	6.6248	8.96993	-2.32338	1.35705e-49	4.43753e-48	Promoter (<=1kb)	5	172828736	172829176	441	2	ENSG00000227440	ENST00000430660	processed_pseudogene	0	NA	NA	NA
17	41747245	41755169	7925	*	8.39227	6.87157	9.11603	-2.19364	1.40628e-49	4.59332e-48	3' UTR	10	41758172	41763077	4906	2	ENSG00000173801	ENST00000585793	retained_intron	7908	3728	JUP	junction plakoglobin
3	129550442	129563980	13539	*	8.11742	6.37383	8.88413	-2.45946	1.44836e-49	4.72541e-48	Promoter (<=1kb)	5	129562473	129563213	741	2	ENSG00000004399	ENST00000504979	retained_intron	0	23129	PLXND1	plexin D1
1	37706281	37712988	6708	*	7.561	4.80038	8.45043	-3.583	1.49711e-49	4.87896e-48	Promoter (2-3kb)	3	37713893	37715020	1128	2	ENSG00000183317	ENST00000444950	retained_intron	2032	284656	EPHA10	EPH receptor A10
17	35124894	35134707	9814	*	8.38732	6.929	9.09757	-2.14783	1.56539e-49	5.09571e-48	Promoter (2-3kb)	10	35132244	35137167	4924	2	ENSG00000073536	ENST00000588019	protein_coding	2460	54475	NLE1	notchless homolog 1
X	49064132	49077963	13832	*	8.75878	7.51744	9.41598	-1.87687	1.78465e-49	5.80294e-48	Promoter (<=1kb)	1	49066395	49069347	2953	1	ENSG00000147144	ENST00000620388	retained_intron	0	90060	CCDC120	coiled-coil domain containing 120
9	92228082	92242044	13963	*	8.05532	6.28354	8.82691	-2.50835	1.89046e-49	6.14006e-48	Promoter (1-2kb)	15	92227001	92227375	375	1	ENSG00000279007	ENST00000623714	protein_coding	1081	NA	NA	NA
12	53184900	53195656	10757	*	8.37432	6.87431	9.09367	-2.22497	2.09076e-49	6.783e-48	Promoter (<=1kb)	7	53193677	53194458	782	2	ENSG00000139626	ENST00000548269	retained_intron	0	3695	ITGB7	integrin subunit beta 7
6	10394105	10420662	26558	*	10.2458	9.62268	10.6795	-1.05894	2.28011e-49	7.38901e-48	Promoter (<=1kb)	4	10404668	10419659	14992	2	ENSG00000137203	ENST00000473652	processed_transcript	0	7020	TFAP2A	transcription factor AP-2 alpha
10	102472673	102477981	5309	*	7.6896	5.33088	8.54163	-3.14517	2.48754e-49	8.05214e-48	Promoter (1-2kb)	20	102471026	102472247	1222	1	ENSG00000138111	ENST00000469294	processed_transcript	1647	79847	MFSD13A	major facilitator superfamily domain containing 13A
14	64437409	64450753	13345	*	8.05857	6.26396	8.83404	-2.52851	2.65838e-49	8.59554e-48	Promoter (<=1kb)	17	64440221	64445138	4918	1	ENSG00000100714	ENST00000556771	retained_intron	0	4522	MTHFD1	methylenetetrahydrofolate dehydrogenase	cyclohydrolase and formyltetrahydrofolate synthetase 1
11	73863319	73872328	9010	*	8.07304	6.27121	8.84972	-2.57231	2.7483e-49	8.87632e-48	Promoter (2-3kb)	8	73872762	73874475	1714	2	ENSG00000181924	ENST00000541455	protein_coding	2147	51287	COA4	cytochrome c oxidase assembly factor 4 homolog
X	72265226	72275618	10393	*	8.22931	6.64247	8.96666	-2.296	2.84789e-49	9.18771e-48	Promoter (<=1kb)	1	72255679	72273371	17693	2	ENSG00000198034	ENST00000470671	processed_transcript	0	6191	RPS4X	ribosomal protein S4 X-linked
19	52634849	52645231	10383	*	7.92334	5.94333	8.72782	-2.73366	3.35109e-49	1.0799e-47	Promoter (<=1kb)	14	52612367	52638391	26025	2	ENSG00000167766	ENST00000301096	protein_coding	0	55769	ZNF83	zinc finger protein 83
15	75668908	75675641	6734	*	7.71382	5.41182	8.55959	-3.14174	3.52037e-49	1.13319e-47	Promoter (<=1kb)	23	75676227	75677162	936	1	ENSG00000260892	ENST00000569467	antisense	-586	NA	NA	NA
9	125373250	125381083	7834	*	7.95535	5.96646	8.76111	-2.7153	3.97755e-49	1.27893e-47	Promoter (<=1kb)	15	125372325	125372766	442	2	ENSG00000227845	ENST00000416693	processed_pseudogene	-484	NA	NA	NA
19	15109899	15119428	9530	*	8.2489	6.63124	8.99232	-2.30707	5.49726e-49	1.76561e-47	Promoter (<=1kb)	14	15115885	15118015	2131	2	ENSG00000105135	ENST00000525880	retained_intron	0	10994	ILVBL	ilvB acetolactate synthase like
X	13707584	13715543	7960	*	7.69019	5.40618	8.53391	-3.0813	7.93581e-49	2.54598e-47	Promoter (1-2kb)	1	13715800	13716718	919	2	ENSG00000196459	ENST00000517553	retained_intron	1175	6399	TRAPPC2	trafficking protein particle complex subunit 2
20	38953128	38959578	6451	*	7.93368	5.99801	8.73161	-2.66961	9.73514e-49	3.11978e-47	Promoter (<=1kb)	2	38955910	38956547	638	1	ENSG00000274825	ENST00000620080	lincRNA	0	NA	NA	NA
1	145727706	145741849	14144	*	8.5994	7.23882	9.28697	-2.00976	1.14626e-48	3.66929e-47	Promoter (<=1kb)	3	145728244	145739288	11045	1	ENSG00000117281	ENST00000235933	protein_coding	0	11126	CD160	CD160 molecule
16	89152637	89160890	8254	*	7.73743	5.54761	8.56998	-2.99866	1.1699e-48	3.74084e-47	Promoter (<=1kb)	12	89159146	89160562	1417	1	ENSG00000180422	ENST00000562248	lincRNA	0	283860	LINC00304	long intergenic non-protein coding RNA 304
19	38907017	38923082	16066	*	8.45621	7.06508	9.15108	-2.07998	1.22078e-48	3.8992e-47	Promoter (<=1kb)	14	38919799	38921874	2076	2	ENSG00000104835	ENST00000600448	retained_intron	0	54938	SARS2	seryl-tRNA synthetase 2	mitochondrial
14	99500012	99522374	22363	*	9.33025	8.39437	9.89319	-1.50034	1.23251e-48	3.93232e-47	Promoter (<=1kb)	17	99512501	99513576	1076	1	ENSG00000258749	ENST00000557733	antisense	0	NA	NA	NA
7	1552550	1560098	7549	*	8.01331	6.16516	8.7976	-2.57337	1.38044e-48	4.39944e-47	Promoter (<=1kb)	6	1542235	1556430	14196	2	ENSG00000164855	ENST00000297477	protein_coding	0	202915	TMEM184A	transmembrane protein 184A
19	47382423	47392661	10239	*	7.95164	6.09105	8.73793	-2.6122	1.40815e-48	4.48279e-47	3' UTR	14	47372797	47382279	9483	1	ENSG00000134815	ENST00000460681	nonsense_mediated_decay	9626	9704	DHX34	DExH-box helicase 34
1	37987182	37997170	9989	*	8.7317	7.53605	9.37639	-1.82709	1.6139e-48	5.13213e-47	Promoter (<=1kb)	3	37956975	37990921	33947	2	ENSG00000183431	ENST00000373019	protein_coding	0	10946	SF3A3	splicing factor 3a subunit 3
4	41697660	41706469	8810	*	7.8151	5.73149	8.63401	-2.87566	1.69611e-48	5.38763e-47	3' UTR	9	41693196	41698479	5284	1	ENSG00000064042	ENST00000505705	processed_transcript	4464	22998	LIMCH1	LIM and calponin homology domains 1
16	11861125	11874131	13007	*	9.0405	8.00827	9.63604	-1.61951	1.86002e-48	5.90179e-47	3' UTR	12	11881075	11882569	1495	2	ENSG00000261560	ENST00000568144	sense_intronic	8438	NA	NA	NA
19	14117705	14129632	11928	*	8.63848	7.38151	9.29985	-1.89697	2.41128e-48	7.64253e-47	Promoter (<=1kb)	14	14102901	14118084	15184	2	ENSG00000072062	ENST00000589284	protein_coding	0	5566	PRKACA	protein kinase cAMP-activated catalytic subunit alpha
19	763415	769141	5727	*	7.81172	5.61911	8.64461	-2.91502	3.65781e-48	1.15553e-46	3' UTR	14	758063	760505	2443	1	ENSG00000099812	ENST00000614180	processed_transcript	5352	126353	MISP	mitotic spindle positioning
13	79306029	79314358	8330	*	7.92713	5.99428	8.72464	-2.73064	3.96515e-48	1.24989e-46	3' UTR	16	79311824	79341212	29389	2	ENSG00000139746	ENST00000449987	protein_coding	26854	64062	RBM26	RNA binding motif protein 26
6	26120173	26133196	13024	*	9.60994	8.80679	10.1228	-1.30831	4.70682e-48	1.48206e-46	Promoter (<=1kb)	4	26124145	26139116	14972	1	ENSG00000180573	ENST00000314088	nonsense_mediated_decay	0	8334	H2AC6	H2A clustered histone 6
1	23787205	23801874	14670	*	9.15937	8.16877	9.74119	-1.55494	4.94845e-48	1.55644e-46	Promoter (<=1kb)	3	23790970	23795539	4570	1	ENSG00000011009	ENST00000374514	protein_coding	0	11313	LYPLA2	lysophospholipase 2
3	128607035	128619828	12794	*	8.00787	6.23778	8.77918	-2.52589	5.2128e-48	1.63781e-46	Distal Intergenic	5	128625974	128627266	1293	2	ENSG00000163902	ENST00000490166	processed_transcript	7438	6184	RPN1	ribophorin I
17	75495235	75503970	8736	*	7.85078	5.74492	8.67264	-2.8262	6.45876e-48	2.02707e-46	Promoter (<=1kb)	10	75503090	75503940	851	2	ENSG00000177303	ENST00000580021	retained_intron	0	57513	CASKIN2	CASK interacting protein 2
8	127320650	127323254	2605	*	7.60668	5.17844	8.46603	-3.19913	8.20932e-48	2.57368e-46	Exon (ENST00000501396/ENSG00000246228	exon 2 of 3)	13	127339274	127392631	53358	1	ENSG00000253929	ENST00000521586	lincRNA	-16020	NA	NA	NA
2	210625621	210636246	10626	*	7.45722	4.0129	8.38938	-4.14824	8.70492e-48	2.72609e-46	Promoter (<=1kb)	11	210631228	210647934	16707	1	ENSG00000021826	ENST00000497121	processed_transcript	0	1373	CPS1	carbamoyl-phosphate synthase 1
1	22102835	22118481	15647	*	8.19426	6.61181	8.93072	-2.30754	1.23138e-47	3.8521e-46	Promoter (2-3kb)	3	22100613	22101360	748	1	ENSG00000271840	ENST00000606754	lincRNA	2222	NA	NA	NA
22	21749909	21759599	9691	*	7.92703	5.99551	8.72434	-2.67837	1.38144e-47	4.31217e-46	3' UTR	19	21763984	21769428	5445	2	ENSG00000100030	ENST00000491588	processed_transcript	9829	5594	MAPK1	mitogen-activated protein kinase 1
17	51162215	51176366	14152	*	10.0673	9.39934	10.5221	-1.11599	1.55058e-47	4.82971e-46	Promoter (<=1kb)	10	51165435	51171744	6310	1	ENSG00000243678	ENST00000514264	protein_coding	0	4831	NME2	NME/NM23 nucleoside diphosphate kinase 2
6	73507062	73521895	14834	*	10.6199	10.0901	11.0065	-0.911168	1.74549e-47	5.43095e-46	Promoter (<=1kb)	4	73517521	73521721	4201	2	ENSG00000156508	ENST00000331523	protein_coding	0	1915	EEF1A1	eukaryotic translation elongation factor 1 alpha 1
1	248844626	248860210	15585	*	9.06455	8.05311	9.65331	-1.60307	1.86498e-47	5.7965e-46	Promoter (<=1kb)	3	248857865	248859144	1280	2	ENSG00000171163	ENST00000534456	retained_intron	0	55657	ZNF692	zinc finger protein 692
9	33243250	33252357	9108	*	8.29607	6.79894	9.01481	-2.19675	2.15583e-47	6.69328e-46	3' UTR	15	33240164	33248567	8404	1	ENSG00000122711	ENST00000379721	protein_coding	3086	27290	SPINK4	serine peptidase inhibitor Kazal type 4
6	36115798	36128744	12947	*	8.04929	6.31595	8.81419	-2.4718	2.17367e-47	6.74141e-46	Promoter (<=1kb)	4	36127809	36135832	8024	1	ENSG00000156711	ENST00000476951	processed_transcript	0	5603	MAPK13	mitogen-activated protein kinase 13
22	19030315	19040863	10549	*	7.70484	5.53045	8.53547	-2.94592	2.72292e-47	8.43578e-46	Promoter (<=1kb)	19	19031564	19034564	3001	2	ENSG00000241527	ENST00000481698	unitary_pseudogene	0	100996435	CA15P1	CA15 pseudogene 1
17	78168126	78180120	11995	*	9.2928	8.37864	9.84797	-1.46259	3.57094e-47	1.10512e-45	Promoter (<=1kb)	10	78168558	78173527	4970	1	ENSG00000108639	ENST00000225777	protein_coding	0	9144	SYNGR2	synaptogyrin 2
19	6748028	6755300	7273	*	8.22267	6.58547	8.96986	-2.33785	3.85395e-47	1.19142e-45	Promoter (<=1kb)	14	6752160	6755241	3082	2	ENSG00000125731	ENST00000597168	processed_transcript	0	10045	SH2D3A	SH2 domain containing 3A
2	233830572	233836911	6340	*	7.63036	5.25562	8.4841	-3.11661	4.56498e-47	1.40822e-45	Promoter (2-3kb)	11	233828555	233833418	4864	1	ENSG00000185038	ENST00000487979	retained_intron	2017	339766	MROH2A	maestro heat like repeat family member 2A
1	150308174	150313120	4947	*	7.48329	4.72697	8.37237	-3.53689	5.89241e-47	1.81577e-45	3' UTR	3	150302770	150303291	522	2	ENSG00000278939	ENST00000624245	protein_coding	-4883	NA	NA	NA
5	112160335	112170896	10562	*	8.81833	7.69999	9.44067	-1.72989	5.96662e-47	1.83668e-45	Promoter (<=1kb)	18	112160526	112164276	3751	1	ENSG00000224032	ENST00000413221	lincRNA	0	NA	NA	NA
5	141939556	141947135	7580	*	7.54493	4.78017	8.43468	-3.4733	6.82094e-47	2.09742e-45	Promoter (2-3kb)	18	141937074	141938948	1875	1	ENSG00000081791	ENST00000509110	retained_intron	2482	9812	DELE1	DAP3 binding cell death enhancer 1
16	57081008	57090058	9051	*	7.78293	5.7494	8.59502	-2.83331	6.87449e-47	2.11164e-45	Promoter (<=1kb)	12	57080999	57082633	1635	1	ENSG00000140853	ENST00000543049	retained_intron	9	84166	NLRC5	NLR family CARD domain containing 5
7	75978886	75988155	9270	*	7.62858	5.34273	8.47252	-3.07323	7.2014e-47	2.2097e-45	Promoter (<=1kb)	6	75980932	75983793	2862	1	ENSG00000127948	ENST00000460892	retained_intron	0	5447	POR	cytochrome p450 oxidoreductase
15	40762612	40772531	9920	*	8.47939	7.1371	9.1625	-1.9942	7.34125e-47	2.25023e-45	Promoter (<=1kb)	23	40767913	40770289	2377	2	ENSG00000104129	ENST00000558727	processed_transcript	0	55192	DNAJC17	DnaJ heat shock protein family (Hsp40) member C17
6	34413286	34426237	12952	*	9.33572	8.43688	9.88532	-1.45585	7.53402e-47	2.30686e-45	Promoter (<=1kb)	4	34417454	34426125	8672	2	ENSG00000124614	ENST00000326199	protein_coding	0	6204	RPS10	ribosomal protein S10
16	80961641	80970311	8671	*	8.01663	6.27945	8.78221	-2.49035	7.74131e-47	2.36782e-45	3' UTR	12	80975801	80983335	7535	2	ENSG00000103121	ENST00000566918	processed_transcript	13024	56942	CMC2	C-X9-C motif containing 2
19	43725131	43732035	6905	*	7.69472	5.46513	8.53208	-2.96985	8.18999e-47	2.50241e-45	Promoter (1-2kb)	14	43731390	43733110	1721	2	ENSG00000105771	ENST00000600097	retained_intron	1075	56006	SMG9	SMG9 nonsense mediated mRNA decay factor
1	112460556	112468914	8359	*	7.89582	6.03011	8.68293	-2.64164	8.42622e-47	2.57187e-45	Promoter (<=1kb)	3	112466541	112521283	54743	1	ENSG00000134245	ENST00000256640	protein_coding	0	7482	WNT2B	Wnt family member 2B
1	70251080	70258359	7280	*	7.87288	5.89992	8.67633	-2.76978	1.02755e-46	3.13299e-45	Promoter (1-2kb)	3	70249742	70250946	1205	1	ENSG00000116754	ENST00000489188	processed_transcript	1338	9295	SRSF11	serine and arginine rich splicing factor 11
3	128498660	128508513	9854	*	8.50731	7.12114	9.201	-2.03311	1.29381e-46	3.93652e-45	Exon (ENST00000468377/ENSG00000244300	exon 2 of 2)	5	128479422	128493187	13766	2	LRG_295	LRG_295t2	LRG_gene	-5473	NA	NA	NA
2	65067599	65087718	20120	*	9.01246	7.98296	9.60712	-1.61688	1.64352e-46	4.99525e-45	Promoter (<=1kb)	11	65070729	65074484	3756	1	ENSG00000011523	ENST00000497039	processed_transcript	0	23177	CEP68	centrosomal protein 68
11	119009002	119022388	13387	*	9.91417	9.13242	10.4184	-1.26545	1.81752e-46	5.51831e-45	Promoter (<=1kb)	8	119015726	119018691	2966	2	ENSG00000118181	ENST00000527853	retained_intron	0	6230	RPS25	ribosomal protein S25
12	68838051	68847077	9027	*	7.85015	5.87159	8.65441	-2.77998	1.95983e-46	5.94415e-45	Promoter (<=1kb)	7	68842441	68844181	1741	1	ENSG00000135679	ENST00000540709	processed_transcript	0	4193	MDM2	MDM2 proto-oncogene
1	93551978	93562023	10046	*	8.13919	6.54077	8.87884	-2.31433	2.39651e-46	7.26095e-45	3' UTR	3	93562121	93568127	6007	2	ENSG00000137936	ENST00000538653	retained_intron	6104	8412	BCAR3	BCAR3 adaptor protein	NSP family member
1	9614649	9621614	6966	*	7.70475	5.44146	8.54608	-2.99801	2.47036e-46	7.47686e-45	3' UTR	3	9607728	9613247	5520	1	ENSG00000188807	ENST00000508400	nonsense_mediated_decay	6921	199953	TMEM201	transmembrane protein 201
1	166851106	166860496	9391	*	8.07299	6.42394	8.82244	-2.38858	2.49643e-46	7.54784e-45	Promoter (2-3kb)	3	166856510	166863216	6707	2	ENSG00000152382	ENST00000467021	processed_transcript	2720	117143	TADA1	transcriptional adaptor 1
10	99852487	99858135	5649	*	7.49257	4.89723	8.36798	-3.38675	3.10327e-46	9.37277e-45	Downstream (<=300bp)	20	99886404	99889495	3092	2	ENSG00000107554	ENST00000472036	retained_intron	31360	23268	DNMBP	dynamin binding protein
14	105464357	105475335	10979	*	7.96567	6.20031	8.73615	-2.52667	3.46926e-46	1.04672e-44	Promoter (<=1kb)	17	105472962	105479694	6733	1	ENSG00000182809	ENST00000483017	protein_coding	0	1397	CRIP2	cysteine rich protein 2
22	36275642	36281222	5581	*	7.57623	5.19597	8.43056	-3.21764	3.87064e-46	1.16661e-44	Distal Intergenic	19	36284214	36286021	1808	2	ENSG00000100345	ENST00000486218	retained_intron	4799	4627	MYH9	myosin heavy chain 9
1	153773578	153778100	4523	*	7.77011	5.76414	8.57831	-2.77439	4.07529e-46	1.22701e-44	Promoter (<=1kb)	3	153774354	153780157	5804	1	ENSG00000143554	ENST00000271857	protein_coding	0	11000	SLC27A3	solute carrier family 27 member 3
4	39782469	39791393	8925	*	7.88079	6.03133	8.6653	-2.61626	4.29429e-46	1.2916e-44	3' UTR	9	39770081	39771371	1291	2	ENSG00000180610	ENST00000314232	processed_pseudogene	-11098	NA	NA	NA
10	104303325	104312667	9343	*	8.31841	6.88649	9.02271	-2.12724	5.48382e-46	1.64594e-44	Promoter (<=1kb)	20	104312141	104313881	1741	1	ENSG00000270075	ENST00000472915	antisense	0	NA	NA	NA
17	30771795	30781636	9842	*	7.84543	5.88514	8.64702	-2.73453	5.77863e-46	1.73263e-44	Promoter (<=1kb)	10	30781493	30782221	729	2	ENSG00000265791	ENST00000585212	sense_intronic	585	NA	NA	NA
21	45224738	45233343	8606	*	7.77221	5.78454	8.57779	-2.75059	5.90026e-46	1.76726e-44	Promoter (<=1kb)	29	45234340	45257267	22928	1	ENSG00000182586	ENST00000584169	lincRNA	-997	114042	LINC00334	long intergenic non-protein coding RNA 334
9	129088710	129096530	7821	*	7.94452	6.1696	8.71665	-2.50419	6.7273e-46	2.01289e-44	Promoter (1-2kb)	15	129097854	129100266	2413	1	ENSG00000234055	ENST00000434250	antisense	-1324	NA	NA	NA
14	77712099	77722846	10748	*	8.26427	6.69729	8.99761	-2.23645	6.87867e-46	2.05605e-44	Promoter (1-2kb)	17	77710644	77717584	6941	1	ENSG00000119705	ENST00000556956	retained_intron	1455	81892	SLIRP	SRA stem-loop interacting RNA binding protein
14	55134610	55150736	16127	*	8.40994	7.04105	9.09951	-2.05046	7.90731e-46	2.36107e-44	Promoter (<=1kb)	17	55137188	55145413	8226	1	ENSG00000131981	ENST00000556438	retained_intron	0	3958	LGALS3	galectin 3
20	49232947	49251084	18138	*	9.36753	8.50871	9.90218	-1.3851	8.14772e-46	2.43034e-44	Promoter (<=1kb)	2	49238943	49244752	5810	2	ENSG00000124201	ENST00000469991	processed_transcript	0	57169	ZNFX1	zinc finger NFX1-type containing 1
7	139423195	139432474	9280	*	8.11833	6.47054	8.86754	-2.33762	8.86614e-46	2.64191e-44	3' UTR	6	139416125	139423156	7032	1	ENSG00000146963	ENST00000482860	processed_transcript	7070	51631	LUC7L2	LUC7 like 2	pre-mRNA splicing factor
1	2212215	2221756	9542	*	8.20341	6.68108	8.92752	-2.23942	9.22535e-46	2.74611e-44	Promoter (<=1kb)	3	2189548	2212720	23173	2	ENSG00000162585	ENST00000487186	processed_transcript	0	199990	FAAP20	FA core complex associated protein 20
19	45765512	45786803	21292	*	10.3791	9.81727	10.7824	-0.961388	1.10305e-45	3.28006e-44	Promoter (<=1kb)	14	45769717	45782552	12836	2	ENSG00000104936	ENST00000588522	nonsense_mediated_decay	0	1760	DMPK	DM1 protein kinase
1	154572070	154580306	8237	*	7.81452	5.68882	8.63897	-2.8733	1.13493e-45	3.37138e-44	Promoter (<=1kb)	3	154576809	154579262	2454	1	ENSG00000160716	ENST00000635876	processed_transcript	0	1141	CHRNB2	cholinergic receptor nicotinic beta 2 subunit
21	33572356	33583510	11155	*	8.67947	7.49065	9.32225	-1.82257	1.22306e-45	3.62947e-44	Promoter (<=1kb)	29	33572527	33576881	4355	1	ENSG00000159140	ENST00000465834	retained_intron	0	6651	SON	SON DNA and RNA binding protein
3	47005178	47015715	10538	*	7.68761	5.51308	8.51826	-2.91125	1.2439e-45	3.68751e-44	Promoter (<=1kb)	5	47005281	47007674	2394	1	ENSG00000160796	ENST00000423436	protein_coding	0	23218	NBEAL2	neurobeachin like 2
6	7277144	7286091	8948	*	7.69024	5.56287	8.5149	-2.90479	1.2736e-45	3.77169e-44	Promoter (1-2kb)	4	7276031	7298872	22842	1	ENSG00000238221	ENST00000379928	antisense	1113	NA	NA	NA
10	68474010	68478336	4327	*	7.58042	5.14954	8.44003	-3.27962	1.28783e-45	3.80993e-44	Promoter (1-2kb)	20	68414989	68472121	57133	2	ENSG00000138346	ENST00000399180	protein_coding	-1889	1763	DNA2	DNA replication helicase/nuclease 2
6	31560391	31567928	7538	*	7.53671	5.07338	8.39959	-3.21529	1.57408e-45	4.64249e-44	Distal Intergenic	4	31572054	31574324	2271	1	ENSG00000226979	ENST00000454783	protein_coding	-4126	4049	LTA	lymphotoxin alpha
19	48626410	48635519	9110	*	8.44919	7.13086	9.12636	-1.99502	1.61195e-45	4.74933e-44	Promoter (<=1kb)	14	48630685	48634636	3952	2	ENSG00000105516	ENST00000599385	protein_coding	0	1628	DBP	D-box binding PAR bZIP transcription factor
2	96179658	96185341	5684	*	7.76225	5.69653	8.57875	-2.82219	1.62821e-45	4.79235e-44	Promoter (2-3kb)	11	96184867	96188117	3251	2	ENSG00000084090	ENST00000479456	retained_intron	2776	56910	STARD7	StAR related lipid transfer domain containing 7
15	89304405	89332285	27881	*	10.1582	9.51243	10.6027	-1.08422	1.77971e-45	5.23292e-44	Promoter (<=1kb)	23	89316330	89329037	12708	2	ENSG00000140521	ENST00000637264	protein_coding	0	5428	POLG	DNA polymerase gamma	catalytic subunit
X	107649020	107658431	9412	*	7.74928	5.71942	8.56086	-2.76951	1.90463e-45	5.59455e-44	3' UTR	1	107639358	107650301	10944	1	ENSG00000147224	ENST00000372418	protein_coding	9662	5631	PRPS1	phosphoribosyl pyrophosphate synthetase 1
15	93024526	93031478	6953	*	8.13433	6.55272	8.87063	-2.32222	1.97905e-45	5.80722e-44	3' UTR	23	93012428	93024742	12315	1	ENSG00000173575	ENST00000627460	nonsense_mediated_decay	12098	1106	CHD2	chromodomain helicase DNA binding protein 2
X	68536052	68546248	10197	*	7.60169	5.29275	8.44824	-3.15279	2.02712e-45	5.94224e-44	Promoter (<=1kb)	1	68539443	68539549	107	2	ENSG00000206747	ENST00000384020	snRNA	0	106481255	RNU6-245P	RNA	U6 small nuclear 245	pseudogene
17	45498631	45507658	9028	*	7.63195	5.41182	8.46818	-3.04977	2.49119e-45	7.28781e-44	Exon (ENST00000579913/ENSG00000214425	exon 4 of 4)	10	45506741	45515156	8416	2	ENSG00000214425	ENST00000579913	processed_transcript	7498	NA	NA	NA
11	110215081	110222370	7290	*	7.57241	5.27224	8.41797	-3.10221	2.51928e-45	7.36251e-44	Intron (ENST00000405097/ENSG00000137710	intron 14 of 15)	8	110231550	110233523	1974	2	ENSG00000137710	ENST00000533961	retained_intron	11153	5962	RDX	radixin
15	59170201	59183875	13675	*	8.05488	6.36902	8.81121	-2.41517	2.7715e-45	8.09144e-44	Promoter (<=1kb)	23	59171183	59171262	80	2	ENSG00000253030	ENST00000517221	miRNA	0	100313886	MIR2116	microRNA 2116
11	95819855	95834349	14495	*	8.31816	6.8979	9.0198	-2.09953	2.78227e-45	8.11337e-44	Promoter (<=1kb)	8	95825683	95831167	5485	1	ENSG00000166037	ENST00000538158	retained_intron	0	9702	CEP57	centrosomal protein 57
12	21641219	21658400	17182	*	8.93154	7.88581	9.53143	-1.62934	2.8482e-45	8.2902e-44	Promoter (<=1kb)	7	21654355	21657971	3617	2	ENSG00000111716	ENST00000544151	retained_intron	0	3945	LDHB	lactate dehydrogenase B
20	56365474	56371000	5527	*	7.51698	5.07101	8.37812	-3.20992	3.1467e-45	9.14984e-44	3' UTR	2	56359109	56360712	1604	1	ENSG00000124098	ENST00000437418	protein_coding	6365	116151	FAM210B	family with sequence similarity 210 member B
20	34925332	34933982	8651	*	7.78377	5.82732	8.58479	-2.74491	3.28885e-45	9.55355e-44	Promoter (2-3kb)	2	34922842	34927205	4364	1	ENSG00000131069	ENST00000494727	retained_intron	2490	55902	ACSS2	acyl-CoA synthetase short chain family member 2
12	6385968	6397099	11132	*	8.14331	6.5987	8.87206	-2.24516	3.37295e-45	9.78799e-44	Promoter (<=1kb)	7	6388254	6390735	2482	1	ENSG00000111321	ENST00000541005	retained_intron	0	4055	LTBR	lymphotoxin beta receptor
16	58514547	58527477	12931	*	8.86544	7.79392	9.47348	-1.67372	4.11107e-45	1.1906e-43	Promoter (<=1kb)	12	58515479	58519662	4184	1	ENSG00000103037	ENST00000310682	protein_coding	0	79918	SETD6	SET domain containing 6	protein lysine methyltransferase
X	49251434	49260400	8967	*	7.77553	5.76708	8.58409	-2.8138	4.18342e-45	1.21034e-43	Promoter (<=1kb)	1	49251334	49259240	7907	2	ENSG00000049768	ENST00000376197	protein_coding	0	50943	FOXP3	forkhead box P3
12	56587593	56605567	17975	*	8.8592	7.78816	9.46709	-1.67841	4.25911e-45	1.23101e-43	Promoter (<=1kb)	7	56598359	56603552	5194	2	ENSG00000076108	ENST00000549787	protein_coding	0	11176	BAZ2A	bromodomain adjacent to zinc finger domain 2A
19	55033963	55043611	9649	*	7.60989	5.33681	8.45236	-3.01605	4.40508e-45	1.27192e-43	Promoter (<=1kb)	14	55013705	55038264	24560	2	ENSG00000088053	ENST00000417454	protein_coding	0	51206	GP6	glycoprotein VI platelet
5	173035112	173043154	8043	*	7.7152	5.64486	8.53233	-2.81935	5.20524e-45	1.49996e-43	3' UTR	18	173052452	173052555	104	2	ENSG00000207210	ENST00000384481	misc_RNA	9401	NA	NA	NA
12	48821647	48832335	10689	*	7.93946	6.20139	8.70518	-2.48959	5.62486e-45	1.61765e-43	Promoter (<=1kb)	7	48823446	48828941	5496	1	ENSG00000167535	ENST00000550190	protein_coding	0	784	CACNB3	calcium voltage-gated channel auxiliary subunit beta 3
11	727570	732871	5302	*	7.55698	5.01782	8.42721	-3.23734	5.78445e-45	1.66024e-43	Promoter (<=1kb)	8	708564	727047	18484	2	ENSG00000269915	ENST00000527021	antisense	-523	NA	NA	NA
2	85055134	85062063	6930	*	7.74836	5.7479	8.55578	-2.74689	5.81291e-45	1.66675e-43	3' UTR	11	85064108	85067347	3240	2	ENSG00000260840	ENST00000567718	lincRNA	5284	100996478	LINC01964	long intergenic non-protein coding RNA 1964
10	103608881	103622340	13460	*	8.18143	6.67172	8.90286	-2.21831	5.87839e-45	1.68386e-43	Promoter (<=1kb)	20	103608619	103610050	1432	1	ENSG00000273108	ENST00000609691	antisense	262	NA	NA	NA
3	10283091	10294881	11791	*	7.89008	6.05552	8.67218	-2.59814	6.18027e-45	1.76857e-43	Promoter (<=1kb)	5	10285675	10292947	7273	2	ENSG00000157017	ENST00000335542	protein_coding	0	51738	GHRL	ghrelin and obestatin prepropeptide
10	70196020	70202494	6475	*	7.63454	5.44697	8.4668	-2.95602	6.46043e-45	1.84691e-43	Promoter (<=1kb)	20	70198988	70199239	252	2	ENSG00000232142	ENST00000435591	processed_pseudogene	0	NA	NA	NA
10	3134634	3144485	9852	*	7.47899	4.98548	8.34485	-3.27539	6.89422e-45	1.96898e-43	Promoter (<=1kb)	20	3138691	3144366	5676	2	ENSG00000107959	ENST00000455371	protein_coding	0	10531	PITRM1	pitrilysin metallopeptidase 1
19	3560313	3571218	10906	*	9.27121	8.35714	9.82636	-1.44951	7.70992e-45	2.19976e-43	Promoter (<=1kb)	14	3568120	3568273	154	2	ENSG00000266959	ENST00000588553	processed_pseudogene	0	NA	NA	NA
7	74872378	74877521	5144	*	7.60229	5.34862	8.4425	-3.07733	1.26908e-44	3.61374e-43	Distal Intergenic	6	74882705	74888397	5693	2	ENSG00000277072	ENST00000622110	transcribed_unprocessed_pseudogene	10876	NA	NA	NA
17	28392991	28403294	10304	*	7.84301	5.98799	8.62841	-2.58455	1.29687e-44	3.68924e-43	Promoter (<=1kb)	10	28400518	28401045	528	2	ENSG00000076351	ENST00000619923	retained_intron	0	113235	SLC46A1	solute carrier family 46 member 1
1	109238301	109245433	7133	*	7.85577	5.92505	8.65295	-2.63418	1.76892e-44	5.02715e-43	Promoter (2-3kb)	3	109236231	109238169	1939	1	ENSG00000031698	ENST00000468588	processed_transcript	2070	6301	SARS1	seryl-tRNA synthetase 1
21	42912309	42922371	10063	*	7.59115	5.31092	8.43443	-3.0166	1.78439e-44	5.06611e-43	Promoter (<=1kb)	29	42917250	42919343	2094	2	ENSG00000233056	ENST00000617971	lincRNA	0	90625	ERVH48-1	endogenous retrovirus group 48 member 1
16	4886992	4896516	9525	*	7.96663	6.23672	8.73092	-2.48406	1.84898e-44	5.24434e-43	Promoter (<=1kb)	12	4892755	4893821	1067	2	ENSG00000118898	ENST00000588556	retained_intron	0	5493	PPL	periplakin
17	8137158	8160170	23013	*	9.88177	9.20706	10.3397	-1.12987	2.08982e-44	5.92163e-43	Promoter (<=1kb)	10	8144056	8156506	12451	2	ENSG00000179094	ENST00000581395	nonsense_mediated_decay	0	5187	PER1	period circadian regulator 1
6	31945000	31952247	7248	*	8.02427	6.40052	8.76886	-2.34845	2.48707e-44	7.03345e-43	Promoter (<=1kb)	4	31945650	31947141	1492	1	ENSG00000243649	ENST00000475617	protein_coding	0	629	CFB	complement factor B
16	21983780	21991292	7513	*	7.55941	5.30085	8.4002	-3.04965	2.63246e-44	7.43008e-43	3' UTR	12	21980262	21983347	3086	1	ENSG00000140740	ENST00000561798	retained_intron	3518	7385	UQCRC2	ubiquinol-cytochrome c reductase core protein 2
22	30907721	30917626	9906	*	7.73912	5.74045	8.54628	-2.73103	2.76226e-44	7.78882e-43	3' UTR	19	30922308	30926550	4243	1	ENSG00000235989	ENST00000432624	antisense	-4682	150291	MORC2-AS1	MORC2 antisense RNA 1
19	21191024	21200328	9305	*	7.6628	5.53906	8.487	-2.90649	2.79586e-44	7.87587e-43	Promoter (2-3kb)	14	21188598	21188953	356	1	ENSG00000268995	ENST00000601481	unprocessed_pseudogene	2426	NA	NA	NA
19	18304540	18313215	8676	*	7.95395	6.23035	8.71711	-2.43386	3.18459e-44	8.96218e-43	3' UTR	14	18309751	18316259	6509	2	ENSG00000130520	ENST00000597776	protein_coding	3044	25804	LSM4	LSM4 homolog	U6 small nuclear RNA and mRNA degradation associated
20	50883336	50894390	11055	*	8.82609	7.74679	9.43654	-1.67391	3.58091e-44	1.00579e-42	3' UTR	2	50888919	50904316	15398	2	ENSG00000101126	ENST00000371602	protein_coding	9926	23394	ADNP	activity dependent neuroprotector homeobox
12	47792994	47805989	12996	*	8.02278	6.38914	8.76928	-2.35306	4.02047e-44	1.12706e-42	Promoter (<=1kb)	7	47783721	47802512	18792	2	ENSG00000061273	ENST00000380610	protein_coding	0	51564	HDAC7	histone deacetylase 7
X	22007812	22016576	8765	*	7.88462	6.03132	8.66974	-2.57628	4.42152e-44	1.23828e-42	Distal Intergenic	1	22032441	22251310	218870	1	ENSG00000102174	ENST00000379374	protein_coding	-15865	5251	PHEX	phosphate regulating endopeptidase homolog X-linked
12	105188243	105201432	13190	*	7.7706	5.86201	8.56441	-2.65391	4.56475e-44	1.27716e-42	Promoter (<=1kb)	7	105188375	105195276	6902	2	ENSG00000136044	ENST00000552945	processed_transcript	0	55198	APPL2	adaptor protein	phosphotyrosine interacting with PH domain and leucine zipper 2
11	67487443	67499136	11694	*	8.09767	6.52699	8.83176	-2.26272	4.85278e-44	1.35512e-42	Promoter (<=1kb)	8	67491769	67498637	6869	2	ENSG00000110697	ENST00000527370	retained_intron	0	9600	PITPNM1	phosphatidylinositol transfer protein membrane associated 1
3	12577913	12592300	14388	*	8.49295	7.24253	9.15258	-1.90532	5.33603e-44	1.48719e-42	Promoter (<=1kb)	5	12587577	12592068	4492	2	ENSG00000132155	ENST00000475353	retained_intron	0	5894	RAF1	Raf-1 proto-oncogene	serine/threonine kinase
8	143569347	143606694	37348	*	10.87	10.3665	11.2425	-0.865124	5.57415e-44	1.54907e-42	Promoter (<=1kb)	13	143581079	143599541	18463	2	ENSG00000104529	ENST00000533749	protein_coding	0	1936	EEF1D	eukaryotic translation elongation factor 1 delta
11	3666683	3674807	8125	*	7.70905	5.61424	8.52945	-2.83411	5.67179e-44	1.57468e-42	Promoter (<=1kb)	8	3665587	3671384	5798	2	ENSG00000129749	ENST00000250699	protein_coding	0	57053	CHRNA10	cholinergic receptor nicotinic alpha 10 subunit
7	92554809	92561168	6360	*	7.70073	5.57129	8.52566	-2.91957	5.81685e-44	1.61341e-42	Promoter (<=1kb)	6	92540268	92557877	17610	2	ENSG00000278819	ENST00000613371	unprocessed_pseudogene	0	NA	NA	NA
10	68045577	68054610	9034	*	7.975	6.2815	8.73272	-2.42796	5.92588e-44	1.64207e-42	Intron (ENST00000373700/ENSG00000148634	intron 3 of 24)	20	67921899	68039967	118069	2	ENSG00000148634	ENST00000277817	protein_coding	-5610	26091	HERC4	HECT and RLD domain containing E3 ubiquitin protein ligase 4
8	66917762	66926110	8349	*	8.74542	7.62964	9.367	-1.73177	5.97933e-44	1.65529e-42	Promoter (<=1kb)	13	66921818	66925596	3779	2	ENSG00000245910	ENST00000520944	lincRNA	0	NA	NA	NA
17	8375059	8384040	8982	*	8.941	7.86884	9.54924	-1.64745	6.11126e-44	1.6902e-42	Promoter (<=1kb)	10	8377563	8383213	5651	2	ENSG00000161970	ENST00000583011	protein_coding	0	6154	RPL26	ribosomal protein L26
14	21211554	21228563	17010	*	8.50093	7.22022	9.16851	-1.91265	7.10833e-44	1.96408e-42	Promoter (<=1kb)	17	21211459	21213419	1961	2	ENSG00000092199	ENST00000555585	retained_intron	0	3183	HNRNPC	heterogeneous nuclear ribonucleoprotein C
11	14498806	14504872	6067	*	8.10629	6.57044	8.83322	-2.23536	7.63228e-44	2.10683e-42	Promoter (<=1kb)	8	14493737	14500027	6291	2	ENSG00000129083	ENST00000534771	protein_coding	0	1315	COPB1	COPI coat complex subunit beta 1
3	50326656	50339212	12557	*	9.31758	8.44582	9.85713	-1.39395	7.83167e-44	2.1598e-42	Promoter (<=1kb)	5	50336800	50338288	1489	2	ENSG00000068028	ENST00000494145	retained_intron	0	11186	RASSF1	Ras association domain family member 1
X	9717940	9729957	12018	*	7.84109	5.99551	8.62498	-2.57967	8.24122e-44	2.27058e-42	3' UTR	1	9738229	9739719	1491	2	ENSG00000101850	ENST00000487206	processed_transcript	9762	4935	GPR143	G protein-coupled receptor 143
5	172939209	172950741	11533	*	7.72623	5.74047	8.53154	-2.77215	8.71233e-44	2.39809e-42	Exon (ENST00000393784/ENSG00000113719	exon 10 of 10)	18	172954907	172957162	2256	1	ENSG00000254295	ENST00000519755	lincRNA	-4166	NA	NA	NA
X	19368114	19374794	6681	*	7.7024	5.65439	8.51649	-2.79827	9.53558e-44	2.62219e-42	Promoter (<=1kb)	1	19360060	19373178	13119	2	ENSG00000180815	ENST00000470101	retained_intron	0	389840	MAP3K15	mitogen-activated protein kinase kinase kinase 15
9	137210459	137220907	10449	*	8.59071	7.36176	9.24457	-1.84701	1.01276e-43	2.78235e-42	Promoter (<=1kb)	15	137220247	137221323	1077	2	ENSG00000212864	ENST00000391553	protein_coding	416	727800	RNF208	ring finger protein 208
11	20509420	20516414	6995	*	7.55791	5.32295	8.39591	-3.05289	1.01401e-43	2.78313e-42	Downstream (<=300bp)	8	20574186	20575042	857	1	ENSG00000255291	ENST00000525121	processed_pseudogene	-57772	NA	NA	NA
5	1456663	1461769	5107	*	7.67541	5.64327	8.4873	-2.7849	1.08678e-43	2.98003e-42	3' UTR	18	1461429	1467325	5897	2	ENSG00000153395	ENST00000503252	processed_transcript	5556	79888	LPCAT1	lysophosphatidylcholine acyltransferase 1
2	86016784	86023453	6670	*	7.42833	4.89188	8.29831	-3.35429	1.18372e-43	3.24278e-42	3' UTR	11	86027966	86028799	834	2	ENSG00000068654	ENST00000471427	processed_transcript	5346	25885	POLR1A	RNA polymerase I subunit A
3	119421245	119432450	11206	*	7.98945	6.34666	8.7377	-2.38108	1.27977e-43	3.50257e-42	3' UTR	5	119429500	119436816	7317	2	ENSG00000176142	ENST00000473684	nonsense_mediated_decay	4366	55254	TMEM39A	transmembrane protein 39A
1	228304795	228312585	7791	*	7.61476	5.50433	8.43723	-2.8882	1.28476e-43	3.51289e-42	Promoter (1-2kb)	3	228303609	228304344	736	1	ENSG00000154358	ENST00000602832	retained_intron	1186	84033	OBSCN	obscurin	cytoskeletal calmodulin and titin-interacting RhoGEF
1	158092688	158105858	13171	*	8.14848	6.64406	8.86878	-2.18904	1.29864e-43	3.5475e-42	3' UTR	3	158086680	158100262	13583	1	ENSG00000183853	ENST00000368172	protein_coding	6008	55243	KIRREL1	kirre like nephrin family adhesion molecule 1
19	58470494	58482586	12093	*	9.01228	7.9977	9.60207	-1.57864	1.33813e-43	3.65191e-42	Promoter (<=1kb)	14	58470918	58473414	2497	1	ENSG00000083812	ENST00000593925	protein_coding	0	25799	ZNF324	zinc finger protein 324
16	87686514	87696232	9719	*	8.10958	6.59045	8.83301	-2.2282	1.73609e-43	4.72904e-42	Promoter (<=1kb)	12	87693537	87696147	2611	2	ENSG00000226180	ENST00000538868	lincRNA	0	100129215	LOC100129215	uncharacterized LOC100129215
12	56656713	56673218	16506	*	9.70048	8.97664	10.1802	-1.19575	1.81121e-43	4.92903e-42	Promoter (<=1kb)	7	56670450	56670746	297	2	ENSG00000241217	ENST00000482040	misc_RNA	0	106479516	RN7SL809P	RNA	7SL	cytoplasmic 809	pseudogene
7	99391737	99405581	13845	*	9.14651	8.23698	9.7	-1.45883	2.04829e-43	5.56372e-42	Promoter (<=1kb)	6	99403317	99404942	1626	2	ENSG00000106244	ENST00000488214	retained_intron	0	11333	PDAP1	PDGFA associated protein 1
5	131152021	131161865	9845	*	8.4464	7.17789	9.1108	-1.92461	2.09519e-43	5.68576e-42	Promoter (<=1kb)	18	131162478	131162627	150	2	ENSG00000169567	ENST00000520028	protein_coding	762	3094	HINT1	histidine triad nucleotide binding protein 1
1	24669701	24678498	8798	*	7.95672	6.23355	8.7198	-2.49172	2.13142e-43	5.77866e-42	Promoter (<=1kb)	3	24669583	24671469	1887	1	ENSG00000133226	ENST00000474843	retained_intron	118	10250	SRRM1	serine and arginine repetitive matrix 1
7	151044249	151055309	11061	*	7.66794	5.62238	8.48169	-2.85494	2.35618e-43	6.38202e-42	Promoter (<=1kb)	6	151048292	151052753	4462	1	ENSG00000213199	ENST00000357922	protein_coding	0	9311	ASIC3	acid sensing ion channel subunit 3
9	135916916	135934566	17651	*	9.70047	8.96854	10.1837	-1.20509	2.46231e-43	6.66324e-42	3' UTR	15	135907812	135913513	5702	1	ENSG00000238058	ENST00000423793	antisense	9104	NA	NA	NA
7	92597990	92605815	7826	*	7.75551	5.85652	8.54785	-2.67207	2.59581e-43	7.01793e-42	3' UTR	6	92561103	92590394	29292	2	ENSG00000234545	ENST00000445716	protein_coding	-7596	257415	FAM133B	family with sequence similarity 133 member B
2	95080612	95088635	8024	*	7.98104	6.30185	8.73613	-2.37642	2.87121e-43	7.75513e-42	3' UTR	11	95087208	95093691	6484	2	ENSG00000144029	ENST00000482821	retained_intron	5056	64969	MRPS5	mitochondrial ribosomal protein S5
12	110712803	110720059	7257	*	8.05402	6.43227	8.79823	-2.3449	2.87386e-43	7.75513e-42	Promoter (2-3kb)	7	110720366	110722467	2102	2	ENSG00000186298	ENST00000546904	retained_intron	2408	5501	PPP1CC	protein phosphatase 1 catalytic subunit gamma
X	24214311	24223915	9605	*	8.0063	6.39958	8.74758	-2.33293	2.95099e-43	7.95582e-42	3' UTR	1	24172756	24179550	6795	1	ENSG00000005889	ENST00000474385	processed_transcript	41555	7543	ZFX	zinc finger protein X-linked
6	31830557	31844534	13978	*	9.43528	8.60055	9.96066	-1.34619	3.18926e-43	8.59018e-42	Promoter (<=1kb)	4	31837076	31837142	67	1	ENSG00000201754	ENST00000364884	snoRNA	0	26797	SNORD52	small nucleolar RNA	C/D box 52
14	73120382	73134073	13692	*	8.95166	7.88716	9.5575	-1.67734	3.43534e-43	9.24436e-42	Promoter (2-3kb)	17	73136418	73173644	37227	1	ENSG00000080815	ENST00000557356	protein_coding	-2345	5663	PSEN1	presenilin 1
1	108910107	108917255	7149	*	7.54064	5.32692	8.3761	-3.00656	3.5524e-43	9.55047e-42	Promoter (<=1kb)	3	108914377	108924361	9985	1	ENSG00000121957	ENST00000441735	protein_coding	0	29899	GPSM2	G protein signaling modulator 2
1	153794087	153805927	11841	*	7.8712	6.08635	8.64502	-2.5068	4.42662e-43	1.18676e-41	Promoter (<=1kb)	3	153795173	153802091	6919	1	ENSG00000231827	ENST00000427283	transcribed_unprocessed_pseudogene	0	343052	LOC343052	immunoglobulin superfamily DCC subclass member 3 pseudogene
17	41688221	41697084	8864	*	9.73389	9.02751	10.206	-1.17301	4.80244e-43	1.28632e-41	Promoter (<=1kb)	10	41688885	41691646	2762	1	ENSG00000173812	ENST00000462917	retained_intron	0	10209	EIF1	eukaryotic translation initiation factor 1
X	40643437	40648560	5124	*	8.05775	6.50959	8.78724	-2.2651	6.67606e-43	1.78486e-41	Promoter (<=1kb)	1	40626921	40647554	20634	2	ENSG00000185753	ENST00000378426	protein_coding	0	159013	CXorf38	chromosome X open reading frame 38
10	63155288	63165183	9896	*	7.96986	6.33485	8.71663	-2.36428	7.52898e-43	2.01102e-41	Downstream (<=300bp)	20	63167221	63176555	9335	2	ENSG00000171988	ENST00000467356	retained_intron	11372	221037	JMJD1C	jumonji domain containing 1C
3	101860536	101864609	4074	*	7.85712	6.04829	8.63497	-2.52048	7.58112e-43	2.02308e-41	3' UTR	5	101857200	101859539	2340	1	ENSG00000144802	ENST00000495719	retained_intron	3336	64332	NFKBIZ	NFKB inhibitor zeta
7	151457930	151466481	8552	*	8.60494	7.44056	9.24078	-1.7984	8.29982e-43	2.21282e-41	Promoter (<=1kb)	6	151464650	151464938	289	2	ENSG00000241959	ENST00000482435	misc_RNA	0	106479251	RN7SL76P	RNA	7SL	cytoplasmic 76	pseudogene
17	47622064	47630731	8668	*	7.9609	6.32095	8.70862	-2.37264	8.62819e-43	2.29825e-41	3' UTR	10	47618350	47621968	3619	1	ENSG00000141279	ENST00000528565	protein_coding	3714	9520	NPEPPS	aminopeptidase puromycin sensitive
1	165906031	165917113	11083	*	8.18515	6.73747	8.89302	-2.12368	8.76301e-43	2.33201e-41	Promoter (<=1kb)	3	165907921	165907976	56	1	ENSG00000143179	ENST00000636291	miRNA	0	7371	UCK2	uridine-cytidine kinase 2
6	44294823	44300840	6018	*	7.58273	5.38723	8.41597	-2.94352	9.48084e-43	2.51937e-41	Promoter (<=1kb)	4	44278743	44297688	18946	2	ENSG00000146221	ENST00000371505	protein_coding	0	202500	TCTE1	t-complex-associated-testis-expressed 1
11	35198851	35212879	14029	*	8.18047	6.72094	8.89098	-2.17013	9.48452e-43	2.51937e-41	Promoter (<=1kb)	8	35201083	35210062	8980	1	ENSG00000026508	ENST00000526553	protein_coding	0	960	CD44	CD44 molecule (Indian blood group)
16	2179377	2187473	8097	*	7.59287	5.44881	8.41968	-2.96493	9.52804e-43	2.52861e-41	Promoter (<=1kb)	12	2181899	2185020	3122	2	ENSG00000167971	ENST00000564289	processed_transcript	0	57524	CASKIN1	CASK interacting protein 1
21	46445754	46453448	7695	*	7.68094	5.67639	8.48894	-2.74625	1.03109e-42	2.73386e-41	3' UTR	29	46440994	46443172	2179	1	ENSG00000160299	ENST00000465356	retained_intron	4760	5116	PCNT	pericentrin
17	30188044	30194374	6331	*	7.37852	4.77145	8.25498	-3.35368	1.10191e-42	2.91896e-41	3' UTR	10	30198476	30203682	5207	2	ENSG00000108576	ENST00000578609	retained_intron	9308	6532	SLC6A4	solute carrier family 6 member 4
7	75024203	75034230	10028	*	7.70581	5.68261	8.51644	-2.73472	1.16492e-42	3.08304e-41	3' UTR	6	75007888	75021943	14056	1	ENSG00000274070	ENST00000622472	retained_intron	16315	729438	CASTOR2	cytosolic arginine sensor for mTORC1 subunit 2
17	38324198	38332299	8102	*	7.3539	4.49902	8.25058	-3.53997	1.28769e-42	3.40171e-41	Promoter (<=1kb)	10	38325530	38328503	2974	2	ENSG00000277399	ENST00000622573	processed_transcript	0	440435	GPR179	G protein-coupled receptor 179
11	32980716	32989166	8451	*	7.87591	6.07459	8.65251	-2.58431	1.63013e-42	4.29848e-41	Exon (ENST00000527788/ENSG00000060749	exon 15 of 16)	8	33004250	33004345	96	2	ENSG00000200615	ENST00000363745	misc_RNA	15179	NA	NA	NA
12	57743844	57749142	5299	*	8.53997	7.26861	9.20511	-1.89094	1.63269e-42	4.30131e-41	Promoter (<=1kb)	7	57744881	57748232	3352	1	ENSG00000135452	ENST00000257910	protein_coding	0	6302	TSPAN31	tetraspanin 31
16	57248789	57257106	8318	*	7.53379	5.34469	8.36625	-2.95367	1.74211e-42	4.58539e-41	Promoter (<=1kb)	12	57248547	57252752	4206	2	ENSG00000102934	ENST00000564376	processed_transcript	0	51090	PLLP	plasmolipin
8	143846881	143854381	7501	*	7.78619	5.95366	8.56795	-2.55781	1.88925e-42	4.96814e-41	Distal Intergenic	13	143833721	143840974	7254	2	ENSG00000185189	ENST00000442628	protein_coding	-5907	340371	NRBP2	nuclear receptor binding protein 2
2	85387171	85395877	8707	*	7.42853	4.98799	8.28913	-3.20295	1.97806e-42	5.19696e-41	Promoter (<=1kb)	11	85389548	85390654	1107	1	ENSG00000115459	ENST00000486908	retained_intron	0	84173	ELMOD3	ELMO domain containing 3
1	112900456	112908420	7965	*	7.86877	6.07101	8.64477	-2.51811	1.98355e-42	5.20663e-41	Distal Intergenic	3	112890767	112890922	156	2	ENSG00000228040	ENST00000416137	processed_pseudogene	-9534	NA	NA	NA
19	40662862	40666994	4133	*	7.6475	5.64964	8.45455	-2.77057	1.99758e-42	5.23871e-41	3' UTR	14	40647563	40647937	375	1	ENSG00000279183	ENST00000624832	protein_coding	15299	NA	NA	NA
12	124320401	124328402	8002	*	7.61863	5.49728	8.44252	-2.87012	2.10443e-42	5.51391e-41	Promoter (<=1kb)	7	124326123	124327659	1537	2	ENSG00000196498	ENST00000464377	retained_intron	0	9612	NCOR2	nuclear receptor corepressor 2
11	32604472	32609003	4532	*	7.57611	5.4579	8.39959	-2.88626	2.12441e-42	5.56123e-41	3' UTR	8	32593769	32602302	8534	1	ENSG00000149100	ENST00000525054	retained_intron	10703	10480	EIF3M	eukaryotic translation initiation factor 3 subunit M
2	36551092	36562319	11228	*	7.89107	6.19704	8.6489	-2.42139	2.21788e-42	5.80065e-41	Promoter (<=1kb)	11	36552783	36561498	8716	2	ENSG00000171055	ENST00000487919	processed_transcript	0	9637	FEZ2	fasciculation and elongation protein zeta 2
16	14669969	14674878	4910	*	7.38891	4.75381	8.26785	-3.36729	2.28927e-42	5.98192e-41	Promoter (2-3kb)	12	14667320	14669232	1913	1	ENSG00000103429	ENST00000563082	processed_transcript	2649	51283	BFAR	bifunctional apoptosis regulator
14	102730734	102740348	9615	*	7.60214	5.527	8.41992	-2.85413	2.55019e-42	6.65771e-41	Downstream (<=300bp)	17	102721022	102726585	5564	1	ENSG00000089902	ENST00000560472	nonsense_mediated_decay	9712	23186	RCOR1	REST corepressor 1
16	74616747	74622203	5457	*	7.54868	5.3486	8.38248	-2.94245	2.86552e-42	7.46743e-41	3' UTR	12	74612596	74613221	626	2	ENSG00000270945	ENST00000604681	processed_pseudogene	-3526	NA	NA	NA
19	43601684	43609261	7578	*	7.59221	5.51832	8.40982	-2.83486	2.90384e-42	7.56046e-41	Promoter (2-3kb)	14	43612107	43614487	2381	1	ENSG00000226763	ENST00000417606	protein_coding	-2846	100170229	SRRM5	serine/arginine repetitive matrix 5
17	30791778	30801083	9306	*	8.10786	6.62399	8.82373	-2.18295	3.40049e-42	8.83761e-41	Promoter (<=1kb)	10	30792372	30792833	462	1	ENSG00000266490	ENST00000580085	lincRNA	0	NA	NA	NA
19	47742646	47747607	4962	*	8.25466	6.82026	8.95954	-2.08725	3.67479e-42	9.54191e-41	Promoter (<=1kb)	14	47745522	47757058	11537	1	ENSG00000105373	ENST00000246802	protein_coding	0	29997	NOP53	NOP53 ribosome biogenesis factor
19	4502047	4512008	9962	*	7.62325	5.53732	8.44247	-2.80804	4.26648e-42	1.10683e-40	Promoter (2-3kb)	14	4499629	4501578	1950	1	ENSG00000167674	ENST00000619255	protein_coding	2418	84717	HDGFL2	HDGF like 2
15	40394287	40400566	6280	*	7.44595	5.0615	8.30073	-3.19728	4.58654e-42	1.18879e-40	Downstream (<=300bp)	23	40389808	40392000	2193	1	ENSG00000128944	ENST00000561367	retained_intron	4479	90417	KNSTRN	kinetochore localized astrin (SPAG5) binding protein
1	120146067	120151966	5900	*	7.54368	5.35448	8.37615	-2.97102	4.64832e-42	1.20373e-40	3' UTR	3	120157291	120160501	3211	2	ENSG00000265808	ENST00000618538	protein_coding	8535	9554	SEC22B	SEC22 homolog B	vesicle trafficking protein
1	10448015	10456785	8771	*	7.77421	5.87293	8.56689	-2.63639	4.72e-42	1.22119e-40	Promoter (<=1kb)	3	10449719	10451902	2184	1	ENSG00000241563	ENST00000377049	protein_coding	0	1325	CORT	cortistatin
9	127493413	127499436	6024	*	7.63595	5.59292	8.44935	-2.77	5.52426e-42	1.428e-40	Exon (ENST00000300417/ENSG00000148356	exon 22 of 26)	15	127479949	127501054	21106	1	ENSG00000148356	ENST00000472068	processed_transcript	13464	90678	LRSAM1	leucine rich repeat and sterile alpha motif containing 1
17	37079361	37088408	9048	*	7.80298	6.02277	8.57602	-2.53723	5.54559e-42	1.43223e-40	Promoter (<=1kb)	10	37086880	37088983	2104	2	ENSG00000278540	ENST00000618053	protein_coding	575	31	ACACA	acetyl-CoA carboxylase alpha
20	50117900	50123666	5767	*	7.6753	5.61911	8.4905	-2.76412	6.33911e-42	1.63571e-40	Promoter (1-2kb)	2	50114945	50115959	1015	2	ENSG00000244687	ENST00000468926	processed_transcript	-1941	7335	UBE2V1	ubiquitin conjugating enzyme E2 V1
11	65651214	65659465	8252	*	8.6474	7.52829	9.26998	-1.73794	7.26898e-42	1.87397e-40	Promoter (<=1kb)	8	65655707	65659743	4037	2	ENSG00000173039	ENST00000526257	protein_coding	278	5970	RELA	RELA proto-oncogene	NF-kB subunit
11	7996692	8005969	9278	*	8.01922	6.46785	8.74938	-2.26723	8.52944e-42	2.19696e-40	Promoter (1-2kb)	8	7995014	7995633	620	1	ENSG00000175390	ENST00000531572	protein_coding	1678	8665	EIF3F	eukaryotic translation initiation factor 3 subunit F
15	49643992	49652166	8175	*	7.66025	5.49726	8.48945	-2.85371	8.71907e-42	2.2418e-40	3' UTR	23	49621099	49656232	35134	1	ENSG00000104047	ENST00000251250	protein_coding	22893	56986	DTWD1	DTW domain containing 1
2	71441353	71450246	8894	*	7.50988	5.31495	8.34305	-2.97667	8.81213e-42	2.26371e-40	Distal Intergenic	11	71453722	71686648	232927	1	ENSG00000135636	ENST00000409762	protein_coding	-3476	8291	DYSF	dysferlin
9	128105264	128129103	23840	*	10.1195	9.53153	10.536	-1.00243	9.03016e-42	2.31766e-40	Promoter (<=1kb)	15	128120693	128128462	7770	2	ENSG00000148334	ENST00000338961	protein_coding	0	80142	PTGES2	prostaglandin E synthase 2
9	128334030	128341902	7873	*	8.37265	7.06389	9.04741	-1.98421	9.08496e-42	2.32966e-40	Promoter (<=1kb)	15	128340646	128361217	20572	1	ENSG00000167114	ENST00000372870	protein_coding	0	10999	SLC27A4	solute carrier family 27 member 4
4	70809894	70820460	10567	*	7.8406	6.09223	8.60813	-2.51597	9.13919e-42	2.34148e-40	3' UTR	9	70802983	70806794	3812	1	ENSG00000018189	ENST00000513593	processed_transcript	6911	22902	RUFY3	RUN and FYVE domain containing 3
13	75859754	75871469	11716	*	7.91764	6.14049	8.69016	-2.46022	9.67856e-42	2.47747e-40	Promoter (<=1kb)	16	75871038	75883811	12774	1	ENSG00000178734	ENST00000318245	protein_coding	0	729420	LMO7DN	LMO7 downstream neighbor
12	6842270	6848565	6296	*	7.64985	5.66229	8.45542	-2.74559	1.17072e-41	2.9941e-40	Promoter (<=1kb)	7	6845367	6847352	1986	1	ENSG00000111664	ENST00000542751	retained_intron	0	2784	GNB3	G protein subunit beta 3
7	149228214	149232057	3844	*	7.404	4.86747	8.27398	-3.27995	1.28849e-41	3.28945e-40	Distal Intergenic	6	149239651	149255609	15959	1	ENSG00000170260	ENST00000335870	protein_coding	-7594	7988	ZNF212	zinc finger protein 212
17	49049783	49059596	9814	*	7.47893	5.2346	8.31804	-3.01016	1.38174e-41	3.52442e-40	3' UTR	10	49037122	49037429	308	1	ENSG00000251550	ENST00000511142	processed_pseudogene	12661	NA	NA	NA
11	62848081	62859054	10974	*	10.0451	9.43423	10.4729	-1.03176	1.40389e-41	3.57775e-40	Promoter (<=1kb)	8	62856102	62888793	32692	1	ENSG00000168003	ENST00000377890	protein_coding	0	6520	SLC3A2	solute carrier family 3 member 2
1	111715579	111723948	8370	*	7.85002	6.13143	8.61229	-2.43966	1.60125e-41	4.07353e-40	3' UTR	3	111727344	111739253	11910	2	ENSG00000197852	ENST00000527621	protein_coding	15305	55924	INKA2	inka box actin regulator 2
17	42842685	42851077	8393	*	7.88227	6.21218	8.63568	-2.39064	1.65303e-41	4.20154e-40	Promoter (<=1kb)	10	42844600	42850707	6108	1	ENSG00000131480	ENST00000253799	protein_coding	0	314	AOC2	amine oxidase copper containing 2
X	45748945	45766295	17351	*	8.39919	7.04648	9.08486	-1.98656	1.8269e-41	4.6394e-40	Promoter (<=1kb)	1	45764772	45765299	528	2	ENSG00000269902	ENST00000602277	lincRNA	0	NA	NA	NA
22	41594557	41599583	5027	*	7.31691	4.60771	8.20216	-3.43126	1.86634e-41	4.73538e-40	Promoter (2-3kb)	19	41600893	41602523	1631	2	ENSG00000100418	ENST00000468151	processed_transcript	2940	27351	DESI1	desumoylating isopeptidase 1
15	52543462	52549812	6351	*	7.82616	6.09572	8.59054	-2.4775	2.21055e-41	5.59398e-40	3' UTR	23	52551920	52557053	5134	2	ENSG00000128989	ENST00000565288	processed_transcript	7241	10776	ARPP19	cAMP regulated phosphoprotein 19
21	46294708	46302228	7521	*	7.61627	5.59458	8.42669	-2.79643	2.4209e-41	6.12094e-40	3' UTR	29	46286645	46297751	11107	1	ENSG00000182362	ENST00000397691	protein_coding	8063	54059	YBEY	ybeY metalloendoribonuclease
17	48925262	48937619	12358	*	9.22204	8.35763	9.75882	-1.38609	2.59307e-41	6.55052e-40	Promoter (<=1kb)	10	48936034	48937239	1206	2	ENSG00000159210	ENST00000511214	retained_intron	0	11267	SNF8	SNF8 subunit of ESCRT-II
12	20468237	20482753	14517	*	7.99511	6.37481	8.73904	-2.37557	2.78476e-41	7.02859e-40	Intron (ENST00000359062/ENSG00000172572	intron 1 of 15)	7	20449655	20450083	429	2	ENSG00000131982	ENST00000254302	processed_pseudogene	-18154	NA	NA	NA
15	69448269	69460140	11872	*	9.64917	8.93537	10.1245	-1.19134	3.12928e-41	7.88438e-40	Promoter (<=1kb)	23	69452784	69456194	3411	1	ENSG00000137818	ENST00000260379	protein_coding	0	6176	RPLP1	ribosomal protein lateral stalk subunit P1
3	149366898	149367879	982	*	7.61708	5.63848	8.42136	-2.74962	3.23846e-41	8.15235e-40	Distal Intergenic	5	149369023	149375712	6690	2	ENSG00000169908	ENST00000472441	protein_coding	7833	4071	TM4SF1	transmembrane 4 L six family member 1
4	38693440	38704464	11025	*	7.71811	5.83431	8.50807	-2.62049	4.06872e-41	1.02246e-39	3' UTR	9	38625334	38664883	39550	2	ENSG00000231160	ENST00000505240	antisense	-28557	NA	NA	NA
1	214663869	214673847	9979	*	7.84174	6.07456	8.61255	-2.4634	4.1031e-41	1.0302e-39	3' UTR	3	214655148	214657410	2263	1	ENSG00000117724	ENST00000469862	processed_transcript	8721	1063	CENPF	centromere protein F
3	101565787	101572255	6469	*	7.94215	6.34861	8.68082	-2.31197	4.13003e-41	1.03606e-39	Promoter (1-2kb)	5	101574095	101594437	20343	1	ENSG00000081154	ENST00000265260	protein_coding	-1840	57092	PCNP	PEST proteolytic signal containing nuclear protein
5	138934911	138946418	11508	*	7.92174	6.27533	8.67069	-2.36808	4.61948e-41	1.15583e-39	3' UTR	18	138931901	138935033	3133	1	ENSG00000044115	ENST00000522792	retained_intron	3010	1495	CTNNA1	catenin alpha 1
1	26946529	26951532	5004	*	7.46224	5.20247	8.30316	-3.04573	4.94951e-41	1.23734e-39	Promoter (1-2kb)	3	26945135	26946184	1050	1	ENSG00000090273	ENST00000484772	processed_transcript	1394	10726	NUDC	nuclear distribution C	dynein complex regulator
3	123153262	123167807	14546	*	8.00112	6.42485	8.73634	-2.26452	5.01387e-41	1.25234e-39	Promoter (<=1kb)	5	123161794	123161879	86	1	ENSG00000065485	ENST00000612638	miRNA	0	10954	PDIA5	protein disulfide isomerase family A member 5
16	19495907	19506632	10726	*	7.80962	6.04588	8.57983	-2.48081	5.04433e-41	1.25886e-39	Promoter (<=1kb)	12	19503101	19505132	2032	2	ENSG00000006007	ENST00000563645	retained_intron	0	51573	GDE1	glycerophosphodiester phosphodiesterase 1
3	58417965	58427125	9161	*	7.46962	5.13823	8.31866	-3.05897	5.59558e-41	1.39522e-39	Promoter (1-2kb)	5	58428255	58428815	561	1	ENSG00000272182	ENST00000607214	antisense	-1130	NA	NA	NA
15	90998826	91008246	9421	*	7.74441	5.91055	8.52639	-2.55187	5.65474e-41	1.40876e-39	Promoter (<=1kb)	23	90998673	91001433	2761	2	ENSG00000184056	ENST00000557470	retained_intron	0	26276	VPS33B	VPS33B late endosome and lysosome associated
11	67255087	67261988	6902	*	7.7406	5.92506	8.51957	-2.55003	6.52309e-41	1.62369e-39	Promoter (2-3kb)	8	67252338	67257670	5333	1	ENSG00000173120	ENST00000524657	processed_transcript	2749	22992	KDM2A	lysine demethylase 2A
22	45911423	45922482	11060	*	7.8991	6.2111	8.65582	-2.37891	6.89821e-41	1.71558e-39	3' UTR	19	45875999	45887748	11750	2	ENSG00000235091	ENST00000451118	lincRNA	-23675	107985535	LOC107985535	uncharacterized LOC107985535
1	1049180	1060099	10920	*	8.21008	6.82168	8.9043	-2.04726	6.98195e-41	1.73491e-39	Promoter (<=1kb)	3	1050556	1053950	3395	1	ENSG00000188157	ENST00000419249	protein_coding	0	375790	AGRN	agrin
1	154988747	154998270	9524	*	8.36901	7.02152	9.0534	-1.98063	7.65162e-41	1.89968e-39	Promoter (<=1kb)	3	154990213	154993111	2899	1	ENSG00000160688	ENST00000477609	processed_transcript	0	80308	FLAD1	flavin adenine dinucleotide synthetase 1
16	57022566	57032039	9474	*	7.4221	5.10385	8.26968	-3.06411	7.72729e-41	1.91682e-39	Promoter (<=1kb)	12	57025687	57062003	36317	1	ENSG00000140853	ENST00000538805	protein_coding	0	84166	NLRC5	NLR family CARD domain containing 5
1	241484459	241496137	11679	*	8.16034	6.75973	8.85744	-2.08039	8.04428e-41	1.99374e-39	Distal Intergenic	3	241511867	241513676	1810	2	ENSG00000091483	ENST00000497042	processed_transcript	17539	2271	FH	fumarate hydratase
14	21346584	21352428	5845	*	7.38125	5.003	8.23537	-3.14563	8.50891e-41	2.10709e-39	Promoter (2-3kb)	17	21353560	21354943	1384	2	ENSG00000092201	ENST00000552829	retained_intron	2515	11198	SUPT16H	SPT16 homolog	facilitates chromatin remodeling subunit
1	151280792	151299306	18515	*	9.63938	8.91403	10.1198	-1.19597	8.70171e-41	2.15298e-39	Promoter (<=1kb)	3	151281618	151286705	5088	1	ENSG00000143373	ENST00000443959	protein_coding	0	57592	ZNF687	zinc finger protein 687
20	44158827	44169186	10360	*	8.15503	6.70496	8.86344	-2.10957	9.46643e-41	2.34019e-39	Exon (ENST00000372980/ENSG00000149596	exon 2 of 6)	2	44176817	44187093	10277	2	ENSG00000149596	ENST00000342272	protein_coding	17907	57158	JPH2	junctophilin 2
17	38714580	38722500	7921	*	7.7949	6.02032	8.56697	-2.54095	9.98677e-41	2.46671e-39	Promoter (<=1kb)	10	38719691	38719748	58	1	ENSG00000273627	ENST00000615971	miRNA	0	100616153	MIR4726	microRNA 4726
20	32187598	32199426	11829	*	7.90163	6.23882	8.65367	-2.35588	1.0085e-40	2.48883e-39	Promoter (<=1kb)	2	32189202	32190527	1326	2	ENSG00000235217	ENST00000476365	transcribed_processed_pseudogene	0	128854	TSPY26P	testis specific protein Y-linked 26	pseudogene
10	130184184	130192076	7893	*	7.56831	5.55101	8.37812	-2.78394	1.04e-40	2.56438e-39	3' UTR	20	130180185	130183643	3459	1	ENSG00000108010	ENST00000619341	processed_transcript	3999	10539	GLRX3	glutaredoxin 3
8	81692066	81700531	8466	*	7.65139	5.56794	8.47028	-2.88712	1.17179e-40	2.88443e-39	Promoter (<=1kb)	13	81693607	81696174	2568	2	ENSG00000253598	ENST00000518568	protein_coding	0	347051	SLC10A5	solute carrier family 10 member 5
8	25512116	25520661	8546	*	7.49193	5.29883	8.32488	-2.98782	1.21144e-40	2.97949e-39	Distal Intergenic	13	25479692	25507873	28182	1	ENSG00000184661	ENST00000521098	processed_transcript	32424	157313	CDCA2	cell division cycle associated 2
8	144405669	144411135	5467	*	8.07143	6.58796	8.78722	-2.16953	1.22183e-40	3.00248e-39	Promoter (<=1kb)	13	144393231	144409349	16119	2	ENSG00000071894	ENST00000616140	protein_coding	0	29894	CPSF1	cleavage and polyadenylation specific factor 1
3	156526667	156541281	14615	*	8.79921	7.7634	9.39592	-1.61001	1.2659e-40	3.10812e-39	Promoter (2-3kb)	5	156523740	156524247	508	2	ENSG00000272990	ENST00000609190	antisense	-2420	NA	NA	NA
8	102244844	102252477	7634	*	7.56075	5.50784	8.3755	-2.80395	1.27928e-40	3.13832e-39	Promoter (1-2kb)	13	102243609	102253333	9725	1	ENSG00000246263	ENST00000499653	antisense	1235	NA	NA	NA
1	201968708	201973103	4396	*	7.56601	5.53217	8.37814	-2.77759	1.3382e-40	3.28006e-39	3' UTR	3	201978461	201978595	135	1	ENSG00000206637	ENST00000383910	snoRNA	-5358	109616993	SNORA70H	small nucleolar RNA	H/ACA box 70H
9	107328642	107350448	21807	*	9.45204	8.68669	9.94947	-1.25388	1.65563e-40	4.05468e-39	3' UTR	15	107306542	107332189	25648	1	ENSG00000119318	ENST00000457811	protein_coding	22100	5887	RAD23B	RAD23 homolog B	nucleotide excision repair protein
15	40419316	40424488	5173	*	7.33297	4.81176	8.2015	-3.25534	1.91032e-40	4.6705e-39	3' UTR	23	40416167	40424473	8307	1	ENSG00000128928	ENST00000466756	protein_coding	3149	3712	IVD	isovaleryl-CoA dehydrogenase
1	150610438	150617456	7019	*	8.23698	6.85237	8.93031	-2.03149	1.93767e-40	4.73335e-39	Promoter (1-2kb)	3	150608507	150608623	117	2	ENSG00000276103	ENST00000620626	snRNA	-1815	NA	NA	NA
2	85340292	85347124	6833	*	7.45609	5.24935	8.2907	-2.96578	2.08819e-40	5.09673e-39	Promoter (<=1kb)	11	85341281	85341838	558	2	ENSG00000270532	ENST00000603980	processed_pseudogene	0	NA	NA	NA
2	65272467	65279904	7438	*	7.47108	5.18502	8.31504	-3.00364	2.2888e-40	5.57694e-39	Distal Intergenic	11	65228176	65268755	40580	1	ENSG00000138071	ENST00000542850	protein_coding	44291	10097	ACTR2	actin related protein 2
X	18882033	18888018	5986	*	7.94475	6.36902	8.67987	-2.2874	2.41497e-40	5.87941e-39	Promoter (2-3kb)	1	18890296	18894335	4040	1	ENSG00000237836	ENST00000452900	antisense	-2278	NA	NA	NA
10	100358592	100367061	8470	*	8.43857	7.2346	9.08558	-1.83314	2.41887e-40	5.88395e-39	3' UTR	20	100373615	100383368	9754	1	ENSG00000235823	ENST00000454935	lincRNA	-6554	90271	OLMALINC	oligodendrocyte maturation-associated long intergenic non-coding RNA
11	120107380	120118825	11446	*	8.19501	6.81036	8.88834	-2.07572	2.45751e-40	5.97291e-39	Promoter (<=1kb)	8	120112410	120118041	5632	2	ENSG00000137699	ENST00000530919	retained_intron	0	23650	TRIM29	tripartite motif containing 29
18	12324418	12329755	5338	*	7.40359	5.12688	8.24648	-3.06579	2.55288e-40	6.19949e-39	3' UTR	22	12310967	12344320	33354	1	ENSG00000176014	ENST00000586691	protein_coding	13451	84617	TUBB6	tubulin beta 6 class V
9	127703301	127711352	8052	*	8.18418	6.79319	8.87901	-2.04888	2.71923e-40	6.5979e-39	Promoter (<=1kb)	15	127706989	127714021	7033	1	ENSG00000160401	ENST00000496009	retained_intron	0	286207	CFAP157	cilia and flagella associated protein 157
5	172951391	172960199	8809	*	8.60374	7.48753	9.22545	-1.717	2.93306e-40	7.11075e-39	Promoter (<=1kb)	18	172958729	172969716	10988	1	ENSG00000037241	ENST00000519974	protein_coding	0	51121	RPL26L1	ribosomal protein L26 like 1
11	67361607	67375015	13409	*	8.35963	7.08694	9.02513	-1.90487	3.13978e-40	7.60553e-39	Promoter (<=1kb)	8	67364962	67374177	9216	2	ENSG00000175505	ENST00000533438	protein_coding	0	23529	CLCF1	cardiotrophin like cytokine factor 1
2	96244300	96250756	6457	*	7.64042	5.73598	8.4336	-2.64817	3.17659e-40	7.68825e-39	3' UTR	11	96240239	96240752	514	1	ENSG00000204685	ENST00000614453	processed_transcript	4061	NA	NA	NA
2	112208682	112214889	6208	*	7.42498	5.11541	8.27159	-3.07531	3.44906e-40	8.34072e-39	3' UTR	11	112215905	112231885	15981	2	ENSG00000144161	ENST00000476902	processed_transcript	16996	84524	ZC3H8	zinc finger CCCH-type containing 8
1	31432319	31439296	6978	*	7.45247	5.25144	8.28639	-2.94818	3.54898e-40	8.57516e-39	3' UTR	3	31413813	31434680	20868	1	ENSG00000168528	ENST00000536384	protein_coding	18506	347735	SERINC2	serine incorporator 2
1	47385765	47391447	5683	*	7.62889	5.71639	8.4233	-2.65242	3.61382e-40	8.72452e-39	Exon (ENST00000420876/ENSG00000225762	exon 2 of 3)	3	47380928	47408477	27550	2	ENSG00000225762	ENST00000420876	antisense	17030	NA	NA	NA
19	41318781	41329784	11004	*	8.55389	7.31894	9.20937	-1.85049	3.87063e-40	9.33673e-39	Promoter (<=1kb)	14	41319733	41320754	1022	1	ENSG00000142039	ENST00000600918	protein_coding	0	90324	CCDC97	coiled-coil domain containing 97
10	72008117	72018639	10523	*	8.22389	6.81814	8.92217	-2.06385	3.92374e-40	9.45693e-39	3' UTR	20	72053294	72054037	744	2	ENSG00000272988	ENST00000609403	lincRNA	35398	NA	NA	NA
1	114714850	114722068	7219	*	8.35802	6.99551	9.04606	-2.01886	4.56314e-40	1.09888e-38	Promoter (<=1kb)	3	114717802	114718938	1137	2	ENSG00000009307	ENST00000483407	processed_transcript	0	7812	CSDE1	cold shock domain containing E1
16	90042717	90048352	5636	*	7.77335	5.95366	8.553	-2.53969	4.56886e-40	1.09934e-38	Promoter (<=1kb)	12	90042902	90047773	4872	2	ENSG00000222019	ENST00000517889	processed_transcript	0	100130015	URAHP	urate (hydroxyiso-) hydrolase	pseudogene
11	85636492	85661643	25152	*	10.3212	9.78617	10.7106	-0.928656	4.6707e-40	1.12291e-38	Promoter (<=1kb)	8	85647967	85656509	8543	1	ENSG00000171202	ENST00000525353	nonsense_mediated_decay	0	84233	TMEM126A	transmembrane protein 126A
9	128640384	128649479	9096	*	8.44153	7.2213	9.09302	-1.8471	5.15334e-40	1.23792e-38	Promoter (1-2kb)	15	128650998	128652145	1148	1	ENSG00000227759	ENST00000427516	processed_pseudogene	-1519	100422540	VTI1BP4	vesicle transport through interaction with t-SNAREs 1B pseudogene 4
15	101300442	101311164	10723	*	7.85231	6.18503	8.6052	-2.37445	5.40626e-40	1.29759e-38	Promoter (<=1kb)	23	101303931	101309112	5182	2	ENSG00000140479	ENST00000559499	retained_intron	0	5046	PCSK6	proprotein convertase subtilisin/kexin type 6
2	96822393	96833818	11426	*	8.51768	7.35007	9.15444	-1.777	5.45957e-40	1.3093e-38	Promoter (<=1kb)	11	96825175	96833577	8403	1	ENSG00000168763	ENST00000465224	retained_intron	0	26505	CNNM3	cyclin and CBS domain divalent metal cation transport mediator 3
X	23695554	23700751	5198	*	7.40565	5.00796	8.26183	-3.13829	5.61688e-40	1.34591e-38	Distal Intergenic	1	23703677	23707200	3524	2	ENSG00000123130	ENST00000379297	retained_intron	6449	23597	ACOT9	acyl-CoA thioesterase 9
8	144038936	144048097	9162	*	7.69183	5.87566	8.4709	-2.57298	5.76715e-40	1.38077e-38	Promoter (1-2kb)	13	144049129	144051066	1938	1	ENSG00000204791	ENST00000561181	antisense	-1032	NA	NA	NA
2	55853974	55865879	11906	*	8.10638	6.68263	8.80883	-2.11031	5.85858e-40	1.4015e-38	Distal Intergenic	11	55866907	55917780	50874	2	ENSG00000115380	ENST00000634374	protein_coding	51901	2202	EFEMP1	EGF containing fibulin extracellular matrix protein 1
8	11836226	11844575	8350	*	7.77415	6.05071	8.53728	-2.45246	5.88686e-40	1.4071e-38	Promoter (1-2kb)	13	11842524	11845793	3270	2	ENSG00000164733	ENST00000526481	nonsense_mediated_decay	1218	1508	CTSB	cathepsin B
9	120381191	120388371	7181	*	7.56471	5.58298	8.36944	-2.75548	6.04448e-40	1.44358e-38	Promoter (1-2kb)	15	120389195	120390277	1083	2	ENSG00000136861	ENST00000495406	retained_intron	1906	55755	CDK5RAP2	CDK5 regulatory subunit associated protein 2
2	120899138	120907222	8085	*	7.51502	5.40051	8.33801	-2.85091	6.3342e-40	1.51152e-38	Intron (ENST00000341310/ENSG00000074047	intron 2 of 9)	11	120866378	120867403	1026	2	ENSG00000271709	ENST00000603720	lincRNA	-31735	NA	NA	NA
19	54424680	54433256	8577	*	7.58121	5.57964	8.38879	-2.73264	6.61333e-40	1.57682e-38	Promoter (<=1kb)	14	54426474	54436719	10246	1	ENSG00000167614	ENST00000489425	processed_transcript	0	57348	TTYH1	tweety family member 1
15	74895557	74903423	7867	*	7.92974	6.22183	8.69008	-2.42228	6.90549e-40	1.64512e-38	Promoter (<=1kb)	23	74899993	74900571	579	2	ENSG00000178761	ENST00000564723	processed_transcript	0	57184	FAM219B	family with sequence similarity 219 member B
7	104977602	104986895	9294	*	8.38125	7.15457	9.0345	-1.87549	7.37388e-40	1.75526e-38	Exon (ENST00000445184/ENSG00000228393	exon 2 of 2)	6	104982099	105013024	30926	2	ENSG00000228393	ENST00000445184	antisense	26129	NA	NA	NA
4	1804930	1811944	7015	*	7.53976	5.52872	8.34868	-2.77127	7.71764e-40	1.83558e-38	Promoter (<=1kb)	9	1804492	1805859	1368	1	ENSG00000068078	ENST00000469068	retained_intron	438	2261	FGFR3	fibroblast growth factor receptor 3
1	204417074	204426735	9662	*	8.2217	6.86338	8.90872	-2.03476	7.96418e-40	1.89266e-38	3' UTR	3	204403387	204411791	8405	2	ENSG00000158615	ENST00000367188	protein_coding	-5283	84919	PPP1R15B	protein phosphatase 1 regulatory subunit 15B
16	2165575	2178802	13228	*	8.39934	7.18613	9.0489	-1.84994	8.04498e-40	1.91029e-38	Promoter (<=1kb)	12	2173513	2175219	1707	1	ENSG00000131653	ENST00000570169	retained_intron	0	84231	TRAF7	TNF receptor associated factor 7
2	26138386	26145979	7594	*	7.68414	5.8273	8.46983	-2.57688	8.78989e-40	2.08545e-38	Promoter (<=1kb)	11	26140263	26141264	1002	2	ENSG00000231655	ENST00000443818	processed_pseudogene	0	NA	NA	NA
3	9765033	9771892	6860	*	7.62405	5.71639	8.41771	-2.64597	9.17217e-40	2.17436e-38	Promoter (<=1kb)	5	9761688	9769992	8305	2	ENSG00000134072	ENST00000411972	protein_coding	0	8536	CAMK1	calcium/calmodulin dependent protein kinase I
17	42568471	42578694	10224	*	8.6888	7.53431	9.32178	-1.74269	9.94474e-40	2.35172e-38	Promoter (<=1kb)	10	42572323	42577831	5509	2	ENSG00000131470	ENST00000253789	protein_coding	0	29893	PSMC3IP	PSMC3 interacting protein
12	52949043	52954776	5734	*	8.00739	6.49197	8.73004	-2.19396	9.96039e-40	2.35349e-38	Promoter (<=1kb)	7	52949127	52952872	3746	1	ENSG00000111057	ENST00000549078	retained_intron	0	3875	KRT18	keratin 18
3	14472050	14485565	13516	*	7.71403	5.9277	8.48811	-2.54894	1.13553e-39	2.68089e-38	Promoter (<=1kb)	5	14472242	14484903	12662	1	ENSG00000131389	ENST00000452151	protein_coding	0	6533	SLC6A6	solute carrier family 6 member 6
X	154522403	154527890	5488	*	7.35663	4.95237	8.21349	-3.16804	1.23019e-39	2.90201e-38	Distal Intergenic	1	154517840	154518631	792	2	ENSG00000261773	ENST00000567614	sense_overlapping	-3772	NA	NA	NA
11	61806212	61813287	7076	*	8.00275	6.48575	8.72573	-2.19704	1.23552e-39	2.91219e-38	Promoter (<=1kb)	8	61802836	61812483	9648	2	ENSG00000149485	ENST00000496123	processed_transcript	0	3992	FADS1	fatty acid desaturase 1
12	123253190	123260604	7415	*	7.67364	5.79175	8.4633	-2.58961	1.43622e-39	3.38249e-38	Promoter (<=1kb)	7	123253390	123257571	4182	1	ENSG00000130921	ENST00000429587	protein_coding	0	91574	MTRFR	mitochondrial translation release factor in rescue
1	153658592	153667283	8692	*	8.66076	7.59293	9.26764	-1.66238	1.46053e-39	3.43696e-38	Promoter (<=1kb)	3	153658654	153661830	3177	1	ENSG00000143553	ENST00000368685	protein_coding	0	23557	SNAPIN	SNAP associated protein
17	45257096	45266502	9407	*	7.5726	5.60118	8.37583	-2.76537	1.63263e-39	3.83881e-38	Promoter (<=1kb)	10	45254393	45262112	7720	2	ENSG00000184361	ENST00000331780	protein_coding	0	124783	SPATA32	spermatogenesis associated 32
1	52091178	52096566	5389	*	7.37163	4.9905	8.22605	-3.12297	1.63418e-39	3.83931e-38	Distal Intergenic	3	52056332	52083500	27169	1	ENSG00000134717	ENST00000533836	processed_transcript	34846	91408	BTF3L4	basic transcription factor 3 like 4
13	113265503	113270807	5305	*	7.48543	5.40805	8.3035	-2.83834	1.65353e-39	3.88164e-38	Promoter (2-3kb)	16	113262920	113262999	80	1	ENSG00000277942	ENST00000614354	miRNA	2583	102465874	MIR8075	microRNA 8075
2	97645718	97660316	14599	*	9.02007	8.11656	9.57138	-1.44847	2.32448e-39	5.45225e-38	Promoter (<=1kb)	11	97658814	97659891	1078	2	ENSG00000115073	ENST00000460427	retained_intron	0	10120	ACTR1B	actin related protein 1B
1	160284305	160289270	4966	*	7.89064	6.30892	8.62696	-2.29457	2.34267e-39	5.49044e-38	Promoter (<=1kb)	3	160282071	160286348	4278	2	ENSG00000162735	ENST00000533699	processed_transcript	0	5824	PEX19	peroxisomal biogenesis factor 19
3	150584049	150590260	6212	*	7.48255	5.39295	8.30226	-2.86521	2.45226e-39	5.74262e-38	Promoter (<=1kb)	5	150566385	150583155	16771	2	ENSG00000120742	ENST00000463647	processed_transcript	-894	27230	SERP1	stress associated endoplasmic reticulum protein 1
X	54547662	54552766	5105	*	7.57389	5.63848	8.37178	-2.70022	2.59502e-39	6.07201e-38	Exon (ENST00000336470/ENSG00000130119	exon 9 of 16)	1	54530313	54544322	14010	1	ENSG00000130119	ENST00000489691	processed_transcript	17349	54552	GNL3L	G protein nucleolar 3 like
1	46032603	46042670	10068	*	7.99397	6.50081	8.71185	-2.18247	2.62197e-39	6.1301e-38	Promoter (<=1kb)	3	46033868	46034420	553	1	ENSG00000086015	ENST00000492813	processed_transcript	0	23139	MAST2	microtubule associated serine/threonine kinase 2
3	138633286	138641894	8609	*	7.60105	5.68572	8.39589	-2.65294	2.66333e-39	6.22177e-38	Promoter (2-3kb)	5	138643874	138644694	821	2	ENSG00000174715	ENST00000491837	processed_pseudogene	2800	NA	NA	NA
1	23691618	23703561	11944	*	9.16112	8.31394	9.69133	-1.37068	2.82932e-39	6.60418e-38	Promoter (<=1kb)	3	23691779	23696425	4647	1	ENSG00000142676	ENST00000374550	protein_coding	0	6135	RPL11	ribosomal protein L11
11	76797137	76804482	7346	*	8.12831	6.66386	8.83991	-2.12311	3.04817e-39	7.10927e-38	Promoter (<=1kb)	8	76800364	76804555	4192	1	ENSG00000261578	ENST00000566747	sense_overlapping	0	NA	NA	NA
2	27320470	27327257	6788	*	8.21983	6.86543	8.9059	-1.99852	3.20128e-39	7.46036e-38	Promoter (<=1kb)	11	27309494	27325680	16187	2	ENSG00000115204	ENST00000357186	protein_coding	0	4358	MPV17	mitochondrial inner membrane protein MPV17
9	95003940	95027330	23391	*	9.39257	8.61181	9.89637	-1.27403	3.31036e-39	7.70832e-38	Promoter (<=1kb)	15	95004980	95086731	81752	1	ENSG00000148120	ENST00000471978	processed_transcript	0	84909	AOPEP	aminopeptidase O (putative)
2	95410150	95419379	9230	*	7.69774	5.91188	8.47173	-2.53676	3.43466e-39	7.99132e-38	Promoter (<=1kb)	11	95413456	95414296	841	2	ENSG00000248821	ENST00000512705	unprocessed_pseudogene	0	NA	NA	NA
1	45694389	45701040	6652	*	7.54397	5.51658	8.35519	-2.78873	3.78224e-39	8.78586e-38	Promoter (<=1kb)	3	45697059	45698055	997	2	ENSG00000197429	ENST00000461718	processed_transcript	0	3652	IPP	intracisternal A particle-promoted polypeptide
1	151047666	151052815	5150	*	8.07886	6.64327	8.784	-2.10827	4.38846e-39	1.01859e-37	Promoter (<=1kb)	3	151047740	151051420	3681	1	ENSG00000143443	ENST00000368926	protein_coding	0	54964	C1orf56	chromosome 1 open reading frame 56
11	66535755	66544772	9018	*	7.64975	5.81461	8.43193	-2.57008	4.44763e-39	1.03149e-37	Promoter (1-2kb)	8	66542484	66546006	3523	2	ENSG00000174165	ENST00000525925	processed_transcript	1234	254359	ZDHHC24	zinc finger DHHC-type containing 24
1	225440606	225450109	9504	*	7.77001	6.0483	8.53284	-2.46356	4.73706e-39	1.09773e-37	Exon (ENST00000428642/ENSG00000234476	exon 2 of 2)	3	225419263	225428925	9663	2	ENSG00000143815	ENST00000425080	protein_coding	-11681	3930	LBR	lamin B receptor
15	41384137	41389702	5566	*	7.37857	5.03743	8.22869	-3.19093	4.96486e-39	1.1496e-37	3' UTR	23	41396487	41402442	5956	2	ENSG00000137806	ENST00000558719	protein_coding	12740	51103	NDUFAF1	NADH:ubiquinone oxidoreductase complex assembly factor 1
9	111349177	111362387	13211	*	8.47914	7.31293	9.11551	-1.77634	5.16407e-39	1.19477e-37	3' UTR	15	111365554	111370604	5051	2	ENSG00000136813	ENST00000465499	processed_transcript	8217	23392	ECPAS	Ecm29 proteasome adaptor and scaffold
17	5023845	5030992	7148	*	7.50098	5.43595	8.31739	-2.80982	5.63476e-39	1.30263e-37	3' UTR	10	5019214	5020093	880	2	ENSG00000227495	ENST00000438266	antisense	-3752	102724009	KIF1C-AS1	KIF1C antisense RNA 1
1	151977937	151986717	8781	*	7.9228	6.3748	8.65225	-2.2563	6.01742e-39	1.38998e-37	5' UTR	3	151982918	151992578	9661	2	ENSG00000197747	ENST00000368809	protein_coding	5861	6281	S100A10	S100 calcium binding protein A10
20	44939115	44947371	8257	*	7.74572	6.01044	8.51096	-2.45953	6.28749e-39	1.45004e-37	Promoter (1-2kb)	2	44937843	44939317	1475	1	ENSG00000101104	ENST00000482486	processed_transcript	1272	80336	PABPC1L	poly(A) binding protein cytoplasmic 1 like
12	21631088	21635211	4124	*	7.15574	4.21969	8.05826	-3.70049	6.29597e-39	1.45084e-37	Promoter (2-3kb)	7	21635342	21637374	2033	2	ENSG00000111716	ENST00000542765	retained_intron	2163	3945	LDHB	lactate dehydrogenase B
14	100278095	100307599	29505	*	10.5235	10.0014	10.9061	-0.894071	6.34365e-39	1.46066e-37	Promoter (<=1kb)	17	100292458	100306547	14090	2	ENSG00000197119	ENST00000554224	nonsense_mediated_decay	0	123096	SLC25A29	solute carrier family 25 member 29
7	44707600	44715445	7846	*	7.45666	5.28456	8.28701	-2.88837	6.55705e-39	1.50859e-37	3' UTR	6	44748581	44768694	20114	1	ENSG00000122515	ENST00000413916	protein_coding	-33136	83637	ZMIZ2	zinc finger MIZ-type containing 2
10	1015736	1022837	7102	*	7.37528	5.13825	8.21352	-3.04461	7.10716e-39	1.63385e-37	Promoter (<=1kb)	20	1022666	1044201	21536	1	ENSG00000232656	ENST00000437374	antisense	0	55853	IDI2-AS1	IDI2 antisense RNA 1
17	44074195	44084099	9905	*	7.87145	6.26084	8.6135	-2.32795	8.1032e-39	1.86135e-37	Promoter (<=1kb)	10	44078608	44079336	729	2	ENSG00000108840	ENST00000586339	retained_intron	0	10014	HDAC5	histone deacetylase 5
11	818326	829116	10791	*	8.35916	7.07338	9.02806	-1.9105	8.83691e-39	2.02828e-37	Promoter (<=1kb)	8	818902	825573	6672	1	ENSG00000177666	ENST00000336615	protein_coding	0	57104	PNPLA2	patatin like phospholipase domain containing 2
9	98084487	98091408	6922	*	7.41417	5.26188	8.24203	-2.91541	9.17249e-39	2.10362e-37	Promoter (<=1kb)	15	98080840	98088001	7162	2	ENSG00000106785	ENST00000478530	processed_transcript	0	9830	TRIM14	tripartite motif containing 14
12	67317909	67328422	10514	*	7.86514	6.18392	8.62061	-2.35941	9.2232e-39	2.11358e-37	3' UTR	7	67298972	67314608	15637	1	ENSG00000111530	ENST00000544619	protein_coding	18937	55832	CAND1	cullin associated and neddylation dissociated 1
8	47803129	47812313	9185	*	7.41505	5.19812	8.25089	-2.93861	9.52661e-39	2.18137e-37	Promoter (<=1kb)	13	47805079	47805179	101	2	ENSG00000207450	ENST00000384719	misc_RNA	0	NA	NA	NA
17	38760073	38772176	12104	*	8.07906	6.64647	8.78353	-2.14284	9.67734e-39	2.21413e-37	Promoter (<=1kb)	10	38760385	38764225	3841	1	ENSG00000277791	ENST00000614132	retained_intron	0	5691	PSMB3	proteasome 20S subunit beta 3
7	155209138	155221674	12537	*	8.25328	6.97348	8.92063	-1.94374	1.24037e-38	2.83566e-37	Promoter (1-2kb)	6	155222903	155223851	949	1	ENSG00000278998	ENST00000624248	TEC	-1229	NA	NA	NA
17	43762841	43771283	8443	*	7.83483	6.21433	8.5788	-2.32046	1.29797e-38	2.96265e-37	3' UTR	10	43766131	43774768	8638	2	ENSG00000108861	ENST00000590753	protein_coding	3485	1845	DUSP3	dual specificity phosphatase 3
9	33033905	33045416	11512	*	8.30746	7.06089	8.96606	-1.88173	1.41788e-38	3.23081e-37	Promoter (<=1kb)	15	33034260	33037332	3073	1	ENSG00000086061	ENST00000465677	processed_transcript	0	3301	DNAJA1	DnaJ heat shock protein family (Hsp40) member A1
11	102234763	102243179	8417	*	7.9048	6.33089	8.63955	-2.30913	1.41881e-38	3.23081e-37	Distal Intergenic	8	102229851	102230922	1072	2	ENSG00000254422	ENST00000526310	antisense	-3841	NA	NA	NA
14	52008662	52017124	8463	*	7.4052	5.2598	8.23218	-2.91909	1.46025e-38	3.32255e-37	Promoter (<=1kb)	17	52007810	52012021	4212	2	ENSG00000087303	ENST00000553297	retained_intron	0	22795	NID2	nidogen 2
12	120193222	120201748	8527	*	9.73067	9.04513	10.1935	-1.13516	1.5357e-38	3.49148e-37	Promoter (<=1kb)	7	120127203	120194710	67508	2	ENSG00000089154	ENST00000300648	protein_coding	0	10985	GCN1	GCN1 activator of EIF2AK4
22	28789584	28796967	7384	*	7.59944	5.70878	8.39048	-2.61261	1.65565e-38	3.76122e-37	Promoter (<=1kb)	19	28794559	28797045	2487	2	ENSG00000100219	ENST00000484256	retained_intron	78	7494	XBP1	X-box binding protein 1
19	34400107	34405278	5172	*	8.06276	6.65281	8.76202	-2.08427	1.67648e-38	3.80557e-37	Promoter (<=1kb)	14	34404384	34426167	21784	1	ENSG00000126249	ENST00000246535	protein_coding	0	84306	PDCD2L	programmed cell death 2 like
16	70472414	70482931	10518	*	7.58405	5.64167	8.38298	-2.69085	1.68334e-38	3.81812e-37	Promoter (<=1kb)	12	70480867	70482794	1928	2	ENSG00000103051	ENST00000565715	protein_coding	0	25839	COG4	component of oligomeric golgi complex 4
9	133396917	133411794	14878	*	9.21034	8.38605	9.73164	-1.33401	1.7734e-38	4.01923e-37	Promoter (2-3kb)	15	133394787	133396083	1297	1	ENSG00000198870	ENST00000477284	processed_transcript	2130	169436	STKLD1	serine/threonine kinase like domain containing 1
7	44748476	44757322	8847	*	8.22899	6.90523	8.90751	-1.96655	1.93893e-38	4.39096e-37	Promoter (<=1kb)	6	44748581	44768694	20114	1	ENSG00000122515	ENST00000413916	protein_coding	0	83637	ZMIZ2	zinc finger MIZ-type containing 2
19	44660166	44667441	7276	*	7.88556	6.24198	8.63397	-2.3176	2.10023e-38	4.75251e-37	Promoter (<=1kb)	14	44662278	44672704	10427	1	ENSG00000186567	ENST00000622237	protein_coding	0	56971	CEACAM19	CEA cell adhesion molecule 19
2	152642264	152652889	10626	*	7.63052	5.79752	8.41236	-2.60646	2.55657e-38	5.7761e-37	3' UTR	11	152657885	152659104	1220	2	ENSG00000196504	ENST00000471701	retained_intron	6215	55660	PRPF40A	pre-mRNA processing factor 40 homolog A
21	32332586	32342550	9965	*	7.94905	6.41462	8.67569	-2.26372	2.72094e-38	6.14264e-37	Promoter (<=1kb)	29	32334209	32335630	1422	2	ENSG00000142207	ENST00000492603	processed_transcript	0	9875	URB1	URB1 ribosome biogenesis homolog
12	118145500	118149718	4219	*	7.46245	5.39862	8.27869	-2.80321	2.77451e-38	6.25869e-37	3' UTR	7	118150909	118152753	1845	2	ENSG00000135090	ENST00000536979	protein_coding	3035	51347	TAOK3	TAO kinase 3
15	50546173	50554938	8766	*	7.53593	5.54759	8.34161	-2.70496	2.92434e-38	6.59152e-37	Promoter (<=1kb)	23	50500886	50546708	45823	2	ENSG00000170236	ENST00000530218	processed_transcript	0	373509	USP50	ubiquitin specific peptidase 50
16	84779901	84790258	10358	*	7.70318	5.96008	8.46979	-2.46632	2.99811e-38	6.75252e-37	3' UTR	12	84768267	84778987	10721	1	ENSG00000103194	ENST00000567526	protein_coding	11634	9100	USP10	ubiquitin specific peptidase 10
1	226980016	226987827	7812	*	7.56006	5.40616	8.38812	-2.86344	3.02635e-38	6.81082e-37	Promoter (<=1kb)	3	226983007	226987544	4538	1	ENSG00000163050	ENST00000479852	processed_transcript	0	56997	COQ8A	coenzyme Q8A
3	14486881	14494165	7285	*	7.4202	5.28046	8.24646	-2.8757	3.06333e-38	6.88867e-37	3' UTR	5	14472242	14484903	12662	1	ENSG00000131389	ENST00000452151	protein_coding	14639	6533	SLC6A6	solute carrier family 6 member 6
11	32105490	32110242	4753	*	7.76732	6.0722	8.52534	-2.39119	3.54045e-38	7.95541e-37	Promoter (<=1kb)	8	32097143	32105091	7949	2	ENSG00000255252	ENST00000533009	antisense	-399	NA	NA	NA
5	14716720	14723305	6586	*	8.07615	6.58962	8.7926	-2.19127	3.68225e-38	8.26116e-37	Promoter (<=1kb)	18	14711088	14717088	6001	2	ENSG00000154122	ENST00000502585	retained_intron	0	56172	ANKH	ANKH inorganic pyrophosphate transport regulator
7	1427674	1434261	6588	*	7.3883	5.22611	8.21741	-2.96707	3.70753e-38	8.31143e-37	Exon (ENST00000472100/ENSG00000164877	exon 15 of 16)	6	1428465	1437611	9147	2	ENSG00000164877	ENST00000493998	retained_intron	3350	79778	MICALL2	MICAL like 2
7	6156738	6168511	11774	*	7.92845	6.38248	8.65749	-2.27935	4.17875e-38	9.35326e-37	Promoter (1-2kb)	6	6164740	6170221	5482	2	ENSG00000008256	ENST00000465320	processed_transcript	1710	9265	CYTH3	cytohesin 3
1	169123722	169146245	22524	*	9.40274	8.64526	9.89687	-1.24353	4.49934e-38	1.00631e-36	3' UTR	3	169107907	169127399	19493	1	ENSG00000143153	ENST00000494797	protein_coding	15815	481	ATP1B1	ATPase Na+/K+ transporting subunit beta 1
17	76077030	76081859	4830	*	7.17098	4.26186	8.0716	-3.59165	4.93012e-38	1.1018e-36	Promoter (<=1kb)	10	76079182	76080046	865	1	ENSG00000186919	ENST00000524242	retained_intron	0	353174	ZACN	zinc activated ion channel
20	3804624	3809292	4669	*	7.49579	5.43411	8.31174	-2.81199	5.0347e-38	1.1243e-36	Promoter (<=1kb)	2	3808357	3812434	4078	1	ENSG00000275491	ENST00000613868	lincRNA	0	101929125	LINC01730	long intergenic non-protein coding RNA 1730
16	75621860	75629099	7240	*	8.00546	6.56034	8.71275	-2.14736	5.19142e-38	1.1584e-36	Promoter (<=1kb)	12	75627846	75629009	1164	2	ENSG00000065427	ENST00000569298	retained_intron	0	3735	KARS1	lysyl-tRNA synthetase 1
8	124485924	124499418	13495	*	7.99849	6.55101	8.70632	-2.14008	5.67244e-38	1.26476e-36	Promoter (<=1kb)	13	124488510	124491643	3134	1	ENSG00000253106	ENST00000518639	antisense	0	NA	NA	NA
12	49764589	49768033	3445	*	7.56238	5.66229	8.35488	-2.6457	6.22575e-38	1.38705e-36	Promoter (2-3kb)	7	49770960	49771136	177	1	ENSG00000257730	ENST00000552208	processed_pseudogene	-2927	NA	NA	NA
11	3823057	3829243	6187	*	7.49636	5.52527	8.29953	-2.74491	6.58845e-38	1.46673e-36	Promoter (<=1kb)	8	3823620	3824320	701	1	ENSG00000148985	ENST00000527810	retained_intron	0	27315	PGAP2	post-GPI attachment to proteins 2
17	42540009	42549771	9763	*	8.27198	6.99676	8.93813	-1.90845	7.01983e-38	1.56156e-36	Promoter (<=1kb)	10	42541091	42543549	2459	1	ENSG00000108784	ENST00000592454	protein_coding	0	4669	NAGLU	N-acetyl-alpha-glucosaminidase
12	6416279	6422032	5754	*	7.17041	4.49906	8.05248	-3.48449	8.05745e-38	1.791e-36	Distal Intergenic	7	6409637	6410013	377	2	ENSG00000213942	ENST00000498412	processed_pseudogene	-6266	390283	RPL31P10	ribosomal protein L31 pseudogene 10
7	32858511	32867717	9207	*	7.7152	5.99553	8.47767	-2.47553	9.25313e-38	2.05519e-36	Distal Intergenic	6	32874522	32879493	4972	2	ENSG00000170852	ENST00000477129	retained_intron	11776	25948	KBTBD2	kelch repeat and BTB domain containing 2
12	7090395	7097468	7074	*	7.29457	4.97539	8.14226	-3.14097	1.0075e-37	2.23602e-36	Promoter (<=1kb)	7	7094754	7097258	2505	2	ENSG00000139178	ENST00000504702	processed_transcript	0	51279	C1RL	complement C1r subcomponent like
19	17224840	17232858	8019	*	8.25743	6.91848	8.93973	-1.96602	1.1881e-37	2.63481e-36	Promoter (<=1kb)	14	17226204	17229219	3016	1	ENSG00000099330	ENST00000215061	protein_coding	0	79629	OCEL1	occludin/ELL domain containing 1
13	113272080	113279043	6964	*	7.65795	5.86202	8.43364	-2.57011	1.59358e-37	3.52802e-36	Promoter (<=1kb)	16	113276616	113277734	1119	1	ENSG00000232662	ENST00000455730	processed_pseudogene	0	100289475	LDHBP1	lactate dehydrogenase B pseudogene 1
12	50821227	50828864	7638	*	7.78523	6.13483	8.53494	-2.34114	1.59454e-37	3.52802e-36	Downstream (<=300bp)	7	50841498	50841785	288	2	ENSG00000243075	ENST00000497925	misc_RNA	12921	106479412	RN7SL519P	RNA	7SL	cytoplasmic 519	pseudogene
2	38540359	38550184	9826	*	7.67168	5.90922	8.44167	-2.47545	1.62145e-37	3.58482e-36	Distal Intergenic	11	38535568	38536249	682	2	ENSG00000271443	ENST00000605062	processed_transcript	-4110	NA	NA	NA
1	93699594	93709465	9872	*	7.80898	6.2068	8.54937	-2.33747	1.6437e-37	3.63123e-36	5' UTR	3	93561791	93681829	120039	2	ENSG00000137936	ENST00000260502	protein_coding	-17765	8412	BCAR3	BCAR3 adaptor protein	NSP family member
11	61868638	61879193	10556	*	7.99148	6.5382	8.7006	-2.15147	1.69623e-37	3.74442e-36	Promoter (<=1kb)	8	61873735	61878582	4848	2	ENSG00000221968	ENST00000527379	protein_coding	0	3995	FADS3	fatty acid desaturase 3
5	175528321	175534851	6531	*	7.38514	5.23882	8.21224	-2.87761	1.79088e-37	3.94526e-36	3' UTR	18	175521886	175526883	4998	1	ENSG00000164466	ENST00000421887	retained_intron	6435	94081	SFXN1	sideroflexin 1
17	4664057	4671912	7856	*	7.40246	5.29069	8.2251	-2.86501	1.79131e-37	3.94526e-36	Promoter (1-2kb)	10	4672858	4673535	678	2	ENSG00000141456	ENST00000573242	retained_intron	1623	27043	PELP1	proline	glutamate and leucine rich protein 1
19	38630764	38643064	12301	*	9.31014	8.50147	9.82524	-1.30769	2.04398e-37	4.49455e-36	Promoter (<=1kb)	14	38632026	38636924	4899	1	ENSG00000178982	ENST00000590134	retained_intron	0	27335	EIF3K	eukaryotic translation initiation factor 3 subunit K
1	156702496	156713501	11006	*	8.69441	7.68534	9.28238	-1.58204	2.04538e-37	4.49455e-36	Promoter (<=1kb)	3	156700875	156705816	4942	2	ENSG00000143320	ENST00000368220	protein_coding	0	1382	CRABP2	cellular retinoic acid binding protein 2
1	168076483	168085871	9389	*	7.72315	6.02399	8.48191	-2.43521	2.07393e-37	4.55381e-36	3' UTR	3	168085266	168089565	4300	2	ENSG00000143147	ENST00000478868	retained_intron	3694	23432	GPR161	G protein-coupled receptor 161
16	81029857	81036742	6886	*	7.88725	6.35934	8.61253	-2.24545	2.08311e-37	4.57049e-36	Promoter (<=1kb)	12	81035847	81047358	11512	1	ENSG00000166454	ENST00000299575	protein_coding	0	23300	ATMIN	ATM interactor
19	40225088	40232599	7512	*	7.63303	5.86885	8.40331	-2.49922	2.33481e-37	5.11498e-36	Promoter (<=1kb)	14	40222208	40226690	4483	2	ENSG00000105219	ENST00000430325	protein_coding	0	79935	CCNP	cyclin P
5	140668640	140678291	9652	*	8.29841	7.08048	8.94927	-1.86648	2.48223e-37	5.43382e-36	Promoter (<=1kb)	18	140668921	140672366	3446	1	ENSG00000120314	ENST00000520764	processed_transcript	0	54853	WDR55	WD repeat domain 55
1	220143974	220152642	8669	*	7.59037	5.74938	8.37351	-2.55641	2.5983e-37	5.68359e-36	Promoter (<=1kb)	3	220143964	220144351	388	2	ENSG00000232134	ENST00000419498	processed_pseudogene	0	100129243	RPS15AP12	ribosomal protein S15a pseudogene 12
17	42307234	42315028	7795	*	7.66025	5.87837	8.43357	-2.51834	3.08467e-37	6.74238e-36	Promoter (1-2kb)	10	42306170	42309686	3517	1	ENSG00000126561	ENST00000587646	protein_coding	1064	6776	STAT5A	signal transducer and activator of transcription 5A
X	47648940	47656649	7710	*	8.38764	7.22076	9.0242	-1.78332	3.14321e-37	6.86513e-36	Promoter (<=1kb)	1	47648887	47650604	1718	2	ENSG00000126767	ENST00000468956	processed_transcript	0	2002	ELK1	ETS transcription factor ELK1
7	73564428	73570180	5753	*	7.44772	5.43043	8.25753	-2.78427	3.3718e-37	7.35884e-36	Promoter (1-2kb)	6	73570471	73571394	924	2	ENSG00000106638	ENST00000488915	retained_intron	1214	26608	TBL2	transducin beta like 2
17	79734623	79744327	9705	*	7.39706	5.25562	8.22354	-2.85799	3.43481e-37	7.49068e-36	Promoter (<=1kb)	10	79735541	79739568	4028	1	ENSG00000182156	ENST00000576512	protein_coding	0	339221	ENPP7	ectonucleotide pyrophosphatase/phosphodiesterase 7
X	48969958	48976514	6557	*	7.60447	5.72394	8.39391	-2.57486	3.72517e-37	8.11777e-36	Promoter (<=1kb)	1	48961386	48971569	10184	2	ENSG00000102057	ENST00000218176	protein_coding	0	3750	KCND1	potassium voltage-gated channel subfamily D member 1
12	79764374	79771877	7504	*	7.59512	5.72244	8.38333	-2.57319	3.89232e-37	8.47563e-36	Intron (ENST00000551995/ENSG00000258048	intron 1 of 1)	7	79775935	79780745	4811	2	ENSG00000058272	ENST00000552892	retained_intron	8868	4659	PPP1R12A	protein phosphatase 1 regulatory subunit 12A
15	22987824	22994360	6537	*	7.22959	4.81463	8.08756	-3.23297	4.29455e-37	9.34444e-36	Intron (ENST00000614508/ENSG00000275835	intron 23 of 23)	23	22943259	22981063	37805	2	ENSG00000273749	ENST00000613006	protein_coding	-6761	23191	CYFIP1	cytoplasmic FMR1 interacting protein 1
17	42995355	43007613	12259	*	9.6349	8.9485	10.0981	-1.1376	4.5007e-37	9.78564e-36	Promoter (<=1kb)	10	43006725	43014456	7732	1	ENSG00000068079	ENST00000415816	protein_coding	0	3430	IFI35	interferon induced protein 35
10	102401553	102408682	7130	*	7.67398	5.96393	8.43471	-2.45265	4.69799e-37	1.02069e-35	Promoter (<=1kb)	20	102404936	102406134	1199	2	ENSG00000059915	ENST00000473507	processed_transcript	0	5662	PSD	pleckstrin and Sec7 domain containing
12	64448835	64453412	4578	*	8.0225	6.58629	8.72779	-2.09153	4.91295e-37	1.06659e-35	Promoter (<=1kb)	7	64451880	64502108	50229	1	ENSG00000183735	ENST00000331710	protein_coding	0	29110	TBK1	TANK binding kinase 1
19	35881685	35886226	4542	*	7.20207	4.7479	8.06404	-3.20737	4.91942e-37	1.06719e-35	Promoter (<=1kb)	14	35881890	35882153	264	1	ENSG00000243968	ENST00000465059	misc_RNA	0	106479371	RN7SL402P	RNA	7SL	cytoplasmic 402	pseudogene
22	50269514	50274552	5039	*	7.79696	6.16628	8.5429	-2.35196	5.4646e-37	1.18368e-35	Promoter (<=1kb)	19	50267138	50270767	3630	2	ENSG00000185386	ENST00000495277	processed_transcript	0	5600	MAPK11	mitogen-activated protein kinase 11
11	65351681	65355656	3976	*	7.86091	6.29883	8.59325	-2.28765	5.70675e-37	1.23521e-35	Promoter (<=1kb)	8	65354767	65357613	2847	1	ENSG00000173825	ENST00000309880	protein_coding	0	220359	TIGD3	tigger transposable element derived 3
3	48581125	48602402	21278	*	9.4303	8.70344	9.91138	-1.2002	5.7877e-37	1.25085e-35	Promoter (<=1kb)	5	48599002	48601425	2424	2	ENSG00000010256	ENST00000471189	retained_intron	0	7384	UQCRC1	ubiquinol-cytochrome c reductase core protein 1
2	74146962	74154244	7283	*	7.78685	6.18503	8.52716	-2.29757	6.21289e-37	1.34174e-35	Promoter (<=1kb)	11	74135398	74147994	12597	2	ENSG00000163170	ENST00000327428	protein_coding	0	388962	BOLA3	bolA family member 3
17	19676889	19683701	6813	*	7.17203	4.58463	8.04672	-3.30233	6.25614e-37	1.35007e-35	Promoter (2-3kb)	10	19674084	19677595	3512	1	ENSG00000072210	ENST00000573505	retained_intron	2805	224	ALDH3A2	aldehyde dehydrogenase 3 family member A2
20	63954798	63959543	4746	*	7.95597	6.46964	8.67238	-2.14904	6.58211e-37	1.41936e-35	Promoter (<=1kb)	2	63939829	63956415	16587	2	ENSG00000198276	ENST00000354216	protein_coding	0	54963	UCKL1	uridine-cytidine kinase 1 like 1
14	90403546	90409941	6396	*	7.77016	6.16739	8.51067	-2.31304	6.65799e-37	1.43465e-35	Promoter (<=1kb)	17	90403632	90404746	1115	1	ENSG00000198668	ENST00000554296	retained_intron	0	801	CALM1	calmodulin 1
6	33270930	33282016	11087	*	9.46105	8.74846	9.9359	-1.18254	7.14618e-37	1.53869e-35	Promoter (<=1kb)	4	33250272	33272047	21776	2	ENSG00000223501	ENST00000478934	processed_transcript	0	6293	VPS52	VPS52 subunit of GARP complex
15	84653462	84663948	10487	*	8.13243	6.81036	8.81054	-1.99663	7.96931e-37	1.71465e-35	Promoter (<=1kb)	23	84642768	84654343	11576	2	ENSG00000177082	ENST00000398528	processed_transcript	0	84942	WDR73	WD repeat domain 73
9	128813206	128827892	14687	*	9.82118	9.19364	10.257	-1.06559	8.00443e-37	1.72092e-35	Promoter (<=1kb)	15	128818474	128822677	4204	1	ENSG00000167136	ENST00000372642	protein_coding	0	2021	ENDOG	endonuclease G
7	100797249	100803509	6261	*	7.92733	6.43504	8.64502	-2.20637	8.18527e-37	1.75849e-35	3' UTR	6	100805973	100807579	1607	2	ENSG00000196411	ENST00000492403	retained_intron	4070	2050	EPHB4	EPH receptor B4
18	49002966	49011165	8200	*	7.10729	4.40053	7.99234	-3.51923	8.27819e-37	1.77713e-35	Promoter (1-2kb)	22	49013106	49013819	714	1	ENSG00000280335	ENST00000624037	TEC	-1941	NA	NA	NA
16	88704998	88728325	23328	*	9.77247	9.14488	10.2084	-1.05985	8.31519e-37	1.78375e-35	Promoter (<=1kb)	12	88727074	88727843	770	2	ENSG00000103335	ENST00000491917	retained_intron	0	9780	PIEZO1	piezo type mechanosensitive ion channel component 1
16	89909313	89914421	5109	*	7.41713	5.39674	8.22738	-2.76517	8.66651e-37	1.85773e-35	Promoter (<=1kb)	12	89909428	89911378	1951	1	ENSG00000141002	ENST00000567171	retained_intron	0	22980	TCF25	transcription factor 25
7	42910473	42917125	6653	*	8.03285	6.61912	8.73299	-2.06696	9.55053e-37	2.0442e-35	Promoter (<=1kb)	6	42910367	42912305	1939	2	ENSG00000136197	ENST00000425683	protein_coding	0	79020	C7orf25	chromosome 7 open reading frame 25
1	36304960	36308172	3213	*	7.41861	5.31292	8.24045	-2.81104	9.58206e-37	2.04942e-35	Promoter (<=1kb)	3	36306387	36319797	13411	1	ENSG00000214193	ENST00000373139	protein_coding	0	79729	SH3D21	SH3 domain containing 21
15	43794410	43806255	11846	*	9.23135	8.43296	9.74232	-1.29423	9.68506e-37	2.06992e-35	Promoter (<=1kb)	23	43794162	43800221	6060	2	ENSG00000184716	ENST00000319327	protein_coding	0	619189	SERINC4	serine incorporator 4
19	4092644	4099693	7050	*	7.56966	5.6996	8.35746	-2.58257	1.00939e-36	2.1557e-35	Promoter (<=1kb)	14	4095388	4100072	4685	2	ENSG00000126934	ENST00000595715	processed_transcript	379	5605	MAP2K2	mitogen-activated protein kinase kinase 2
17	75999900	76010316	10417	*	7.80544	6.20463	8.54556	-2.30734	1.11553e-36	2.38063e-35	Promoter (<=1kb)	10	76004502	76007441	2940	2	ENSG00000167880	ENST00000589231	protein_coding	0	2125	EVPL	envoplakin
16	88644743	88653423	8681	*	7.99766	6.59293	8.69572	-2.0763	1.12687e-36	2.40304e-35	Promoter (<=1kb)	12	88643283	88651152	7870	2	ENSG00000051523	ENST00000261623	protein_coding	0	1535	CYBA	cytochrome b-245 alpha chain
12	47836574	47843966	7393	*	7.75345	6.10385	8.503	-2.33928	1.16014e-36	2.47217e-35	3' UTR	7	47797384	47833132	35749	2	ENSG00000061273	ENST00000434070	protein_coding	-3442	51564	HDAC7	histone deacetylase 7
1	153956935	153959663	2729	*	8.08125	6.71866	8.76931	-2.01133	1.21433e-36	2.58573e-35	Promoter (<=1kb)	3	153947675	153958625	10951	2	ENSG00000160741	ENST00000368633	protein_coding	0	200186	CRTC2	CREB regulated transcription coactivator 2
1	226132443	226137571	5129	*	7.38702	5.34076	8.20087	-2.81454	1.22332e-36	2.60295e-35	Distal Intergenic	3	226127178	226127346	169	1	ENSG00000270598	ENST00000605837	processed_pseudogene	5265	NA	NA	NA
2	112733442	112738831	5390	*	7.52588	5.58297	8.3249	-2.6494	1.22834e-36	2.61172e-35	3' UTR	11	112729657	112739047	9391	1	ENSG00000144130	ENST00000491170	processed_transcript	3785	284958	NT5DC4	5'-nucleotidase domain containing 4
17	50346063	50356942	10880	*	7.79406	6.12343	8.54756	-2.34424	1.24376e-36	2.64255e-35	Promoter (<=1kb)	10	50346092	50361151	15060	1	ENSG00000015532	ENST00000017003	protein_coding	0	64132	XYLT2	xylosyltransferase 2
7	102426094	102435022	8929	*	7.73097	5.96134	8.5022	-2.44524	1.35942e-36	2.88617e-35	Promoter (<=1kb)	6	102433106	102439047	5942	1	ENSG00000160991	ENST00000482237	protein_coding	0	80228	ORAI2	ORAI calcium release-activated calcium modulator 2
9	133054608	133062253	7646	*	7.38987	5.28046	8.2122	-2.84167	1.44735e-36	3.07059e-35	Promoter (<=1kb)	15	133055859	133058130	2272	1	ENSG00000148308	ENST00000489842	processed_transcript	0	9328	GTF3C5	general transcription factor IIIC subunit 5
14	96571547	96582112	10566	*	7.71331	6.02645	8.46982	-2.44885	1.55341e-36	3.29318e-35	Distal Intergenic	17	96562458	96565106	2649	1	ENSG00000090060	ENST00000555508	retained_intron	9089	10914	PAPOLA	poly(A) polymerase alpha
6	34566631	34576632	10002	*	7.60068	5.78887	8.37903	-2.5229	1.64605e-36	3.48703e-35	Promoter (<=1kb)	4	34576258	34576656	399	2	ENSG00000196114	ENST00000339867	processed_pseudogene	24	NA	NA	NA
12	6940103	6948238	8136	*	9.35163	8.60424	9.8415	-1.23105	1.80549e-36	3.82197e-35	Promoter (<=1kb)	7	6942978	6945066	2089	1	ENSG00000111678	ENST00000538392	retained_intron	0	113246	C12orf57	chromosome 12 open reading frame 57
6	31727909	31731002	3094	*	7.50031	5.58796	8.2947	-2.64653	1.89602e-36	4.01067e-35	Promoter (<=1kb)	4	31727038	31730617	3580	2	ENSG00000213722	ENST00000375792	protein_coding	0	23564	DDAH2	dimethylarginine dimethylaminohydrolase 2
10	74109194	74116389	7196	*	7.32718	5.17403	8.15514	-2.91746	2.09376e-36	4.41924e-35	3' UTR	20	74104928	74108975	4048	1	ENSG00000035403	ENST00000472585	retained_intron	4266	7414	VCL	vinculin
3	55461606	55468427	6822	*	7.20161	4.78887	8.05935	-3.15618	2.23367e-36	4.71111e-35	Promoter (1-2kb)	5	55469388	55470141	754	2	ENSG00000114251	ENST00000493406	processed_transcript	1714	7474	WNT5A	Wnt family member 5A
14	64453925	64460642	6718	*	7.15442	4.61751	8.02443	-3.31521	2.29219e-36	4.83101e-35	Promoter (<=1kb)	17	64457997	64460003	2007	1	ENSG00000100714	ENST00000554353	retained_intron	0	4522	MTHFD1	methylenetetrahydrofolate dehydrogenase	cyclohydrolase and formyltetrahydrofolate synthetase 1
11	486186	519079	32894	*	10.5943	10.1413	10.9384	-0.795254	2.31139e-36	4.86792e-35	Promoter (<=1kb)	8	494561	507300	12740	2	ENSG00000023191	ENST00000356187	protein_coding	0	6050	RNH1	ribonuclease/angiogenin inhibitor 1
11	68257387	68262701	5315	*	7.42815	5.43595	8.23439	-2.7272	2.37909e-36	5.0032e-35	Promoter (<=1kb)	8	68261463	68263355	1893	2	ENSG00000171067	ENST00000531745	processed_transcript	654	53838	C11orf24	chromosome 11 open reading frame 24
14	75002189	75015353	13165	*	8.57901	7.51002	9.18625	-1.64873	2.6859e-36	5.64429e-35	Promoter (<=1kb)	17	75002911	75012366	9456	1	ENSG00000119718	ENST00000266126	protein_coding	0	8892	EIF2B2	eukaryotic translation initiation factor 2B subunit beta
11	61794795	61801145	6351	*	8.90791	7.9927	9.46346	-1.45652	2.97596e-36	6.24929e-35	Promoter (<=1kb)	8	61795940	61797232	1293	1	ENSG00000168496	ENST00000535307	protein_coding	0	2237	FEN1	flap structure-specific endonuclease 1
5	150655395	150660419	5025	*	7.3696	5.14951	8.20582	-2.95554	3.15917e-36	6.62439e-35	Promoter (<=1kb)	18	150660874	150677015	16142	1	ENSG00000164591	ENST00000517768	protein_coding	-455	91977	MYOZ3	myozenin 3
19	9556680	9564355	7676	*	7.31639	5.12	8.14974	-2.9252	3.21817e-36	6.74322e-35	3' UTR	14	9566660	9567743	1084	2	ENSG00000197961	ENST00000591447	protein_coding	3388	7675	ZNF121	zinc finger protein 121
7	151073874	151081737	7864	*	8.80022	7.8406	9.37147	-1.54027	3.26189e-36	6.82986e-35	Promoter (<=1kb)	6	151075983	151076524	542	1	ENSG00000164889	ENST00000469467	retained_intron	0	6522	SLC4A2	solute carrier family 4 member 2
10	87191291	87201549	10259	*	7.49888	5.58961	8.2928	-2.63609	3.28253e-36	6.8681e-35	3' UTR	20	87225448	87234978	9531	1	ENSG00000184923	ENST00000381707	protein_coding	-23899	728118	NUTM2A	NUT family member 2A
11	77596918	77603194	6277	*	7.46146	5.54248	8.25686	-2.6546	4.25568e-36	8.8978e-35	Intron (ENST00000313578/ENSG00000178301	intron 1 of 2)	8	77589635	77610355	20721	1	ENSG00000178301	ENST00000313578	protein_coding	7283	282679	AQP11	aquaporin 11
17	41965158	41978506	13349	*	8.75703	7.79032	9.33073	-1.53082	4.39864e-36	9.19004e-35	Promoter (<=1kb)	10	41966741	41977731	10991	1	ENSG00000173786	ENST00000393892	protein_coding	0	1267	CNP	2'	3'-cyclic nucleotide 3' phosphodiesterase
16	4872602	4886395	13794	*	8.44652	7.33829	9.06582	-1.70981	4.56856e-36	9.53815e-35	Promoter (<=1kb)	12	4875272	4880445	5174	1	ENSG00000118900	ENST00000589191	nonsense_mediated_decay	0	29855	UBN1	ubinuclein 1
14	73261479	73271976	10498	*	7.27768	4.97536	8.12348	-3.02182	4.71729e-36	9.84155e-35	Promoter (<=1kb)	17	73262050	73274623	12574	1	ENSG00000100767	ENST00000555700	retained_intron	0	89932	PAPLN	papilin	proteoglycan like sulfated glycoprotein
1	21666698	21676336	9639	*	7.5982	5.81461	8.37181	-2.50735	5.69635e-36	1.18584e-34	Promoter (<=1kb)	3	21596215	21669363	73149	2	ENSG00000076864	ENST00000290101	protein_coding	0	5909	RAP1GAP	RAP1 GTPase activating protein
11	58621393	58636190	14798	*	8.1785	6.92441	8.8391	-1.89614	5.89765e-36	1.22686e-34	Promoter (<=1kb)	8	58622673	58625733	3061	1	ENSG00000242689	ENST00000361987	protein_coding	0	1270	CNTF	ciliary neurotrophic factor
3	125216941	125223254	6314	*	7.56273	5.72997	8.34452	-2.5429	5.97626e-36	1.24232e-34	Distal Intergenic	5	125206668	125212864	6197	2	ENSG00000221955	ENST00000481760	processed_transcript	-4077	84561	SLC12A8	solute carrier family 12 member 8
12	50122330	50135050	12721	*	8.68817	7.66661	9.28025	-1.58691	6.6137e-36	1.37384e-34	Promoter (<=1kb)	7	50130413	50134828	4416	2	ENSG00000139624	ENST00000550079	retained_intron	0	91012	CERS5	ceramide synthase 5
16	2450486	2477411	26926	*	10.994	10.6099	11.297	-0.690317	6.63822e-36	1.37794e-34	Promoter (<=1kb)	12	2460080	2464963	4884	1	ENSG00000162062	ENST00000361837	protein_coding	0	80178	TEDC2	tubulin epsilon and delta complex 2
1	171594644	171600047	5404	*	7.23272	4.96009	8.07514	-3.07778	7.10154e-36	1.472e-34	Promoter (<=1kb)	3	171600621	171627747	27127	1	ENSG00000283683	ENST00000636697	protein_coding	-574	110806290	MYOCOS	myocilin opposite strand
3	47578788	47585506	6719	*	7.55526	5.75974	8.33088	-2.55579	7.38368e-36	1.52939e-34	Promoter (<=1kb)	5	47562239	47580792	18554	2	ENSG00000114646	ENST00000383738	protein_coding	0	10675	CSPG5	chondroitin sulfate proteoglycan 5
6	42888043	42891536	3494	*	7.79867	6.25041	8.52818	-2.27013	7.56985e-36	1.56682e-34	Promoter (<=1kb)	4	42890265	42890816	552	2	ENSG00000221821	ENST00000408925	protein_coding	0	441150	C6orf226	chromosome 6 open reading frame 226
5	133104698	133108971	4274	*	7.18762	4.69962	8.05294	-3.27989	7.71355e-36	1.59428e-34	3' UTR	18	133101596	133104477	2882	1	ENSG00000170606	ENST00000514825	retained_intron	3102	3308	HSPA4	heat shock protein family A (Hsp70) member 4
6	57175266	57194006	18741	*	8.69599	7.65914	9.29303	-1.62647	8.07407e-36	1.6676e-34	Promoter (1-2kb)	4	57171005	57174236	3232	2	ENSG00000226803	ENST00000585414	antisense	-1030	NA	NA	NA
1	246783531	246792573	9043	*	7.53212	5.68727	8.31589	-2.56342	8.40516e-36	1.73474e-34	Promoter (<=1kb)	3	246776229	246789661	13433	2	ENSG00000223519	ENST00000451123	processed_transcript	0	NA	NA	NA
16	66712382	66719645	7264	*	8.13312	6.84684	8.80214	-1.93732	8.54853e-36	1.76307e-34	Promoter (1-2kb)	12	66720897	66731785	10889	1	ENSG00000260465	ENST00000569274	antisense	-1252	NA	NA	NA
19	48924091	48930214	6124	*	7.05601	4.22396	7.95097	-3.56372	8.82935e-36	1.81969e-34	Promoter (<=1kb)	14	48926171	48926444	274	1	ENSG00000260366	ENST00000569130	sense_overlapping	0	NA	NA	NA
5	134860339	134866196	5858	*	7.23176	4.81742	8.08967	-3.1058	9.1004e-36	1.87421e-34	Promoter (<=1kb)	18	134863091	134863433	343	2	ENSG00000270892	ENST00000604746	processed_pseudogene	0	NA	NA	NA
16	8647797	8655303	7507	*	7.39076	5.2577	8.21616	-2.83547	9.6487e-36	1.98572e-34	3' UTR	12	8644437	8646222	1786	1	ENSG00000067365	ENST00000569597	retained_intron	3360	79091	METTL22	methyltransferase 22	Kin17 lysine
17	78488917	78497938	9022	*	7.48745	5.62884	8.27342	-2.60468	9.73092e-36	2.00121e-34	Promoter (<=1kb)	10	78423905	78491490	67586	2	ENSG00000187775	ENST00000586052	processed_transcript	0	8632	DNAH17	dynein axonemal heavy chain 17
11	63957675	63963408	5734	*	7.12064	4.61751	7.98743	-3.28031	1.02939e-35	2.1155e-34	Distal Intergenic	8	63952403	63954474	2072	1	ENSG00000110583	ENST00000542633	processed_transcript	5272	79829	NAA40	N-alpha-acetyltransferase 40	NatD catalytic subunit
17	83094995	83105720	10726	*	8.42794	7.32443	9.04582	-1.70522	1.07609e-35	2.20988e-34	Promoter (<=1kb)	10	83104255	83106910	2656	1	ENSG00000261888	ENST00000573312	lincRNA	0	NA	NA	NA
9	123104839	123115857	11019	*	7.91311	6.45518	8.62327	-2.15682	1.08219e-35	2.22083e-34	Promoter (<=1kb)	15	123109494	123115477	5984	2	ENSG00000236901	ENST00000449175	sense_intronic	0	81571	MIR600HG	MIR600 host gene
10	110603832	110610851	7020	*	7.62426	5.90924	8.38589	-2.46825	1.09243e-35	2.24025e-34	3' UTR	20	110642678	110642785	108	2	ENSG00000223302	ENST00000411370	misc_RNA	31934	NA	NA	NA
3	170863060	170870497	7438	*	8.77868	7.81674	9.35073	-1.54431	1.15722e-35	2.36976e-34	Promoter (<=1kb)	5	170864875	170870483	5609	2	ENSG00000163584	ENST00000295830	protein_coding	0	200916	RPL22L1	ribosomal protein L22 like 1
2	121721946	121727022	5077	*	8.09618	6.77656	8.77367	-1.97069	1.19411e-35	2.44357e-34	Promoter (1-2kb)	11	121727731	121728599	869	2	ENSG00000155438	ENST00000498570	retained_intron	1577	84365	NIFK	nucleolar protein interacting with the FHA domain of MKI67
16	69318000	69331228	13229	*	9.37394	8.64606	9.85546	-1.20506	1.2779e-35	2.61319e-34	Promoter (<=1kb)	12	69319489	69321116	1628	1	ENSG00000132612	ENST00000562754	retained_intron	0	27183	VPS4A	vacuolar protein sorting 4 homolog A
1	114383591	114392679	9089	*	7.7593	6.19487	8.49213	-2.27824	1.28843e-35	2.63285e-34	Distal Intergenic	3	114396258	114397838	1581	2	ENSG00000197323	ENST00000492227	processed_transcript	5159	51592	TRIM33	tripartite motif containing 33
14	74903366	74909645	6280	*	7.47739	5.50431	8.28085	-2.66629	1.3822e-35	2.82048e-34	Promoter (<=1kb)	17	74906638	74907530	893	2	ENSG00000198208	ENST00000553315	protein_coding	0	83694	RPS6KL1	ribosomal protein S6 kinase like 1
17	44841729	44846832	5104	*	7.26847	5.07101	8.10195	-2.93414	1.5932e-35	3.24644e-34	Promoter (<=1kb)	10	44846353	44850476	4124	1	ENSG00000131097	ENST00000591513	protein_coding	0	51751	HIGD1B	HIG1 hypoxia inducible domain family member 1B
12	69598909	69606660	7752	*	7.78416	6.18066	8.5248	-2.35773	1.62991e-35	3.31891e-34	Promoter (<=1kb)	7	69599714	69601570	1857	1	ENSG00000166226	ENST00000550653	retained_intron	0	10576	CCT2	chaperonin containing TCP1 subunit 2
17	63594950	63601988	7039	*	7.74891	6.17293	8.48408	-2.29134	1.67405e-35	3.40638e-34	Promoter (<=1kb)	10	63600872	63608365	7494	1	ENSG00000136463	ENST00000258975	protein_coding	0	51204	TACO1	translational activator of cytochrome c oxidase I
2	117832426	117838572	6147	*	7.4509	5.47771	8.25438	-2.67855	1.70003e-35	3.45681e-34	Promoter (<=1kb)	11	117833937	117841658	7722	1	ENSG00000236255	ENST00000420330	lincRNA	0	NA	NA	NA
8	30552639	30562013	9375	*	7.40745	5.45609	8.20772	-2.7054	1.82567e-35	3.70706e-34	Promoter (<=1kb)	13	30556453	30570761	14309	1	ENSG00000157110	ENST00000521370	processed_transcript	0	11030	RBPMS	RNA binding protein	mRNA processing factor
1	116507818	116522697	14880	*	8.20774	6.97728	8.862	-1.88278	2.31558e-35	4.69194e-34	3' UTR	3	116493016	116499212	6197	2	ENSG00000224950	ENST00000456414	lincRNA	-8606	NA	NA	NA
9	37770007	37780057	10051	*	7.4982	5.64327	8.28358	-2.58205	2.49716e-35	5.05631e-34	Promoter (<=1kb)	15	37769557	37770755	1199	1	ENSG00000165275	ENST00000509577	retained_intron	450	158234	TRMT10B	tRNA methyltransferase 10B
9	136421701	136431096	9396	*	8.2234	6.88849	8.9047	-1.95344	2.52794e-35	5.11504e-34	3' UTR	15	136417194	136423760	6567	1	ENSG00000165688	ENST00000444897	protein_coding	4507	23203	PMPCA	peptidase	mitochondrial processing subunit alpha
10	110899661	110906907	7247	*	8.05024	6.71942	8.73052	-1.99245	2.57814e-35	5.21297e-34	Promoter (<=1kb)	20	110900234	110904945	4712	2	ENSG00000214413	ENST00000605265	processed_transcript	0	92482	BBIP1	BBSome interacting protein 1
2	218405293	218409935	4643	*	7.69283	6.03253	8.4444	-2.3443	2.72637e-35	5.50884e-34	Promoter (2-3kb)	11	218402646	218402722	77	1	ENSG00000199121	ENST00000362251	miRNA	2647	407017	MIR26B	microRNA 26b
1	38024831	38031747	6917	*	7.88733	6.42021	8.59953	-2.15417	2.85294e-35	5.76055e-34	Downstream (<=300bp)	3	38016583	38023801	7219	1	ENSG00000183520	ENST00000488453	processed_transcript	8248	51118	UTP11	UTP11 small subunit processome component
15	43773450	43778201	4752	*	7.79567	6.26292	8.52197	-2.22237	3.43306e-35	6.92223e-34	Promoter (<=1kb)	23	43772600	43777543	4944	2	ENSG00000128886	ENST00000319359	protein_coding	0	80237	ELL3	elongation factor for RNA polymerase II 3
10	7149926	7158304	8379	*	7.22804	4.98548	8.06694	-2.99654	3.54828e-35	7.14956e-34	Promoter (<=1kb)	20	7154120	7154236	117	1	ENSG00000270811	ENST00000604136	processed_pseudogene	0	NA	NA	NA
1	16402915	16408826	5912	*	7.42938	5.46333	8.23182	-2.68362	3.70112e-35	7.4523e-34	Promoter (<=1kb)	3	16387117	16403974	16858	2	ENSG00000187144	ENST00000491418	protein_coding	0	374955	SPATA21	spermatogenesis associated 21
7	44375034	44382609	7576	*	7.31018	5.16737	8.13683	-2.85894	3.97303e-35	7.99423e-34	3' UTR	6	44367140	44369292	2153	2	ENSG00000279853	ENST00000624861	TEC	-5742	NA	NA	NA
9	101408290	101415734	7445	*	7.44694	5.57296	8.23535	-2.62438	4.02169e-35	8.0865e-34	3' UTR	15	101399089	101409937	10849	1	ENSG00000136870	ENST00000615466	protein_coding	9201	7743	ZNF189	zinc finger protein 189
17	79746258	79752706	6449	*	7.37467	5.36224	8.1838	-2.7305	4.02616e-35	8.08986e-34	Distal Intergenic	10	79735541	79739568	4028	1	ENSG00000182156	ENST00000576512	protein_coding	10717	339221	ENPP7	ectonucleotide pyrophosphatase/phosphodiesterase 7
19	15231152	15237123	5972	*	7.33467	5.29681	8.14735	-2.8231	4.10608e-35	8.2447e-34	Promoter (<=1kb)	14	15226925	15233435	6511	2	ENSG00000105131	ENST00000602233	protein_coding	0	79852	EPHX3	epoxide hydrolase 3
3	48396969	48404100	7132	*	7.46576	5.49196	8.26934	-2.66989	4.68048e-35	9.39153e-34	Promoter (1-2kb)	5	48404509	48406065	1557	2	ENSG00000164050	ENST00000483753	retained_intron	1965	5364	PLXNB1	plexin B1
16	14638482	14644125	5644	*	7.57478	5.83712	8.34043	-2.48672	4.73135e-35	9.48701e-34	Promoter (<=1kb)	12	14643788	14643849	62	1	ENSG00000238964	ENST00000458760	snRNA	0	106480818	RNU7-125P	RNA	U7 small nuclear 125 pseudogene
1	160204591	160221524	16934	*	9.2158	8.44857	9.71401	-1.25684	4.82728e-35	9.67266e-34	Promoter (<=1kb)	3	160217684	160220934	3251	2	ENSG00000132716	ENST00000497354	retained_intron	0	50717	DCAF8	DDB1 and CUL4 associated factor 8
11	118744184	118750976	6793	*	7.42777	5.4174	8.2366	-2.71129	4.92905e-35	9.86971e-34	3' UTR	8	118751365	118759369	8005	2	ENSG00000110367	ENST00000529162	retained_intron	8393	1656	DDX6	DEAD-box helicase 6
9	133792893	133811022	18130	*	8.33701	7.13653	8.98305	-1.80167	5.36925e-35	1.07363e-33	Exon (ENST00000371850/ENSG00000160293	exon 6 of 30)	15	133725393	133739955	14563	2	ENSG00000123453	ENST00000298628	protein_coding	-52938	1757	SARDH	sarcosine dehydrogenase
11	68751404	68755318	3915	*	7.36336	5.36226	8.17087	-2.789	5.39065e-35	1.07716e-33	Promoter (<=1kb)	8	68707440	68751564	44125	2	ENSG00000132749	ENST00000255087	protein_coding	0	9633	TESMIN	testis expressed metallothionein like protein
3	42665592	42671263	5672	*	7.67456	6.00425	8.42801	-2.41591	5.56518e-35	1.11126e-33	3' UTR	5	42676189	42676491	303	2	ENSG00000240203	ENST00000462015	misc_RNA	5228	106481976	RN7SL567P	RNA	7SL	cytoplasmic 567	pseudogene
1	151248975	151253579	4605	*	7.44524	5.54418	8.23789	-2.62492	5.65927e-35	1.12927e-33	Promoter (1-2kb)	3	151254703	151267479	12777	1	ENSG00000159352	ENST00000368884	protein_coding	-1124	5710	PSMD4	proteasome 26S subunit ubiquitin receptor	non-ATPase 4
3	155963416	155971710	8295	*	7.36342	5.36998	8.16983	-2.73934	6.171e-35	1.23053e-33	Distal Intergenic	5	155987304	155988176	873	1	ENSG00000240489	ENST00000497538	processed_pseudogene	-15594	NA	NA	NA
1	30927991	30931804	3814	*	7.34093	5.29476	8.15477	-2.7682	6.20223e-35	1.23591e-33	3' UTR	3	30918469	30918735	267	2	ENSG00000266210	ENST00000578099	misc_RNA	-9256	106481839	RN7SL371P	RNA	7SL	cytoplasmic 371	pseudogene
3	10298608	10306541	7934	*	7.49522	5.66387	8.27679	-2.55968	6.45585e-35	1.28556e-33	Promoter (<=1kb)	5	10304035	10305910	1876	2	ENSG00000157020	ENST00000476597	retained_intron	0	6396	SEC13	SEC13 homolog	nuclear pore and COPII coat complex component
12	56266590	56273335	6746	*	7.79189	6.26499	8.51696	-2.20621	6.98048e-35	1.38907e-33	Promoter (<=1kb)	7	56266858	56270964	4107	1	ENSG00000135469	ENST00000308197	protein_coding	0	93058	COQ10A	coenzyme Q10A
15	41369330	41375025	5696	*	7.21878	4.98296	8.05689	-3.00288	7.08842e-35	1.40958e-33	3' UTR	23	41365747	41377288	11542	1	ENSG00000137804	ENST00000560318	retained_intron	3583	51203	NUSAP1	nucleolar and spindle associated protein 1
17	8118296	8126984	8689	*	9.12108	8.31994	9.63315	-1.30935	7.2055e-35	1.43188e-33	Promoter (<=1kb)	10	8121804	8124092	2289	2	ENSG00000179111	ENST00000577735	protein_coding	0	84667	HES7	hes family bHLH transcription factor 7
1	156322962	156327979	5018	*	7.26493	5.12915	8.09068	-2.89524	7.42003e-35	1.47248e-33	Promoter (<=1kb)	3	156308992	156325089	16098	2	ENSG00000163468	ENST00000368261	processed_transcript	0	7203	CCT3	chaperonin containing TCP1 subunit 3
17	17242879	17250830	7952	*	7.4743	5.56119	8.26881	-2.66627	7.53999e-35	1.49423e-33	Promoter (<=1kb)	10	17246835	17249027	2193	2	ENSG00000141030	ENST00000579716	protein_coding	0	8533	COPS3	COP9 signalosome subunit 3
12	57212623	57217001	4379	*	7.3377	5.30489	8.14969	-2.77352	7.55576e-35	1.49633e-33	Promoter (<=1kb)	7	57216795	57226449	9655	1	ENSG00000182379	ENST00000349394	protein_coding	0	11247	NXPH4	neurexophilin 4
6	37486333	37494088	7756	*	7.42136	5.50258	8.21673	-2.67921	1.03236e-34	2.04168e-33	Intron (ENST00000373408/ENSG00000198937	intron 1 of 3)	4	37482920	37499922	17003	2	ENSG00000198937	ENST00000373408	protein_coding	5834	154467	CCDC167	coiled-coil domain containing 167
1	6630165	6638659	8495	*	7.49992	5.71336	8.27403	-2.52294	1.04514e-34	2.06554e-33	Promoter (1-2kb)	3	6628395	6630326	1932	1	ENSG00000041988	ENST00000480647	retained_intron	1770	90326	THAP3	THAP domain containing 3
1	23078748	23091692	12945	*	8.47537	7.31744	9.10936	-1.77691	1.12626e-34	2.22433e-33	Promoter (<=1kb)	3	23080873	23083682	2810	1	ENSG00000004487	ENST00000602503	retained_intron	0	23028	KDM1A	lysine demethylase 1A
15	64943620	64951086	7467	*	7.14577	4.80608	7.99573	-3.08848	1.24265e-34	2.45252e-33	Promoter (<=1kb)	23	64943240	64943672	433	2	ENSG00000275332	ENST00000618824	antisense	0	NA	NA	NA
19	1984268	1992177	7910	*	7.53629	5.75974	8.3087	-2.53102	1.31949e-34	2.6024e-33	Promoter (<=1kb)	14	1985438	1991300	5863	2	ENSG00000133243	ENST00000589685	retained_intron	0	55643	BTBD2	BTB domain containing 2
12	48646892	48657987	11096	*	8.58028	7.57087	9.16837	-1.5949	1.32402e-34	2.60909e-33	Promoter (<=1kb)	7	48656648	48656782	135	2	ENSG00000206612	ENST00000383885	snoRNA	0	677793	SNORA2A	small nucleolar RNA	H/ACA box 2A
10	73356252	73361486	5235	*	7.55221	5.80323	8.31986	-2.47671	1.3247e-34	2.60909e-33	Promoter (<=1kb)	20	73253759	73358859	105101	2	ENSG00000156042	ENST00000310715	protein_coding	0	118491	CFAP70	cilia and flagella associated protein 70
3	150460305	150471029	10725	*	8.08833	6.7751	8.76422	-1.9456	1.49331e-34	2.93918e-33	3' UTR	5	150456951	150459128	2178	1	ENSG00000196428	ENST00000460316	retained_intron	3354	9819	TSC22D2	TSC22 domain family member 2
18	9957182	9965544	8363	*	7.87496	6.42949	8.58233	-2.1138	1.51648e-34	2.98275e-33	3' UTR	22	9947594	9951353	3760	1	ENSG00000101558	ENST00000577539	retained_intron	9588	9218	VAPA	VAMP associated protein A
17	28881938	28889101	7164	*	7.20264	4.86747	8.0521	-3.05963	1.59546e-34	3.13596e-33	Promoter (<=1kb)	10	28882979	28889026	6048	2	ENSG00000132589	ENST00000581509	retained_intron	0	2319	FLOT2	flotillin 2
17	82598331	82607097	8767	*	7.70844	6.11311	8.44747	-2.30559	1.6001e-34	3.14295e-33	Promoter (<=1kb)	10	82598939	82603182	4244	1	ENSG00000141568	ENST00000624186	TEC	0	3607	FOXK2	forkhead box K2
16	29696365	29701500	5136	*	7.24712	5.02765	8.08327	-2.92629	1.78917e-34	3.51193e-33	Promoter (<=1kb)	12	29695797	29697995	2199	1	ENSG00000103485	ENST00000564967	retained_intron	568	23475	QPRT	quinolinate phosphoribosyltransferase
16	70659194	70666838	7645	*	7.78786	6.21217	8.52296	-2.24175	1.96563e-34	3.85306e-33	Promoter (<=1kb)	12	70661667	70665836	4170	1	ENSG00000279569	ENST00000623414	TEC	0	NA	NA	NA
14	104934194	104941757	7564	*	7.50738	5.68572	8.28735	-2.54173	2.01909e-34	3.95517e-33	Promoter (2-3kb)	17	104932160	104933235	1076	1	ENSG00000166428	ENST00000553861	protein_coding	2034	122618	PLD4	phospholipase D family member 4
3	52691273	52700057	8785	*	7.94089	6.56033	8.63325	-2.03956	2.02927e-34	3.97241e-33	Promoter (<=1kb)	5	52694899	52697534	2636	2	ENSG00000016864	ENST00000463827	processed_transcript	0	55830	GLT8D1	glycosyltransferase 8 domain containing 1
6	4065051	4071683	6633	*	7.3925	5.48308	8.18644	-2.64373	2.09889e-34	4.10591e-33	Promoter (2-3kb)	4	4062104	4064983	2880	1	ENSG00000112739	ENST00000461612	processed_transcript	2947	8899	PRPF4B	pre-mRNA processing factor 4B
10	28620064	28628040	7977	*	8.22248	6.91517	8.89688	-1.92144	2.13773e-34	4.17907e-33	3' UTR	20	28614999	28618041	3043	1	ENSG00000095787	ENST00000480474	retained_intron	5065	51322	WAC	WW domain containing adaptor with coiled-coil
20	1335452	1344580	9129	*	7.33208	5.19595	8.15787	-2.85598	2.61847e-34	5.1154e-33	Intron (ENST00000446423/ENSG00000234684	intron 1 of 3)	2	1309975	1329239	19265	2	ENSG00000125775	ENST00000360779	protein_coding	-6213	27111	SDCBP2	syndecan binding protein 2
2	100980767	100992515	11749	*	8.00825	6.68495	8.68666	-1.97532	2.66896e-34	5.21051e-33	Promoter (<=1kb)	11	100982254	100996055	13802	1	ENSG00000170485	ENST00000433408	protein_coding	0	4862	NPAS2	neuronal PAS domain protein 2
14	105196601	105206168	9568	*	7.8808	6.46875	8.58055	-2.09389	2.82202e-34	5.50561e-33	Distal Intergenic	17	105210078	105213428	3351	2	ENSG00000185024	ENST00000546997	retained_intron	7260	2972	BRF1	BRF1 RNA polymerase III transcription initiation factor subunit
3	197028639	197039446	10808	*	7.88158	6.45427	8.58483	-2.12214	2.98152e-34	5.80893e-33	Promoter (<=1kb)	5	197001740	197029816	28077	2	ENSG00000163975	ENST00000296350	protein_coding	0	4241	MELTF	melanotransferrin
11	124745447	124755079	9633	*	8.09435	6.81673	8.76113	-1.91147	3.07723e-34	5.99136e-33	Promoter (<=1kb)	8	124747472	124752238	4767	2	ENSG00000019102	ENST00000326621	protein_coding	0	23584	VSIG2	V-set and immunoglobulin domain containing 2
9	120845385	120853474	8090	*	8.49322	7.45881	9.08947	-1.61657	3.88013e-34	7.54443e-33	Promoter (<=1kb)	15	120846733	120851279	4547	1	ENSG00000226752	ENST00000587916	retained_intron	0	253039	CUTALP	cutA divalent cation tolerance like	pseudogene
5	138182669	138191041	8373	*	7.50138	5.66231	8.2842	-2.63054	3.99377e-34	7.76016e-33	Promoter (<=1kb)	18	138188987	138190107	1121	2	ENSG00000094880	ENST00000464806	retained_intron	0	8697	CDC23	cell division cycle 23
17	38505680	38510242	4563	*	7.19556	4.85098	8.04605	-3.05363	4.01017e-34	7.7868e-33	3' UTR	10	38500333	38510118	9786	1	ENSG00000275832	ENST00000618325	retained_intron	5347	57636	ARHGAP23	Rho GTPase activating protein 23
1	246835323	246843280	7958	*	8.1644	6.94269	8.8163	-1.87194	4.40346e-34	8.54472e-33	Promoter (1-2kb)	3	246833448	246833529	82	2	ENSG00000252011	ENST00000516202	snoRNA	-1794	NA	NA	NA
1	43357980	43366674	8695	*	8.63382	7.65242	9.21254	-1.55123	4.42145e-34	8.57388e-33	Promoter (<=1kb)	3	43363875	43366587	2713	2	ENSG00000066322	ENST00000470769	processed_transcript	0	64834	ELOVL1	ELOVL fatty acid elongase 1
17	40622291	40628260	5970	*	7.10716	4.70878	7.96341	-3.13326	4.57235e-34	8.86054e-33	3' UTR	10	40630160	40632290	2131	2	ENSG00000073584	ENST00000447024	protein_coding	4030	6605	SMARCE1	SWI/SNF related	matrix associated	actin dependent regulator of chromatin	subfamily e	member 1
17	5427711	5441107	13397	*	8.71649	7.77874	9.28008	-1.49827	4.80631e-34	9.30144e-33	Promoter (<=1kb)	10	5432777	5439155	6379	2	ENSG00000108561	ENST00000225698	protein_coding	0	708	C1QBP	complement C1q binding protein
1	27338269	27344269	6001	*	7.39243	5.31692	8.21026	-2.75657	4.84569e-34	9.37135e-33	Promoter (<=1kb)	3	27342020	27353901	11882	1	ENSG00000142765	ENST00000618673	protein_coding	0	84958	SYTL1	synaptotagmin like 1
8	61648126	61661806	13681	*	7.83284	6.36708	8.54474	-2.13094	5.0848e-34	9.82721e-33	Promoter (<=1kb)	13	61644600	61651431	6832	2	ENSG00000198363	ENST00000520198	retained_intron	0	444	ASPH	aspartate beta-hydroxylase
19	45606044	45610988	4945	*	7.3304	5.25353	8.14841	-2.7941	5.28563e-34	1.02085e-32	3' UTR	14	45552884	45602212	49329	2	ENSG00000125741	ENST00000544371	protein_coding	-3832	80207	OPA3	outer mitochondrial membrane lipid metabolism regulator OPA3
16	58614037	58621348	7312	*	7.37853	5.27634	8.19991	-2.77838	5.37521e-34	1.03746e-32	Intron (ENST00000317147/ENSG00000125107	intron 1 of 48)	12	58599261	58624786	25526	2	ENSG00000125107	ENST00000565697	protein_coding	3438	23019	CNOT1	CCR4-NOT transcription complex subunit 1
12	110527114	110532874	5761	*	7.27714	5.24306	8.0893	-2.80721	5.95564e-34	1.14872e-32	3' UTR	7	110536769	110546769	10001	2	ENSG00000196850	ENST00000548721	retained_intron	13895	160760	PPTC7	protein phosphatase targeting COQ7
1	110023665	110029666	6002	*	7.47184	5.61915	8.25686	-2.64723	6.01072e-34	1.15857e-32	Promoter (1-2kb)	3	110031577	110054639	23063	1	ENSG00000143093	ENST00000369796	protein_coding	-1911	85369	STRIP1	striatin interacting protein 1
6	32106260	32112741	6482	*	7.34522	5.4043	8.14394	-2.70358	6.04613e-34	1.16462e-32	Promoter (<=1kb)	4	32041154	32109374	68221	2	ENSG00000168477	ENST00000375244	protein_coding	0	7148	TNXB	tenascin XB
7	158722576	158729037	6462	*	7.14241	4.80608	7.992	-3.08214	6.42386e-34	1.23655e-32	Promoter (2-3kb)	6	158719730	158720161	432	1	ENSG00000228030	ENST00000457337	processed_pseudogene	2846	645373	RPL21P76	ribosomal protein L21 pseudogene 76
9	92203667	92210739	7073	*	7.28099	5.10848	8.11138	-2.87404	6.5171e-34	1.25366e-32	Promoter (<=1kb)	15	92205356	92210158	4803	1	ENSG00000236115	ENST00000457003	antisense	0	NA	NA	NA
5	143269163	143277807	8645	*	7.52093	5.75086	8.29223	-2.466	7.15746e-34	1.37593e-32	Distal Intergenic	18	143332605	143333239	635	1	ENSG00000231579	ENST00000478287	processed_pseudogene	-54798	NA	NA	NA
3	9494090	9502876	8787	*	7.5136	5.76707	8.28082	-2.45983	7.7009e-34	1.47843e-32	3' UTR	5	9475050	9475659	610	1	ENSG00000168137	ENST00000466826	retained_intron	19040	55209	SETD5	SET domain containing 5
1	211656657	211665420	8764	*	7.51419	5.78309	8.27869	-2.46034	8.41108e-34	1.6137e-32	Promoter (<=1kb)	3	211660189	211661277	1089	2	ENSG00000224763	ENST00000438304	processed_pseudogene	0	401981	FDPSP8	farnesyl diphosphate synthase pseudogene 8
15	65575569	65582930	7362	*	7.48093	5.70573	8.25311	-2.49442	8.76531e-34	1.67943e-32	Promoter (1-2kb)	23	65574265	65576499	2235	1	ENSG00000074696	ENST00000561763	processed_transcript	1304	51495	HACD3	3-hydroxyacyl-CoA dehydratase 3
6	31775027	31778680	3654	*	7.72314	6.13596	8.46055	-2.2609	1.07492e-33	2.05545e-32	Promoter (<=1kb)	4	31777518	31778182	665	2	ENSG00000204394	ENST00000470953	processed_transcript	0	7407	VARS1	valyl-tRNA synthetase 1
1	116402367	116412539	10173	*	7.91731	6.52786	8.61178	-2.06862	1.11125e-33	2.12351e-32	Promoter (<=1kb)	3	116406109	116410261	4153	1	ENSG00000163399	ENST00000495965	processed_transcript	0	476	ATP1A1	ATPase Na+/K+ transporting subunit alpha 1
12	52137378	52149709	12332	*	8.97982	8.1388	9.50764	-1.35033	1.22732e-33	2.34376e-32	Distal Intergenic	7	52107278	52108261	984	1	ENSG00000257542	ENST00000548970	transcribed_unprocessed_pseudogene	30100	26628	OR7E47P	olfactory receptor family 7 subfamily E member 47 pseudogene
3	195508390	195516498	8109	*	7.35092	5.43411	8.14599	-2.65077	1.24042e-33	2.36565e-32	3' UTR	5	195516676	195519639	2964	2	ENSG00000184203	ENST00000460437	retained_intron	3141	5504	PPP1R2	protein phosphatase 1 regulatory inhibitor subunit 2
12	51058784	51066543	7760	*	7.49888	5.73896	8.26843	-2.46442	1.25506e-33	2.39199e-32	Promoter (1-2kb)	7	51057471	51060418	2948	1	ENSG00000050426	ENST00000623495	TEC	1313	25875	LETMD1	LETM1 domain containing 1
3	129425792	129430805	5014	*	7.72743	6.14951	8.46298	-2.25899	1.27419e-33	2.42685e-32	Promoter (<=1kb)	5	129401321	129428651	27331	2	ENSG00000172771	ENST00000505956	protein_coding	0	90288	EFCAB12	EF-hand calcium binding domain 12
5	146290712	146299416	8705	*	7.7011	6.12572	8.43614	-2.2575	1.40595e-33	2.67603e-32	Intron (ENST00000506502/ENSG00000275740	intron 18 of 19)	18	146261383	146263519	2137	1	ENSG00000091009	ENST00000508019	retained_intron	29329	54439	RBM27	RNA binding motif protein 27
5	31555858	31560378	4521	*	7.50822	5.67326	8.29038	-2.51351	1.4109e-33	2.68368e-32	Promoter (<=1kb)	18	31558573	31559875	1303	1	ENSG00000279923	ENST00000624768	TEC	0	NA	NA	NA
16	67102591	67110327	7737	*	7.86503	6.4202	8.57225	-2.09731	1.41623e-33	2.69204e-32	Promoter (<=1kb)	12	67109958	67144376	34419	1	ENSG00000125149	ENST00000563853	protein_coding	0	80262	PHAF1	phagosome assembly factor 1
2	127840913	127845650	4738	*	7.09599	4.69036	7.95299	-3.12596	1.48704e-33	2.82479e-32	Promoter (<=1kb)	11	127845236	127845341	106	1	ENSG00000202532	ENST00000365662	snRNA	0	106479740	RNU6-395P	RNA	U6 small nuclear 395	pseudogene
16	70547709	70559238	11530	*	7.76301	6.2712	8.4806	-2.16773	1.57748e-33	2.99462e-32	Promoter (<=1kb)	12	70550203	70557029	6827	1	ENSG00000189091	ENST00000567250	retained_intron	0	23450	SF3B3	splicing factor 3b subunit 3
5	58965724	58971378	5655	*	7.36663	5.44879	8.16186	-2.63873	1.58826e-33	3.0131e-32	3' UTR	18	58974018	58999932	25915	2	ENSG00000113448	ENST00000317118	protein_coding	28554	5144	PDE4D	phosphodiesterase 4D
7	151144901	151150273	5373	*	7.00437	4.42673	7.87817	-3.37428	1.64057e-33	3.11029e-32	3' UTR	6	151139568	151144432	4865	1	ENSG00000133612	ENST00000473633	retained_intron	5333	116988	AGAP3	ArfGAP with GTPase domain	ankyrin repeat and PH domain 3
20	11926289	11936185	9897	*	7.27918	5.17403	8.10095	-2.85953	1.64348e-33	3.11377e-32	3' UTR	2	11921566	11923130	1565	1	ENSG00000132640	ENST00000473180	processed_transcript	4723	22903	BTBD3	BTB domain containing 3
9	131233486	131240351	6866	*	7.52691	5.77583	8.29492	-2.47092	1.77466e-33	3.3601e-32	Promoter (<=1kb)	15	131240687	131241724	1038	1	ENSG00000226987	ENST00000446606	processed_pseudogene	-336	NA	NA	NA
7	87196435	87205453	9019	*	7.56954	5.90657	8.32161	-2.37424	1.78824e-33	3.3836e-32	Promoter (<=1kb)	6	87197718	87203043	5326	2	ENSG00000135185	ENST00000465976	processed_transcript	0	79161	TMEM243	transmembrane protein 243
7	99570718	99580500	9783	*	8.06803	6.77729	8.7382	-1.95153	1.84566e-33	3.48996e-32	Promoter (<=1kb)	6	99571348	99576453	5106	1	ENSG00000197343	ENST00000419215	processed_transcript	0	79027	ZNF655	zinc finger protein 655
12	55719094	55727256	8163	*	8.11112	6.8627	8.77022	-1.90041	2.07836e-33	3.92483e-32	Promoter (<=1kb)	7	55725448	55727128	1681	2	ENSG00000135404	ENST00000552067	protein_coding	0	967	CD63	CD63 molecule
9	135999773	136007449	7677	*	7.46587	5.667	8.24206	-2.50369	2.12069e-33	4.00215e-32	3' UTR	15	136016291	136019480	3190	2	ENSG00000148411	ENST00000467669	processed_transcript	12031	138151	NACC2	NACC family member 2
19	57865432	57877398	11967	*	8.26415	7.09163	8.90232	-1.79101	2.16815e-33	4.08637e-32	Promoter (<=1kb)	14	57869383	57871659	2277	2	ENSG00000204514	ENST00000594159	retained_intron	0	730051	ZNF814	zinc finger protein 814
22	41906705	41913839	7135	*	7.22829	5.15625	8.04564	-2.84206	2.17376e-33	4.09426e-32	Promoter (<=1kb)	19	41911293	41914566	3274	2	ENSG00000234965	ENST00000457093	protein_coding	727	440829	SHISA8	shisa family member 8
2	44303688	44311202	7515	*	7.12488	4.85927	7.96648	-3.02827	2.2231e-33	4.18448e-32	Promoter (<=1kb)	11	44303806	44320798	16993	1	ENSG00000138079	ENST00000409740	protein_coding	0	6519	SLC3A1	solute carrier family 3 member 1
3	42645637	42655370	9734	*	7.91823	6.53476	8.61129	-2.05605	2.3047e-33	4.33523e-32	Promoter (<=1kb)	5	42653684	42665854	12171	1	ENSG00000114853	ENST00000232974	protein_coding	0	92999	ZBTB47	zinc finger and BTB domain containing 47
10	70103379	70111766	8388	*	7.26436	5.20463	8.08005	-2.80851	2.60744e-33	4.89832e-32	3' UTR	20	70114775	70118351	3577	2	ENSG00000042286	ENST00000482166	processed_transcript	6585	84883	AIFM2	apoptosis inducing factor mitochondria associated 2
7	43611720	43624028	12309	*	8.10158	6.72545	8.7929	-1.99625	2.89257e-33	5.43044e-32	Promoter (<=1kb)	6	43622289	43625184	2896	1	ENSG00000164543	ENST00000474211	retained_intron	0	9263	STK17A	serine/threonine kinase 17a
7	76423089	76428338	5250	*	7.32258	5.33681	8.12789	-2.69405	2.9612e-33	5.55567e-32	Promoter (<=1kb)	6	76424907	76442071	17165	1	ENSG00000188372	ENST00000394857	protein_coding	0	7784	ZP3	zona pellucida glycoprotein 3
17	50358372	50368367	9996	*	7.83977	6.40052	8.54574	-2.12572	3.08646e-33	5.78692e-32	Promoter (<=1kb)	10	50358978	50361151	2174	1	ENSG00000015532	ENST00000571021	retained_intron	0	64132	XYLT2	xylosyltransferase 2
1	193005880	193014323	8444	*	7.60051	5.99176	8.34219	-2.32083	3.53599e-33	6.62546e-32	3' UTR	3	193020335	193023922	3588	2	ENSG00000116750	ENST00000416915	protein_coding	9599	51377	UCHL5	ubiquitin C-terminal hydrolase L5
9	133774892	133791513	16622	*	8.15812	6.94462	8.80776	-1.83143	3.93625e-33	7.36587e-32	Exon (ENST00000371850/ENSG00000160293	exon 14 of 30)	15	133725393	133739955	14563	2	ENSG00000123453	ENST00000298628	protein_coding	-34937	1757	SARDH	sarcosine dehydrogenase
16	1959237	1966757	7521	*	10.2692	9.7877	10.6296	-0.83843	3.97551e-33	7.43451e-32	Promoter (<=1kb)	12	1962052	1964860	2809	2	ENSG00000140988	ENST00000343262	protein_coding	0	6187	RPS2	ribosomal protein S2
22	45559922	45567639	7718	*	7.17945	4.97029	8.01435	-2.94914	4.21494e-33	7.87716e-32	3' UTR	19	45577039	45578434	1396	1	ENSG00000077942	ENST00000460300	protein_coding	-9400	2192	FBLN1	fibulin 1
1	234385708	234391301	5594	*	7.56314	5.87837	8.31927	-2.40147	4.42102e-33	8.25162e-32	Promoter (1-2kb)	3	234391598	234392724	1127	2	ENSG00000059588	ENST00000471918	processed_transcript	1423	6894	TARBP1	TAR (HIV-1) RNA binding protein 1
X	123589637	123597887	8251	*	7.18908	4.85924	8.03796	-2.99647	5.21412e-33	9.71306e-32	Distal Intergenic	1	123603139	123603931	793	1	ENSG00000232149	ENST00000436391	processed_pseudogene	-5252	553112	FERP1	FER tyrosine kinase pseudogene 1
11	64202753	64211104	8352	*	8.04908	6.77728	8.71434	-1.90732	5.22475e-33	9.72659e-32	Promoter (<=1kb)	8	64206678	64219322	12645	1	ENSG00000149781	ENST00000544997	protein_coding	0	83706	FERMT3	FERM domain containing kindlin 3
19	35011127	35019143	8017	*	7.58716	5.95238	8.33388	-2.37692	5.32524e-33	9.90727e-32	Promoter (<=1kb)	14	35011484	35013584	2101	1	ENSG00000089351	ENST00000598580	retained_intron	0	57655	GRAMD1A	GRAM domain containing 1A
21	33499089	33502975	3887	*	6.91951	3.79462	7.83435	-3.79459	6.11085e-33	1.13469e-31	Distal Intergenic	29	33506040	33510333	4294	2	ENSG00000159131	ENST00000482663	retained_intron	7358	2618	GART	phosphoribosylglycinamide formyltransferase	phosphoribosylglycinamide synthetase	phosphoribosylaminoimidazole synthetase
8	127132456	127139628	7173	*	7.36997	5.527	8.15343	-2.58737	6.43697e-33	1.19448e-31	Distal Intergenic	13	127086263	127087510	1248	2	ENSG00000224722	ENST00000519282	processed_pseudogene	-44946	401475	SRRM1P1	serine/arginine repetitive matrix 1 pseudogene 1
16	626011	631881	5871	*	8.61517	7.66072	9.18462	-1.52471	6.49805e-33	1.20504e-31	Promoter (<=1kb)	12	629239	634116	4878	1	ENSG00000127578	ENST00000573440	retained_intron	0	117166	WFIKKN1	WAP	follistatin/kazal	immunoglobulin	kunitz and netrin domain containing 1
12	54172787	54183544	10758	*	7.85038	6.41927	8.55451	-2.08429	6.87572e-33	1.27344e-31	Promoter (<=1kb)	7	54181453	54182759	1307	2	ENSG00000123415	ENST00000511854	retained_intron	0	23583	SMUG1	single-strand-selective monofunctional uracil-DNA glycosylase 1
22	42507295	42513259	5965	*	7.87001	6.37958	8.5873	-2.13205	6.93419e-33	1.28345e-31	3' UTR	19	42501596	42502653	1058	1	ENSG00000172250	ENST00000434218	retained_intron	5699	94009	SERHL	serine hydrolase like (pseudogene)
7	100427999	100438207	10209	*	9.2954	8.58069	9.77119	-1.18264	7.65274e-33	1.41554e-31	Promoter (<=1kb)	6	100418733	100428992	10260	2	ENSG00000078487	ENST00000464510	retained_intron	0	55063	ZCWPW1	zinc finger CW-type and PWWP domain containing 1
1	110396181	110402391	6211	*	7.70764	6.12114	8.44492	-2.25678	8.24753e-33	1.52458e-31	3' UTR	3	110401257	110406425	5169	2	ENSG00000134248	ENST00000602858	protein_coding	4034	10542	LAMTOR5	late endosomal/lysosomal adaptor	MAPK and MTOR activator 5
11	27482386	27493422	11037	*	8.85493	6.93812	9.65	-2.62853	9.1814e-33	1.69612e-31	Promoter (<=1kb)	8	27483850	27484128	279	1	ENSG00000242527	ENST00000496450	processed_pseudogene	0	NA	NA	NA
9	122840574	122845484	4911	*	7.12127	4.929	7.95412	-2.96568	9.49349e-33	1.75265e-31	3' UTR	15	122837557	122838820	1264	1	ENSG00000233425	ENST00000432816	processed_pseudogene	3017	100631239	KRT18P67	keratin 18 pseudogene 67
19	6535643	6542284	6642	*	8.04237	6.75972	8.71045	-1.9098	9.74017e-33	1.79705e-31	3' UTR	14	6530999	6535928	4930	1	ENSG00000125657	ENST00000245817	protein_coding	4644	8744	TNFSF9	TNF superfamily member 9
12	122771913	122777902	5990	*	7.11073	4.8259	7.95455	-3.02246	1.01525e-32	1.87192e-31	Promoter (<=1kb)	7	122774327	122827528	53202	1	ENSG00000130783	ENST00000253079	protein_coding	0	84660	CCDC62	coiled-coil domain containing 62
3	183814576	183820284	5709	*	7.08145	4.65596	7.94051	-3.10165	1.14485e-32	2.10953e-31	3' UTR	5	183807908	183810783	2876	2	ENSG00000233885	ENST00000609195	antisense	-3793	NA	NA	NA
19	18591682	18597641	5960	*	7.69515	6.06983	8.44006	-2.31656	1.175e-32	2.16371e-31	Promoter (<=1kb)	14	18572220	18594435	22216	2	ENSG00000006016	ENST00000594325	processed_transcript	0	9244	CRLF1	cytokine receptor like factor 1
20	36230640	36237556	6917	*	8.15746	6.91319	8.81544	-1.85191	1.19812e-32	2.20488e-31	Promoter (<=1kb)	2	36236459	36270918	34460	1	ENSG00000131043	ENST00000397286	protein_coding	0	25980	AAR2	AAR2 splicing factor
1	27344870	27351923	7054	*	7.43123	5.64008	8.20611	-2.52225	1.28708e-32	2.36557e-31	Promoter (<=1kb)	3	27344873	27353930	9058	1	ENSG00000142765	ENST00000543823	protein_coding	0	84958	SYTL1	synaptotagmin like 1
11	4139275	4145056	5782	*	7.30754	5.32491	8.1124	-2.6805	1.31483e-32	2.41504e-31	Promoter (1-2kb)	8	4137116	4138257	1142	2	ENSG00000255276	ENST00000529323	antisense	-1018	NA	NA	NA
17	8275135	8279578	4444	*	7.03081	4.68108	7.88186	-3.11999	1.63758e-32	3.00212e-31	Promoter (<=1kb)	10	8277763	8278436	674	1	ENSG00000269947	ENST00000602597	lincRNA	0	NA	NA	NA
20	37241766	37251626	9861	*	7.93533	6.53216	8.63301	-2.03546	1.64028e-32	3.00516e-31	3' UTR	2	37251160	37256889	5730	2	ENSG00000118702	ENST00000373611	protein_coding	5263	2691	GHRH	growth hormone releasing hormone
19	16132723	16137414	4692	*	7.16255	4.95497	7.99726	-3.02905	1.70029e-32	3.11313e-31	Promoter (<=1kb)	14	16134028	16158570	24543	1	ENSG00000196684	ENST00000616645	protein_coding	0	84941	HSH2D	hematopoietic SH2 domain containing
1	109729965	109737187	7223	*	8.46162	7.44147	9.05323	-1.59286	1.70901e-32	3.12713e-31	Promoter (<=1kb)	3	109736975	109738143	1169	2	ENSG00000134202	ENST00000476321	processed_transcript	956	2947	GSTM3	glutathione S-transferase mu 3
19	18182436	18188391	5956	*	7.17537	4.993	8.00699	-2.88723	1.74776e-32	3.196e-31	Distal Intergenic	14	18193182	18196742	3561	1	ENSG00000254858	ENST00000599612	protein_coding	-4791	84769	MPV17L2	MPV17 mitochondrial inner membrane protein like 2
17	74203521	74214573	11053	*	9.70929	9.11282	10.13	-1.01589	1.85371e-32	3.3876e-31	Promoter (<=1kb)	10	74213514	74262020	48507	1	ENSG00000141540	ENST00000269346	protein_coding	0	94015	TTYH2	tweety family member 2
19	54112065	54117425	5361	*	7.86439	6.4902	8.55524	-2.03102	1.86502e-32	3.40611e-31	Promoter (<=1kb)	14	54115410	54131719	16310	1	ENSG00000105618	ENST00000419967	protein_coding	0	26121	PRPF31	pre-mRNA processing factor 31
1	214641778	214651841	10064	*	7.75291	6.29883	8.46221	-2.15652	1.95153e-32	3.5596e-31	Promoter (<=1kb)	3	214647967	214653493	5527	1	ENSG00000117724	ENST00000614578	protein_coding	0	1063	CENPF	centromere protein F
13	72747819	72760804	12986	*	8.09123	6.82871	8.75406	-1.87983	2.01258e-32	3.66863e-31	3' UTR	16	72727928	72745136	17209	1	ENSG00000136122	ENST00000464754	processed_transcript	19891	79866	BORA	BORA aurora kinase A activator
1	197079692	197083549	3858	*	6.99739	4.52354	7.86132	-3.26385	2.02772e-32	3.69391e-31	Distal Intergenic	3	197039191	197067267	28077	2	LRG_550	LRG_550t1	LRG_gene	-12425	NA	NA	NA
16	23456351	23464441	8091	*	7.83758	6.43687	8.53469	-2.0541	2.22317e-32	4.04741e-31	Promoter (2-3kb)	12	23466685	23467413	729	2	ENSG00000103365	ENST00000566685	processed_transcript	2972	23062	GGA2	golgi associated	gamma adaptin ear containing	ARF binding protein 2
1	54851157	54863207	12051	*	8.25529	7.14389	8.87555	-1.72386	2.53648e-32	4.61489e-31	Promoter (<=1kb)	3	54850876	54854166	3291	2	ENSG00000116133	ENST00000436604	protein_coding	0	1718	DHCR24	24-dehydrocholesterol reductase
4	57028163	57038220	10058	*	7.42856	5.68108	8.19594	-2.48305	2.56e-32	4.65475e-31	3' UTR	9	57023491	57024962	1472	1	ENSG00000047315	ENST00000484821	retained_intron	4672	5431	POLR2B	RNA polymerase II subunit B
X	54572265	54579877	7613	*	7.44556	5.67952	8.21616	-2.5096	2.61495e-32	4.75168e-31	Distal Intergenic	1	54530313	54544322	14010	1	ENSG00000130119	ENST00000489691	processed_transcript	41952	54552	GNL3L	G protein nucleolar 3 like
15	48716485	48728426	11942	*	7.53872	5.88108	8.28979	-2.35659	2.80234e-32	5.08898e-31	Promoter (<=1kb)	23	48725338	48725827	490	1	ENSG00000259216	ENST00000559987	processed_pseudogene	0	645405	LOC645405	oxidation resistance 1 pseudogene
9	130624166	130636920	12755	*	8.11252	6.91321	8.75824	-1.83783	2.82001e-32	5.11785e-31	Promoter (<=1kb)	15	130634621	130637051	2431	1	ENSG00000107164	ENST00000472006	processed_transcript	0	8939	FUBP3	far upstream element binding protein 3
2	101023622	101033140	9519	*	7.71098	6.2293	8.42637	-2.18796	2.89447e-32	5.24969e-31	Promoter (<=1kb)	11	101028303	101032944	4642	2	ENSG00000204634	ENST00000473937	retained_intron	0	11138	TBC1D8	TBC1 domain family member 8
7	128945599	128951841	6243	*	7.21625	5.0922	8.04049	-2.82497	3.15167e-32	5.71257e-31	Promoter (1-2kb)	6	128952527	128953316	790	2	ENSG00000275106	ENST00000613068	lincRNA	1475	NA	NA	NA
19	7083753	7089785	6033	*	7.06101	4.78598	7.9037	-3.01958	3.57083e-32	6.46827e-31	3' UTR	14	7069705	7087968	18264	1	ENSG00000130544	ENST00000414706	protein_coding	14048	79230	ZNF557	zinc finger protein 557
19	4963891	4970168	6278	*	8.00915	6.75309	8.67027	-1.90743	3.61149e-32	6.53781e-31	Promoter (<=1kb)	14	4969113	5153595	184483	1	ENSG00000127663	ENST00000611640	protein_coding	0	23030	KDM4B	lysine demethylase 4B
17	63692496	63699802	7307	*	7.27911	5.34665	8.07655	-2.65213	3.81016e-32	6.88882e-31	Promoter (<=1kb)	10	63698256	63699362	1107	2	ENSG00000136490	ENST00000579329	retained_intron	0	80774	LIMD2	LIM domain containing 2
12	106979004	106987899	8896	*	7.78132	6.36322	8.48247	-2.0925	4.17185e-32	7.53334e-31	Promoter (<=1kb)	7	106977291	106987166	9876	2	ENSG00000120832	ENST00000240050	protein_coding	0	80298	MTERF2	mitochondrial transcription termination factor 2
1	94520801	94529149	8349	*	7.5513	5.92113	8.29714	-2.35028	4.30755e-32	7.7735e-31	Distal Intergenic	3	94532997	94536164	3168	2	ENSG00000117525	ENST00000478217	processed_transcript	7015	2152	F3	coagulation factor III	tissue factor
16	69737222	69743591	6370	*	7.46675	5.74642	8.22933	-2.43026	4.67798e-32	8.43673e-31	3' UTR	12	69748748	69752253	3506	2	ENSG00000141101	ENST00000561677	retained_intron	8662	28987	NOB1	NIN1 (RPN12) binding protein 1 homolog
3	46990997	46998946	7950	*	7.05199	4.75086	7.89766	-3.022	4.82654e-32	8.69922e-31	Promoter (<=1kb)	5	46995321	47009556	14236	1	ENSG00000160796	ENST00000416683	protein_coding	0	23218	NBEAL2	neurobeachin like 2
2	26395943	26402274	6332	*	7.06176	4.75086	7.90852	-3.03095	4.85928e-32	8.75276e-31	Promoter (<=1kb)	11	26401916	26456711	54796	1	ENSG00000157856	ENST00000288710	protein_coding	0	92749	DRC1	dynein regulatory complex subunit 1
10	47956530	47961292	4763	*	7.01784	4.68418	7.86714	-3.08427	4.96628e-32	8.93993e-31	Intron (ENST00000479781/ENSG00000276850	intron 2 of 2)	20	47970043	47973496	3454	2	ENSG00000273760	ENST00000619523	lincRNA	12204	NA	NA	NA
7	157236558	157244420	7863	*	7.26055	5.31894	8.05937	-2.66717	5.05707e-32	9.09768e-31	Intron (ENST00000348165/ENSG00000009335	intron 18 of 22)	6	157225502	157248624	23123	1	ENSG00000009335	ENST00000494532	retained_intron	11056	9690	UBE3C	ubiquitin protein ligase E3C
22	45539431	45547239	7809	*	7.15449	5.01045	7.9813	-2.93675	5.34944e-32	9.61768e-31	Promoter (<=1kb)	19	45541229	45551129	9901	1	ENSG00000077942	ENST00000476366	processed_transcript	0	2192	FBLN1	fibulin 1
11	112064379	112068723	4345	*	7.07072	4.67482	7.92671	-3.08506	5.89517e-32	1.05922e-30	3' UTR	8	112070993	112073069	2077	2	ENSG00000150773	ENST00000525744	non_stop_decay	4346	120379	PIH1D2	PIH1 domain containing 2
13	27251156	27262947	11792	*	8.85924	8.01199	9.38947	-1.38129	6.60437e-32	1.18591e-30	Promoter (<=1kb)	16	27251309	27256568	5260	1	ENSG00000122026	ENST00000311549	protein_coding	0	6144	RPL21	ribosomal protein L21
1	11944701	11950994	6294	*	7.1662	5.11311	7.98098	-2.80387	6.84328e-32	1.22805e-30	Exon (ENST00000196061/ENSG00000083444	exon 2 of 19)	3	11954301	11958593	4293	1	ENSG00000083444	ENST00000465920	retained_intron	-3307	5351	PLOD1	procollagen-lysine	2-oxoglutarate 5-dioxygenase 1
11	64239301	64253170	13870	*	9.74334	9.12472	10.1749	-1.03722	7.80899e-32	1.40048e-30	Promoter (<=1kb)	8	64251523	64267921	16399	1	ENSG00000149782	ENST00000279230	protein_coding	0	5331	PLCB3	phospholipase C beta 3
3	132677008	132686748	9741	*	7.71975	6.2525	8.43198	-2.1595	8.14425e-32	1.4597e-30	Promoter (<=1kb)	5	132681282	132684823	3542	2	ENSG00000113971	ENST00000493732	retained_intron	0	27031	NPHP3	nephrocystin 3
16	30735877	30749257	13381	*	8.87184	8.00796	9.40841	-1.37617	8.36496e-32	1.49832e-30	Promoter (<=1kb)	12	30748270	30761176	12907	1	ENSG00000156873	ENST00000563588	protein_coding	0	5261	PHKG2	phosphorylase kinase catalytic subunit gamma 2
7	130152243	130159543	7301	*	7.20595	5.1337	8.02334	-2.79462	8.39482e-32	1.50274e-30	Distal Intergenic	6	130141738	130142615	878	1	ENSG00000229196	ENST00000470348	antisense	10505	100128325	LINC03008	long intergenic non-protein coding RNA 3008
8	6760030	6765647	5618	*	7.00201	4.5813	7.86058	-3.13798	8.94273e-32	1.59983e-30	Distal Intergenic	13	6747684	6757505	9822	1	ENSG00000155189	ENST00000533159	processed_transcript	12346	55326	AGPAT5	1-acylglycerol-3-phosphate O-acyltransferase 5
14	104988057	105000313	12257	*	8.32969	7.22769	8.94711	-1.68468	9.28855e-32	1.66067e-30	Promoter (<=1kb)	17	104988964	104995518	6555	1	ENSG00000140104	ENST00000550614	protein_coding	0	122616	CLBA1	clathrin binding box of aftiphilin containing 1
10	93414766	93422386	7621	*	7.18342	5.15625	7.99461	-2.79029	1.0059e-31	1.79619e-30	Intron (ENST00000358334/ENSG00000138119	intron 5 of 52)	20	93306429	93379987	73559	2	ENSG00000138119	ENST00000463743	nonsense_mediated_decay	-34779	26509	MYOF	myoferlin
19	4452017	4457302	5286	*	7.81252	6.40617	8.51094	-2.05632	1.10229e-31	1.9671e-30	Promoter (<=1kb)	14	4448396	4455438	7043	2	ENSG00000167671	ENST00000592515	protein_coding	0	80700	UBXN6	UBX domain protein 6
5	137915951	137924754	8804	*	7.49404	5.84268	8.24393	-2.35728	1.16589e-31	2.07931e-30	Exon (ENST00000290431/ENSG00000078795	exon 9 of 14)	18	137943195	137946395	3201	2	ENSG00000031003	ENST00000513640	retained_intron	21641	51306	FAM13B	family with sequence similarity 13 member B
17	19340727	19349684	8958	*	7.44434	5.71943	8.20773	-2.47001	1.22959e-31	2.19156e-30	Promoter (<=1kb)	10	19344506	19344574	69	2	ENSG00000221540	ENST00000408613	miRNA	0	100302256	MIR1180	microRNA 1180
20	46069418	46079766	10349	*	7.71639	6.26292	8.42555	-2.12693	1.27072e-31	2.26346e-30	5' UTR	2	46060985	46089952	28968	2	ENSG00000124160	ENST00000290231	protein_coding	10186	57727	NCOA5	nuclear receptor coactivator 5
3	141446802	141453310	6509	*	7.68493	6.19487	8.40214	-2.18893	1.32957e-31	2.36682e-30	Promoter (<=1kb)	5	141446894	141447812	919	1	ENSG00000177311	ENST00000512769	processed_transcript	0	253461	ZBTB38	zinc finger and BTB domain containing 38
22	31439133	31446938	7806	*	7.12444	4.97283	7.95221	-2.86948	1.34063e-31	2.38505e-30	Promoter (<=1kb)	19	31442035	31443419	1385	2	ENSG00000184708	ENST00000475437	retained_intron	0	56478	EIF4ENIF1	eukaryotic translation initiation factor 4E nuclear import factor 1
3	108535004	108539320	4317	*	6.96613	4.57129	7.82201	-3.16984	1.36953e-31	2.43497e-30	Distal Intergenic	5	108543367	108543875	509	2	ENSG00000241634	ENST00000489433	processed_pseudogene	4555	100270928	RPL13P8	ribosomal protein L13 pseudogene 8
15	75937333	75948191	10859	*	7.65436	6.15401	8.37379	-2.18131	1.40381e-31	2.49438e-30	Promoter (<=1kb)	23	75935969	75945845	9877	2	ENSG00000169752	ENST00000569343	processed_transcript	0	145957	NRG4	neuregulin 4
1	90031211	90039890	8680	*	7.359	5.54248	8.13813	-2.53653	1.44969e-31	2.57431e-30	3' UTR	3	89995137	90035531	40395	1	ENSG00000162664	ENST00000370447	protein_coding	36074	284695	ZNF326	zinc finger protein 326
17	3875267	3893774	18508	*	8.82785	7.98359	9.35692	-1.37187	1.47473e-31	2.61716e-30	Promoter (<=1kb)	10	3860315	3893044	32730	2	ENSG00000004660	ENST00000348335	protein_coding	0	84254	CAMKK1	calcium/calmodulin dependent protein kinase kinase 1
21	44991540	44999571	8032	*	7.4716	5.75383	8.23372	-2.44252	1.50617e-31	2.67132e-30	Promoter (<=1kb)	29	44989864	44994086	4223	2	ENSG00000234880	ENST00000434081	lincRNA	0	727699	LINC00163	long intergenic non-protein coding RNA 163
1	246778283	246783097	4815	*	7.03894	4.80038	7.87737	-3.00979	1.56476e-31	2.77353e-30	Promoter (<=1kb)	3	246780477	246783172	2696	2	ENSG00000223519	ENST00000508436	processed_transcript	75	NA	NA	NA
17	75706703	75712804	6102	*	7.43333	5.57629	8.21905	-2.52518	1.61227e-31	2.856e-30	Promoter (<=1kb)	10	75706185	75706756	572	1	ENSG00000161526	ENST00000579005	processed_transcript	518	29115	SAP30BP	SAP30 binding protein
X	103676512	103683559	7048	*	7.41337	5.67484	8.17919	-2.44823	1.62641e-31	2.87928e-30	Promoter (<=1kb)	1	103676161	103676931	771	2	ENSG00000123562	ENST00000423833	protein_coding	0	9643	MORF4L2	mortality factor 4 like 2
11	68033821	68041174	7354	*	7.83924	6.4433	8.53524	-2.04576	1.66472e-31	2.94529e-30	Promoter (<=1kb)	8	68033852	68036301	2450	1	ENSG00000110717	ENST00000526542	processed_transcript	0	4728	NDUFS8	NADH:ubiquinone oxidoreductase core subunit S8
3	46673366	46682348	8983	*	7.1669	5.13825	7.9783	-2.80862	1.75026e-31	3.09473e-30	Promoter (<=1kb)	5	46668997	46677455	8459	2	ENSG00000178038	ENST00000486301	retained_intron	0	259173	ALS2CL	ALS2 C-terminal like
1	180258892	180269041	10150	*	7.38125	5.57799	8.15817	-2.57177	1.80261e-31	3.18534e-30	Exon (ENST00000263726/ENSG00000121454	exon 3 of 6)	3	180269653	180274681	5029	2	ENSG00000230124	ENST00000415414	processed_transcript	5640	84320	ACBD6	acyl-CoA binding domain containing 6
7	128670741	128677320	6580	*	6.98424	4.60116	7.83887	-3.11517	1.81507e-31	3.20539e-30	Promoter (<=1kb)	6	128672266	128683319	11054	1	ENSG00000205085	ENST00000477515	protein_coding	0	346653	GARIN1A	golgi associated RAB2 interactor 1A
17	81575447	81581051	5605	*	7.30509	5.44879	8.0907	-2.56939	1.93165e-31	3.40711e-30	Promoter (1-2kb)	10	81573490	81573602	113	1	ENSG00000207021	ENST00000384294	misc_RNA	1957	NA	NA	NA
11	57291565	57298517	6953	*	7.64226	6.08989	8.37262	-2.29212	1.94578e-31	3.42994e-30	Promoter (2-3kb)	8	57299642	57300679	1038	2	ENSG00000149115	ENST00000532273	retained_intron	2162	85456	TNKS1BP1	tankyrase 1 binding protein 1
16	57768951	57774180	5230	*	6.92352	4.43411	7.78898	-3.23474	1.95877e-31	3.45073e-30	Promoter (<=1kb)	12	57772289	57772352	64	2	ENSG00000274816	ENST00000616699	miRNA	0	102465463	MIR6772	microRNA 6772
15	99134107	99144749	10643	*	7.65023	6.08872	8.38246	-2.30734	1.98577e-31	3.49617e-30	Promoter (<=1kb)	23	99137853	99139742	1890	2	ENSG00000103852	ENST00000490688	retained_intron	0	64927	TTC23	tetratricopeptide repeat domain 23
16	57240827	57246672	5846	*	7.59535	6.05552	8.32312	-2.25125	2.13216e-31	3.75162e-30	Promoter (<=1kb)	12	57245098	57253635	8538	1	ENSG00000102931	ENST00000219204	protein_coding	0	23568	ARL2BP	ADP ribosylation factor like GTPase 2 binding protein
1	153539778	153546189	6412	*	7.68307	6.21434	8.39562	-2.17456	2.54001e-31	4.46652e-30	Promoter (<=1kb)	3	153543613	153545885	2273	2	ENSG00000196154	ENST00000368716	protein_coding	0	6275	S100A4	S100 calcium binding protein A4
7	152639840	152643519	3680	*	6.96459	4.59128	7.81818	-3.16125	2.5499e-31	4.48118e-30	Distal Intergenic	6	152644779	152664004	19226	2	ENSG00000196584	ENST00000495707	processed_transcript	20485	7516	XRCC2	X-ray repair cross complementing 2
17	42192675	42199240	6566	*	7.40675	5.67797	8.17084	-2.47693	2.74497e-31	4.81812e-30	Promoter (<=1kb)	10	42189090	42194532	5443	2	ENSG00000167925	ENST00000428494	protein_coding	0	84514	GHDC	GH3 domain containing
11	405117	410167	5051	*	7.16886	5.05909	7.99124	-2.81046	2.80995e-31	4.92919e-30	Promoter (<=1kb)	8	407527	410016	2490	2	ENSG00000185187	ENST00000530683	processed_transcript	0	59307	SIGIRR	single Ig and TIR domain containing
7	75414478	75422386	7909	*	7.71659	6.23777	8.43136	-2.14258	2.97543e-31	5.21631e-30	Promoter (<=1kb)	6	75414480	75416787	2308	1	ENSG00000223705	ENST00000428392	processed_transcript	0	155400	NSUN5P1	NSUN5 pseudogene 1
21	45156563	45165562	9000	*	7.75584	6.35642	8.45265	-2.0702	3.05992e-31	5.36118e-30	Intron (ENST00000348831/ENSG00000197381	intron 2 of 10)	29	45171642	45226560	54919	1	ENSG00000197381	ENST00000360697	protein_coding	-6080	104	ADARB1	adenosine deaminase RNA specific B1
19	43508928	43514435	5508	*	7.19374	5.12457	8.01071	-2.75827	3.18525e-31	5.57737e-30	3' UTR	14	43496018	43504935	8918	2	ENSG00000176531	ENST00000599242	protein_coding	-3993	653583	PHLDB3	pleckstrin homology like domain family B member 3
3	184340758	184351763	11006	*	7.87944	6.5493	8.55956	-1.97561	3.36621e-31	5.88709e-30	Promoter (<=1kb)	5	184346197	184349566	3370	2	ENSG00000114859	ENST00000636830	retained_intron	0	1181	CLCN2	chloride voltage-gated channel 2
9	131517080	131527055	9976	*	8.39841	7.38103	8.98912	-1.58985	3.40692e-31	5.95469e-30	Promoter (<=1kb)	15	131518219	131523806	5588	1	ENSG00000130714	ENST00000372220	protein_coding	0	10585	POMT1	protein O-mannosyltransferase 1
5	134580583	134586315	5733	*	7.02385	4.75086	7.86631	-2.9911	3.4877e-31	6.09219e-30	3' UTR	18	134576766	134579474	2709	1	ENSG00000043143	ENST00000612830	protein_coding	3817	23338	JADE2	jade family PHD finger 2
22	20583313	20590868	7556	*	7.94386	6.66071	8.61207	-1.91422	3.55243e-31	6.19776e-30	Promoter (<=1kb)	19	20583338	20585803	2466	1	ENSG00000099917	ENST00000461076	retained_intron	0	51586	MED15	mediator complex subunit 15
22	40369792	40371922	2131	*	7.18968	5.20679	7.99457	-2.7098	3.66064e-31	6.38269e-30	Promoter (<=1kb)	19	40370591	40406223	35633	1	ENSG00000100359	ENST00000457767	protein_coding	0	27352	SGSM3	small G protein signaling modulator 3
3	197014881	197024529	9649	*	7.44549	5.7179	8.20937	-2.42707	3.73615e-31	6.51042e-30	Promoter (<=1kb)	5	197021294	197023095	1802	2	ENSG00000163975	ENST00000489445	retained_intron	0	4241	MELTF	melanotransferrin
7	44633127	44641154	8028	*	8.13125	6.93422	8.77633	-1.79816	3.73869e-31	6.51091e-30	Intron (ENST00000222673/ENSG00000105953	intron 2 of 22)	6	44666621	44675245	8625	1	ENSG00000105953	ENST00000459672	processed_transcript	-25467	4967	OGDH	oxoglutarate dehydrogenase
11	6315019	6321055	6037	*	8.04697	6.84337	8.69387	-1.82634	3.77192e-31	6.56482e-30	Promoter (<=1kb)	8	6318946	6320647	1702	2	ENSG00000170955	ENST00000303927	protein_coding	0	112464	CAVIN3	caveolae associated protein 3
8	103390534	103398984	8451	*	7.47695	5.84129	8.22384	-2.34568	3.77737e-31	6.57035e-30	3' UTR	13	103401487	103402703	1217	2	ENSG00000164933	ENST00000523701	processed_transcript	3719	81034	SLC25A32	solute carrier family 25 member 32
7	73594373	73600311	5939	*	7.02397	4.79752	7.86095	-3.01221	3.87811e-31	6.74152e-30	Promoter (<=1kb)	6	73596174	73597362	1189	2	ENSG00000009950	ENST00000467221	retained_intron	0	51085	MLXIPL	MLX interacting protein like
8	100691661	100721025	29365	*	10.7138	10.3159	11.0253	-0.711323	4.27898e-31	7.42941e-30	Promoter (<=1kb)	13	100709459	100717890	8432	2	ENSG00000070756	ENST00000519100	protein_coding	0	26986	PABPC1	poly(A) binding protein cytoplasmic 1
2	99197490	99202521	5032	*	7.24478	5.24516	8.05208	-2.7539	4.56157e-31	7.91055e-30	3' UTR	11	99186176	99197423	11248	1	ENSG00000185414	ENST00000409841	nonsense_mediated_decay	11314	51263	MRPL30	mitochondrial ribosomal protein L30
3	9478336	9484000	5665	*	7.03287	4.72697	7.87908	-3.04246	4.58549e-31	7.94727e-30	3' UTR	5	9475050	9475659	610	1	ENSG00000168137	ENST00000466826	retained_intron	3286	55209	SETD5	SET domain containing 5
22	46328287	46337220	8934	*	7.66582	6.19813	8.37814	-2.14473	4.81137e-31	8.32875e-30	Promoter (<=1kb)	19	46328923	46330152	1230	1	ENSG00000075218	ENST00000491863	retained_intron	0	51512	GTSE1	G2 and S-phase expressed 1
17	12986815	12992536	5722	*	6.95429	4.56794	7.80927	-3.17744	4.89551e-31	8.46933e-30	Promoter (<=1kb)	10	12990149	12990610	462	2	ENSG00000263707	ENST00000582915	antisense	0	NA	NA	NA
11	94876917	94888077	11161	*	7.69344	6.24199	8.40215	-2.12386	5.01895e-31	8.67768e-30	Intron (ENST00000545958/ENSG00000256469	intron 1 of 1)	8	94864828	94866765	1938	1	ENSG00000166025	ENST00000537191	retained_intron	12089	154810	AMOTL1	angiomotin like 1
11	32095957	32104892	8936	*	7.80093	6.38913	8.50063	-2.05272	5.06025e-31	8.74385e-30	Promoter (<=1kb)	8	32096534	32105536	9003	1	ENSG00000049449	ENST00000533898	retained_intron	0	5954	RCN1	reticulocalbin 1
17	786054	799129	13076	*	8.37152	7.34174	8.96628	-1.60554	5.37486e-31	9.28191e-30	Promoter (<=1kb)	10	789744	790525	782	2	ENSG00000262434	ENST00000574560	antisense	0	NA	NA	NA
19	3451064	3460605	9542	*	7.89321	6.59541	8.56519	-1.95768	5.60842e-31	9.67947e-30	Promoter (<=1kb)	14	3452579	3457989	5411	1	ENSG00000141905	ENST00000589164	processed_transcript	0	4782	NFIC	nuclear factor I C
12	20570486	20581459	10974	*	7.46023	5.78887	8.21387	-2.35996	5.68956e-31	9.81364e-30	Promoter (<=1kb)	7	20571864	20680517	108654	1	ENSG00000172572	ENST00000544307	processed_transcript	0	5139	PDE3A	phosphodiesterase 3A
20	38412516	38435627	23112	*	10.7893	10.3826	11.1062	-0.714758	5.85886e-31	1.00996e-29	Promoter (<=1kb)	2	38422192	38435353	13162	2	ENSG00000196756	ENST00000413755	lincRNA	0	388796	SNHG17	small nucleolar RNA host gene 17
10	116874822	116882232	7411	*	6.84117	4.12688	7.72684	-3.47521	5.95072e-31	1.02519e-29	3' UTR	20	116859034	116911788	52755	1	ENSG00000188316	ENST00000369207	protein_coding	15788	387712	ENO4	enolase 4
21	34106252	34115374	9123	*	7.22739	5.32692	8.01995	-2.65037	6.26715e-31	1.07906e-29	3' UTR	29	34122174	34143034	20861	1	ENSG00000243927	ENST00000483977	retained_intron	-6800	64968	MRPS6	mitochondrial ribosomal protein S6
14	22965688	22969645	3958	*	6.98187	4.62724	7.83346	-3.18524	6.45041e-31	1.10995e-29	Intron (ENST00000555074/ENSG00000259132	intron 1 of 4)	17	22974655	22975295	641	2	ENSG00000129474	ENST00000555479	retained_intron	5650	84962	AJUBA	ajuba LIM protein
5	177073915	177082222	8308	*	7.19335	5.16737	8.00438	-2.72715	6.65497e-31	1.14446e-29	3' UTR	18	177086886	177098144	11259	1	ENSG00000160867	ENST00000292408	protein_coding	-4664	2264	FGFR4	fibroblast growth factor receptor 4
11	65887559	65901057	13499	*	10.8407	10.4719	11.1342	-0.661411	6.75922e-31	1.1617e-29	Promoter (<=1kb)	8	65883921	65888539	4619	2	ENSG00000172500	ENST00000357519	protein_coding	0	9158	FIBP	FGF1 intracellular binding protein
12	11541	19172	7632	*	7.56568	6.00673	8.29738	-2.27107	6.84656e-31	1.17601e-29	Promoter (<=1kb)	7	12310	13501	1192	1	ENSG00000256263	ENST00000535849	unprocessed_pseudogene	0	NA	NA	NA
8	26372620	26378848	6229	*	7.70998	6.2743	8.41514	-2.11934	7.58092e-31	1.30138e-29	Promoter (2-3kb)	13	26379392	26381519	2128	2	ENSG00000228451	ENST00000524156	transcribed_processed_pseudogene	2671	157489	SDAD1P1	SDA1 domain containing 1 pseudogene 1
17	44730705	44743325	12621	*	7.89826	6.61425	8.56669	-1.93045	7.71469e-31	1.32355e-29	Promoter (<=1kb)	10	44733659	44749399	15741	1	ENSG00000161692	ENST00000527862	retained_intron	0	80174	DBF4B	DBF4 zinc finger B
5	179729804	179733917	4114	*	8.21797	7.11138	8.83678	-1.72582	8.19488e-31	1.4051e-29	Promoter (<=1kb)	18	179732850	179777286	44437	1	ENSG00000161021	ENST00000292599	protein_coding	0	9794	MAML1	mastermind like transcriptional coactivator 1
9	73170715	73174991	4277	*	6.99391	4.73898	7.83426	-3.0386	8.30601e-31	1.42331e-29	Promoter (2-3kb)	15	73168098	73170393	2296	1	ENSG00000135046	ENST00000491192	processed_transcript	2617	301	ANXA1	annexin A1
1	225790621	225795125	4505	*	7.27066	5.30489	8.07306	-2.6908	8.38982e-31	1.43682e-29	Downstream (<=300bp)	3	225803148	225803448	301	1	ENSG00000234112	ENST00000434499	processed_pseudogene	-8023	286754	LEFTY3P	left-right determination factor 3	pseudogene
17	18963160	18971920	8761	*	7.62253	6.13484	8.33922	-2.1855	8.72464e-31	1.49327e-29	3' UTR	10	18976931	18977888	958	2	ENSG00000188522	ENST00000580115	protein_coding	5968	644815	FAM83G	family with sequence similarity 83 member G
15	44558982	44575632	16651	*	9.066	6.61586	9.92756	-3.17249	8.87068e-31	1.51737e-29	Promoter (<=1kb)	23	44573358	44575272	1915	2	ENSG00000104133	ENST00000558080	retained_intron	0	80208	SPG11	SPG11 vesicle trafficking associated	spatacsin
1	159912328	159925674	13347	*	8.72914	7.80322	9.28854	-1.45125	1.0874e-30	1.85785e-29	Promoter (<=1kb)	3	159918751	159925491	6741	2	ENSG00000158710	ENST00000478033	processed_transcript	0	8407	TAGLN2	transgelin 2
5	176897335	176903548	6214	*	7.12139	5.07101	7.9358	-2.77002	1.18104e-30	2.01665e-29	Promoter (<=1kb)	18	176880871	176899332	18462	2	ENSG00000160883	ENST00000292432	protein_coding	0	3101	HK3	hexokinase 3
19	49546535	49552231	5697	*	6.97966	4.66229	7.82715	-3.06631	1.18634e-30	2.02448e-29	3' UTR	14	49542602	49543633	1032	1	ENSG00000142552	ENST00000593483	protein_coding	3933	57333	RCN3	reticulocalbin 3
11	47721028	47727644	6617	*	7.61401	6.10733	8.3348	-2.18936	1.25298e-30	2.13694e-29	Promoter (<=1kb)	8	47722982	47726904	3923	2	ENSG00000109920	ENST00000530207	retained_intron	0	23360	FNBP4	formin binding protein 4
9	72207328	72213963	6636	*	7.37206	5.63366	8.13784	-2.43874	1.25477e-30	2.13873e-29	Promoter (<=1kb)	15	72210715	72231181	20467	1	ENSG00000119125	ENST00000414671	protein_coding	0	9615	GDA	guanine deaminase
15	25316949	25326092	9144	*	7.44307	5.8018	8.19104	-2.35878	1.28176e-30	2.18217e-29	Intron (ENST00000452731/ENSG00000224078	intron 8 of 8)	23	25333728	25346031	12304	2	ENSG00000114062	ENST00000636667	protein_coding	19939	7337	UBE3A	ubiquitin protein ligase E3A
3	128817227	128825622	8396	*	7.7938	6.43872	8.48005	-2.02024	1.28406e-30	2.1848e-29	Distal Intergenic	5	128798841	128799201	361	2	ENSG00000239483	ENST00000472521	processed_pseudogene	-18026	100271358	RPS15AP16	ribosomal protein S15a pseudogene 16
1	1777741	1784387	6647	*	7.99598	6.78019	8.64624	-1.846	1.30234e-30	2.21329e-29	Promoter (<=1kb)	3	1779157	1780457	1301	2	ENSG00000008130	ENST00000480542	processed_transcript	0	65220	NADK	NAD kinase
X	153776655	153789152	12498	*	8.37403	7.3491	8.9672	-1.59715	1.31077e-30	2.2263e-29	Promoter (<=1kb)	1	153785767	153787553	1787	2	ENSG00000067829	ENST00000454076	protein_coding	0	3421	IDH3G	isocitrate dehydrogenase (NAD(+)) 3 non-catalytic subunit gamma
3	196833770	196839833	6064	*	7.0237	4.80892	7.85929	-2.93486	1.31631e-30	2.2344e-29	Distal Intergenic	5	196812218	196828429	16212	1	ENSG00000180370	ENST00000426668	protein_coding	21552	5062	PAK2	p21 (RAC1) activated kinase 2
12	124770876	124781867	10992	*	7.83752	6.5017	8.51904	-2.01437	1.3958e-30	2.36654e-29	3' UTR	7	124777873	124786493	8621	2	ENSG00000073060	ENST00000545305	processed_transcript	4626	949	SCARB1	scavenger receptor class B member 1
10	101058909	101071194	12286	*	9.086	8.34026	9.57516	-1.22354	1.5501e-30	2.62661e-29	Promoter (<=1kb)	20	101061841	101065592	3752	1	ENSG00000107821	ENST00000370200	protein_coding	0	81621	KAZALD1	Kazal type serine peptidase inhibitor domain 1
17	731688	748816	17129	*	9.26888	8.56666	9.73916	-1.15989	1.65054e-30	2.79518e-29	Promoter (<=1kb)	10	732412	740586	8175	1	ENSG00000167695	ENST00000574327	nonsense_mediated_decay	0	79850	TLCD3A	TLC domain containing 3A
19	35770527	35775943	5417	*	7.31266	5.46875	8.09627	-2.57921	1.65774e-30	2.80572e-29	Promoter (<=1kb)	14	35774532	35778549	4018	1	ENSG00000004777	ENST00000589133	processed_transcript	0	115703	ARHGAP33	Rho GTPase activating protein 33
22	42127551	42135551	8001	*	7.0325	4.76267	7.87459	-3.02783	1.73453e-30	2.93396e-29	Promoter (<=1kb)	19	42126499	42130906	4408	2	ENSG00000100197	ENST00000360608	protein_coding	0	1565	CYP2D6	cytochrome P450 family 2 subfamily D member 6
2	127628495	127639265	10771	*	7.66273	6.19814	8.37437	-2.17689	1.74923e-30	2.95711e-29	Promoter (<=1kb)	11	127634226	127637696	3471	1	ENSG00000169994	ENST00000494959	retained_intron	0	4648	MYO7B	myosin VIIB
8	27603763	27609762	6000	*	7.12991	5.12915	7.93738	-2.74191	1.7628e-30	2.9783e-29	Promoter (<=1kb)	13	27598537	27605339	6803	2	ENSG00000120885	ENST00000522098	protein_coding	0	1191	CLU	clusterin
17	78667324	78676129	8806	*	7.65	6.17624	8.36366	-2.14921	1.76705e-30	2.98373e-29	Promoter (2-3kb)	10	78674049	78678471	4423	2	ENSG00000108669	ENST00000586299	retained_intron	2342	9267	CYTH1	cytohesin 1
10	12160736	12166594	5859	*	6.82757	4.13596	7.71135	-3.39831	1.8216e-30	3.07404e-29	3' UTR	20	12157019	12158285	1267	1	ENSG00000065665	ENST00000466451	processed_transcript	3717	55176	SEC61A2	SEC61 translocon subunit alpha 2
X	12977171	12980348	3178	*	7.7808	6.42207	8.46792	-2.01349	1.84025e-30	3.10371e-29	Promoter (1-2kb)	1	12975658	12977081	1424	1	ENSG00000205542	ENST00000380633	protein_coding	1513	7114	TMSB4X	thymosin beta 4 X-linked
1	155910055	155923783	13729	*	9.15937	8.38103	9.66217	-1.26612	1.95278e-30	3.28964e-29	Promoter (<=1kb)	3	155921239	155922014	776	2	ENSG00000132680	ENST00000483237	processed_transcript	0	22889	KHDC4	KH domain containing 4	pre-mRNA splicing factor
17	21309854	21317276	7423	*	7.57662	6.03498	8.30476	-2.23097	1.99714e-30	3.36242e-29	Promoter (<=1kb)	10	21311687	21314432	2746	1	ENSG00000034152	ENST00000477540	retained_intron	0	5606	MAP2K3	mitogen-activated protein kinase kinase 3
19	45704107	45714500	10394	*	8.72643	7.85513	9.26581	-1.39716	2.02684e-30	3.41043e-29	Promoter (<=1kb)	14	45713456	45715278	1823	2	ENSG00000177051	ENST00000591686	protein_coding	778	23403	FBXO46	F-box protein 46
19	18986702	18992200	5499	*	7.19582	5.2598	7.99379	-2.68113	2.10052e-30	3.53234e-29	Promoter (<=1kb)	14	18990893	18991618	726	2	ENSG00000064607	ENST00000597095	processed_transcript	0	10147	SUGP2	SURP and G-patch domain containing 2
2	100847621	100860260	12640	*	8.25501	7.1422	8.8757	-1.71669	2.13468e-30	3.5877e-29	Intron (ENST00000335681/ENSG00000170485	intron 1 of 20)	11	100822661	100847220	24560	1	ENSG00000232034	ENST00000430586	sense_intronic	24960	NA	NA	NA
14	54416780	54426671	9892	*	7.65084	6.17181	8.36565	-2.14208	2.25654e-30	3.79031e-29	3' UTR	17	54408564	54420214	11651	1	ENSG00000100526	ENST00000395577	protein_coding	8216	1033	CDKN3	cyclin dependent kinase inhibitor 3
19	11115407	11124998	9592	*	7.97876	6.59208	8.67258	-2.00601	2.26001e-30	3.79393e-29	Promoter (1-2kb)	14	11113474	11113534	61	1	ENSG00000130164	ENST00000619864	miRNA	1933	3949	LDLR	low density lipoprotein receptor
11	110171860	110179200	7341	*	7.25192	5.39484	8.03765	-2.58639	2.57394e-30	4.3134e-29	3' UTR	8	110135854	110171839	35986	1	ENSG00000149289	ENST00000453089	protein_coding	36006	85463	ZC3H12C	zinc finger CCCH-type containing 12C
5	171387039	171419711	32673	*	11.797	11.5317	12.0209	-0.484632	2.58973e-30	4.33735e-29	Promoter (<=1kb)	18	171419656	171457623	37968	1	ENSG00000156427	ENST00000274625	protein_coding	0	8817	FGF18	fibroblast growth factor 18
1	225391232	225401903	10672	*	8.26547	7.18612	8.87594	-1.66128	2.68451e-30	4.49349e-29	Promoter (1-2kb)	3	225389740	225399292	9553	1	ENSG00000185842	ENST00000428003	protein_coding	1492	127602	DNAH14	dynein axonemal heavy chain 14
17	38906468	38917348	10881	*	7.57028	6.01414	8.30141	-2.2281	2.70659e-30	4.52781e-29	Promoter (<=1kb)	10	38914397	38916837	2441	1	ENSG00000002834	ENST00000579123	protein_coding	0	3927	LASP1	LIM and SH3 protein 1
1	7971814	7977788	5975	*	7.34879	5.61099	8.11447	-2.44166	2.75603e-30	4.60785e-29	Exon (ENST00000338639/ENSG00000116288	exon 6 of 7)	3	7982881	7982983	103	2	ENSG00000200344	ENST00000363474	misc_RNA	5195	NA	NA	NA
1	200861876	200868525	6650	*	7.31838	5.56287	8.08717	-2.47965	2.84395e-30	4.75209e-29	Promoter (<=1kb)	3	200863808	200864152	345	1	ENSG00000231333	ENST00000432390	processed_pseudogene	0	100270998	RPL34P6	ribosomal protein L34 pseudogene 6
17	16017328	16036658	19331	*	8.77362	7.93748	9.29954	-1.35551	3.07135e-30	5.1291e-29	Promoter (<=1kb)	10	16023673	16028786	5114	1	ENSG00000011295	ENST00000481107	retained_intron	0	54902	TTC19	tetratricopeptide repeat domain 19
11	124636071	124645123	9053	*	7.45873	5.851	8.20021	-2.31071	3.30664e-30	5.51369e-29	Promoter (<=1kb)	8	124636459	124636592	134	1	ENSG00000200278	ENST00000363408	rRNA	0	100873612	RNA5SP352	RNA	5S ribosomal pseudogene 352
1	224376461	224384989	8529	*	7.91559	6.66308	8.57578	-1.89039	3.30737e-30	5.51369e-29	Promoter (<=1kb)	3	224377051	224379459	2409	1	ENSG00000143771	ENST00000469200	processed_transcript	0	29097	CNIH4	cornichon family AMPA receptor auxiliary protein 4
6	18240152	18252063	11912	*	8.04128	6.83642	8.68854	-1.85884	3.3101e-30	5.51505e-29	Promoter (<=1kb)	4	18225879	18249740	23862	2	ENSG00000124795	ENST00000507591	protein_coding	0	7913	DEK	DEK proto-oncogene
1	109099855	109113041	13187	*	9.42024	8.72282	9.88838	-1.14255	3.3572e-30	5.59031e-29	Promoter (<=1kb)	3	109105951	109112755	6805	2	ENSG00000179902	ENST00000369948	protein_coding	0	127003	CFAP276	cilia and flagella associated protein 276
16	57793881	57803734	9854	*	8.1123	6.94591	8.74871	-1.76551	4.07323e-30	6.7787e-29	Promoter (<=1kb)	12	57771580	57803422	31843	2	ENSG00000140859	ENST00000566648	protein_coding	0	3801	KIFC3	kinesin family member C3
4	1573985	1580628	6644	*	7.19675	5.31094	7.98703	-2.64641	4.5733e-30	7.60654e-29	Promoter (<=1kb)	9	1574062	1580253	6192	2	ENSG00000244459	ENST00000466692	lincRNA	0	NA	NA	NA
7	143383340	143396971	13632	*	8.02414	6.80892	8.67425	-1.82438	4.73604e-30	7.87268e-29	Promoter (<=1kb)	6	143394807	143396681	1875	2	ENSG00000146904	ENST00000494989	retained_intron	0	2041	EPHA1	EPH receptor A1
21	44764552	44769743	5192	*	6.96149	4.72396	7.7998	-2.98801	4.84931e-30	8.05632e-29	3' UTR	29	44769040	44775436	6397	2	ENSG00000184787	ENST00000481546	retained_intron	5693	7327	UBE2G2	ubiquitin conjugating enzyme E2 G2
5	83042837	83054115	11279	*	7.45568	5.83571	8.19955	-2.30693	4.88163e-30	8.10535e-29	Promoter (<=1kb)	18	83049376	83050964	1589	2	ENSG00000271862	ENST00000607625	lincRNA	0	NA	NA	NA
19	4950650	4960883	10234	*	7.89188	6.5987	8.56267	-1.93469	5.39444e-30	8.95168e-29	3' UTR	14	4969113	5153595	184483	1	ENSG00000127663	ENST00000611640	protein_coding	-8230	23030	KDM4B	lysine demethylase 4B
6	33297779	33300438	2660	*	7.4901	5.84963	8.23792	-2.40025	5.46129e-30	9.0574e-29	Promoter (<=1kb)	4	33291654	33299324	7671	2	ENSG00000237441	ENST00000497454	protein_coding	0	5863	RGL2	ral guanine nucleotide dissociation stimulator like 2
11	57695170	57702317	7148	*	7.36542	5.56285	8.14223	-2.47414	5.64489e-30	9.35651e-29	3' UTR	8	57703714	57712201	8488	2	ENSG00000156603	ENST00000337672	protein_coding	9884	219541	MED19	mediator complex subunit 19
16	67226662	67238378	11717	*	8.66059	7.76853	9.2077	-1.41725	5.67535e-30	9.4016e-29	Promoter (<=1kb)	12	67210740	67227048	16309	2	ENSG00000125122	ENST00000485549	processed_transcript	0	26231	LRRC29	leucine rich repeat containing 29
11	57472510	57481505	8996	*	7.86931	6.42577	8.57624	-2.07114	5.72549e-30	9.47923e-29	Promoter (<=1kb)	8	57476493	57477534	1042	2	ENSG00000255301	ENST00000528885	antisense	0	NA	NA	NA
12	55907393	55913489	6097	*	7.42724	5.77728	8.17687	-2.34302	5.73423e-30	9.48827e-29	Intron (ENST00000302533/ENSG00000170473	intron 2 of 3)	7	55900300	55900618	319	1	ENSG00000257569	ENST00000548078	processed_pseudogene	7093	NA	NA	NA
1	2375052	2385855	10804	*	7.4506	5.76412	8.20704	-2.35261	6.04831e-30	1.00022e-28	Promoter (<=1kb)	3	2371676	2385121	13446	2	ENSG00000116151	ENST00000419785	retained_intron	0	79906	MORN1	MORN repeat containing 1
7	157267879	157273910	6032	*	7.15214	5.17844	7.9557	-2.68987	6.09513e-30	1.00681e-28	3' UTR	6	157263022	157263229	208	2	ENSG00000224629	ENST00000428733	processed_pseudogene	-4650	NA	NA	NA
2	201243041	201251311	8271	*	7.01095	4.73297	7.85397	-2.97855	6.11002e-30	1.0087e-28	Intron (ENST00000264274/ENSG00000064012	intron 2 of 6)	11	201257980	201276904	18925	1	ENSG00000064012	ENST00000447616	protein_coding	-6669	841	CASP8	caspase 8
17	81719127	81727924	8798	*	8.62653	7.70802	9.18327	-1.45349	6.27559e-30	1.03513e-28	3' UTR	10	81715972	81720451	4480	1	ENSG00000183048	ENST00000573246	retained_intron	3155	1468	SLC25A10	solute carrier family 25 member 10
22	46350666	46363132	12467	*	8.15519	7.0489	8.77391	-1.72046	6.27735e-30	1.03513e-28	Promoter (<=1kb)	19	46351650	46352312	663	1	ENSG00000100416	ENST00000479648	retained_intron	0	55687	TRMU	tRNA mitochondrial 2-thiouridylase
X	54439512	54450746	11235	*	8.58049	7.67171	9.13372	-1.4502	6.47791e-30	1.0676e-28	Promoter (<=1kb)	1	54440401	54445487	5087	1	ENSG00000158526	ENST00000375151	protein_coding	0	90121	TSR2	TSR2 ribosome maturation factor
17	43797753	43801017	3265	*	6.99057	4.75381	7.82879	-2.93454	7.63079e-30	1.25617e-28	3' UTR	10	43809000	43811571	2572	2	ENSG00000161647	ENST00000486600	retained_intron	10554	4356	MPP3	MAGUK p55 scaffold protein 3
12	105168827	105177951	9125	*	7.30372	5.54761	8.07261	-2.50003	7.75639e-30	1.27611e-28	Promoter (<=1kb)	7	105174017	105177455	3439	2	ENSG00000136044	ENST00000547790	retained_intron	0	55198	APPL2	adaptor protein	phosphotyrosine interacting with PH domain and leucine zipper 2
11	126430709	126438737	8029	*	7.29429	5.44329	8.07904	-2.52589	7.79546e-30	1.28181e-28	Promoter (2-3kb)	8	126436864	126440818	3955	2	ENSG00000149571	ENST00000526764	retained_intron	2081	84623	KIRREL3	kirre like nephrin family adhesion molecule 3
11	73301876	73310108	8233	*	8.27746	7.18174	8.89296	-1.70235	8.1244e-30	1.33286e-28	Promoter (<=1kb)	8	73308289	73369091	60803	1	ENSG00000110237	ENST00000263674	protein_coding	0	9828	ARHGEF17	Rho guanine nucleotide exchange factor 17
17	28700141	28706750	6610	*	7.34179	5.58963	8.10999	-2.50931	8.23371e-30	1.35003e-28	Promoter (<=1kb)	10	28704084	28706164	2081	2	ENSG00000167525	ENST00000584073	processed_transcript	0	147011	PROCA1	protein interacting with cyclin A1
15	68774427	68778582	4156	*	6.85724	4.31492	7.72777	-3.22035	8.27832e-30	1.35657e-28	3' UTR	23	68779324	68781605	2282	2	ENSG00000140350	ENST00000486054	retained_intron	3023	8125	ANP32A	acidic nuclear phosphoprotein 32 family member A
15	41771460	41778812	7353	*	8.13114	7.01538	8.75271	-1.71615	8.36043e-30	1.36925e-28	Promoter (<=1kb)	23	41774434	41825617	51184	1	ENSG00000137802	ENST00000512970	nonsense_mediated_decay	0	23005	MAPKBP1	mitogen-activated protein kinase binding protein 1
9	37435704	37444084	8381	*	7.25208	5.45427	8.02809	-2.53805	8.61909e-30	1.41081e-28	Promoter (1-2kb)	15	37434177	37434586	410	1	ENSG00000236156	ENST00000455954	processed_pseudogene	1527	NA	NA	NA
3	33868538	33882210	13673	*	7.85922	6.56202	8.53105	-1.92831	8.68649e-30	1.42104e-28	3' UTR	5	33863896	33866468	2573	1	ENSG00000170248	ENST00000473593	retained_intron	4642	10015	PDCD6IP	programmed cell death 6 interacting protein
8	47762532	47766464	3933	*	7.01149	4.87566	7.83725	-2.8953	8.92022e-30	1.45763e-28	Distal Intergenic	13	47773987	47778537	4551	2	ENSG00000253729	ENST00000536429	protein_coding	12073	5591	PRKDC	protein kinase	DNA-activated	catalytic subunit
21	46469226	46476190	6965	*	7.32047	5.59294	8.08434	-2.46683	9.36144e-30	1.52886e-28	Exon (ENST00000442434/ENSG00000223692	exon 4 of 4)	29	46462471	46469306	6836	1	ENSG00000223692	ENST00000442434	sense_intronic	6755	100862692	DIP2A-IT1	DIP2A intronic transcript 1
12	20428961	20438420	9460	*	7.3918	5.72094	8.14534	-2.39864	9.36899e-30	1.52923e-28	Intron (ENST00000359062/ENSG00000172572	intron 1 of 15)	7	20449655	20450083	429	2	ENSG00000131982	ENST00000254302	processed_pseudogene	11663	NA	NA	NA
20	34982596	34988539	5944	*	7.40246	5.75088	8.15239	-2.38014	9.72739e-30	1.58683e-28	Promoter (1-2kb)	2	34990376	34990497	122	1	ENSG00000207635	ENST00000384903	miRNA	-1837	574501	MIR499A	microRNA 499a
21	44984551	44991087	6537	*	7.05948	5.01045	7.8737	-2.83008	1.04527e-29	1.70418e-28	Promoter (2-3kb)	29	44989864	44994069	4206	2	ENSG00000234880	ENST00000439088	lincRNA	2982	727699	LINC00163	long intergenic non-protein coding RNA 163
22	41430085	41436852	6768	*	6.94719	4.68727	7.78813	-2.98405	1.04918e-29	1.70959e-28	Promoter (<=1kb)	19	41430934	41431375	442	1	ENSG00000273424	ENST00000609612	lincRNA	0	NA	NA	NA
8	143868407	143875476	7070	*	7.39831	5.73149	8.1511	-2.39162	1.07655e-29	1.7532e-28	Promoter (<=1kb)	13	143857737	143873266	15530	2	ENSG00000261150	ENST00000568225	protein_coding	0	83481	EPPK1	epiplakin 1
19	39382470	39392706	10237	*	8.40972	7.43688	8.98551	-1.53676	1.09882e-29	1.78846e-28	Promoter (<=1kb)	14	39385852	39391195	5344	2	ENSG00000006712	ENST00000221265	protein_coding	0	54623	PAF1	PAF1 homolog	Paf1/RNA polymerase II complex component
19	4846377	4850354	3978	*	6.91962	4.55779	7.77199	-3.07589	1.16086e-29	1.88732e-28	Exon (ENST00000221957/ENSG00000105355	exon 6 of 8)	14	4838332	4838907	576	1	ENSG00000267484	ENST00000591657	antisense	8045	NA	NA	NA
9	35730691	35737894	7204	*	7.64076	6.17292	8.35311	-2.12183	1.18834e-29	1.9309e-28	Promoter (<=1kb)	15	35732335	35737004	4670	1	ENSG00000107175	ENST00000353704	protein_coding	0	10488	CREB3	cAMP responsive element binding protein 3
3	184368053	184372749	4697	*	7.43673	5.74194	8.19469	-2.37021	1.19782e-29	1.94521e-28	Promoter (<=1kb)	5	184372898	184373437	540	2	ENSG00000090534	ENST00000477594	processed_transcript	688	7066	THPO	thrombopoietin
1	39828208	39834487	6280	*	7.08312	5.03741	7.89689	-2.76756	1.22805e-29	1.99206e-28	Distal Intergenic	3	39847044	39847757	714	2	ENSG00000043514	ENST00000467774	retained_intron	13270	54802	TRIT1	tRNA isopentenyltransferase 1
1	108939332	108948177	8846	*	7.51523	5.96009	8.24616	-2.28562	1.24584e-29	2.01978e-28	Promoter (<=1kb)	3	108929980	108943882	13903	2	ENSG00000121940	ENST00000482889	processed_transcript	0	23155	CLCC1	chloride channel CLIC like 1
22	41662420	41670291	7872	*	7.821	6.48753	8.50195	-1.96413	1.28508e-29	2.08202e-28	3' UTR	19	41656953	41661699	4747	1	ENSG00000196419	ENST00000478914	retained_intron	5467	2547	XRCC6	X-ray repair cross complementing 6
12	6553157	6571647	18491	*	9.94168	9.39851	10.3354	-0.923193	1.28567e-29	2.08202e-28	Promoter (<=1kb)	7	6539529	6556083	16555	2	ENSG00000010295	ENST00000619571	protein_coding	0	25900	IFFO1	intermediate filament family orphan 1
4	55434164	55442556	8393	*	7.13414	5.16294	7.93734	-2.69151	1.31026e-29	2.12066e-28	Promoter (1-2kb)	9	55442278	55443755	1478	2	ENSG00000134852	ENST00000479384	retained_intron	1199	9575	CLOCK	clock circadian regulator
9	124319969	124330863	10895	*	7.70168	6.28763	8.4019	-2.06027	1.35864e-29	2.19773e-28	3' UTR	15	124299985	124326438	26454	1	ENSG00000119408	ENST00000447379	protein_coding	19984	10783	NEK6	NIMA related kinase 6
12	54348865	54356673	7809	*	7.35126	5.66387	8.10787	-2.39094	1.36514e-29	2.20701e-28	Promoter (<=1kb)	7	54353792	54466985	113194	1	ENSG00000258086	ENST00000552785	antisense	0	NA	NA	NA
12	108514859	108521356	6498	*	7.9125	6.64647	8.57626	-1.93481	1.38849e-29	2.24349e-28	Promoter (<=1kb)	7	108515185	108521210	6026	1	ENSG00000198855	ENST00000552695	protein_coding	0	11153	FICD	FIC domain protein adenylyltransferase
6	33661050	33674396	13347	*	7.84251	6.50346	8.52483	-2.03444	1.4379e-29	2.32074e-28	Exon (ENST00000374316/ENSG00000096433	exon 9 of 59)	4	33698128	33698234	107	1	ENSG00000266509	ENST00000579806	miRNA	-23732	100500873	MIR3934	microRNA 3934
9	83638954	83653595	14642	*	8.51835	7.59334	9.07743	-1.47043	1.46027e-29	2.35552e-28	3' UTR	15	83661911	83665393	3483	2	ENSG00000135018	ENST00000527373	retained_intron	11798	29979	UBQLN1	ubiquilin 1
4	108624180	108633671	9492	*	8.35125	6.36614	9.15647	-2.74602	1.64012e-29	2.64267e-28	Promoter (2-3kb)	9	108622043	108625180	3138	1	ENSG00000109475	ENST00000504231	retained_intron	2137	6164	RPL34	ribosomal protein L34
1	151218870	151225528	6659	*	7.96312	6.70036	8.62601	-1.87494	1.68103e-29	2.70708e-28	Promoter (<=1kb)	3	151223880	151232345	8466	1	ENSG00000143398	ENST00000468772	retained_intron	0	8394	PIP5K1A	phosphatidylinositol-4-phosphate 5-kinase type 1 alpha
17	41868652	41874740	6089	*	7.11259	5.08987	7.92317	-2.72395	1.68198e-29	2.7071e-28	Promoter (<=1kb)	10	41867761	41870719	2959	2	ENSG00000131473	ENST00000588779	processed_transcript	0	47	ACLY	ATP citrate lyase
1	236533127	236541394	8268	*	7.33462	5.43594	8.12691	-2.55319	1.78594e-29	2.87283e-28	Promoter (<=1kb)	3	236540247	236548280	8034	1	ENSG00000116977	ENST00000528259	retained_intron	0	3964	LGALS8	galectin 8
2	216206502	216213302	6801	*	7.10148	5.10385	7.9085	-2.70508	1.99918e-29	3.21226e-28	Promoter (<=1kb)	11	216211404	216213519	2116	1	ENSG00000279348	ENST00000623250	TEC	0	NA	NA	NA
1	31367456	31374720	7265	*	7.40786	5.75086	8.15881	-2.33417	2.07557e-29	3.33129e-28	Promoter (<=1kb)	3	31365625	31373076	7452	2	ENSG00000121769	ENST00000373713	protein_coding	0	2170	FABP3	fatty acid binding protein 3
10	32260927	32267555	6629	*	7.14199	5.11078	7.95375	-2.70534	2.30556e-29	3.69838e-28	Promoter (<=1kb)	20	32266289	32269474	3186	1	ENSG00000227253	ENST00000415731	antisense	0	NA	NA	NA
11	46674048	46680035	5988	*	7.21133	5.33681	7.99983	-2.56717	2.32135e-29	3.72163e-28	Promoter (1-2kb)	8	46672795	46674513	1719	1	ENSG00000175224	ENST00000526485	processed_transcript	1253	9776	ATG13	autophagy related 13
1	3459150	3470748	11599	*	7.78877	6.46785	8.46659	-1.98359	2.33271e-29	3.73777e-28	Promoter (<=1kb)	3	3466005	3481113	15109	1	ENSG00000130762	ENST00000378373	protein_coding	0	27237	ARHGEF16	Rho guanine nucleotide exchange factor 16
17	1709848	1717327	7480	*	8.1604	7.06269	8.77652	-1.7021	2.3711e-29	3.79719e-28	Promoter (<=1kb)	10	1716523	1731227	14705	1	ENSG00000167716	ENST00000455636	protein_coding	0	124997	WDR81	WD repeat domain 81
11	125620739	125627644	6906	*	8.66189	7.75567	9.21418	-1.42782	2.44883e-29	3.91949e-28	Promoter (<=1kb)	8	125625136	125657145	32010	1	ENSG00000149554	ENST00000532449	protein_coding	0	1111	CHEK1	checkpoint kinase 1
5	163445230	163452916	7687	*	7.74721	6.38915	8.43417	-2.04833	2.48606e-29	3.97687e-28	Promoter (1-2kb)	18	163443796	163444965	1170	1	ENSG00000113328	ENST00000509425	processed_transcript	1434	900	CCNG1	cyclin G1
11	63985484	64010007	24524	*	9.62517	9.02873	10.0459	-1.00359	2.58706e-29	4.13614e-28	Promoter (<=1kb)	8	63998566	63999390	825	2	ENSG00000133315	ENST00000538042	processed_transcript	0	28992	MACROD1	mono-ADP ribosylhydrolase 1
10	94310696	94318495	7800	*	6.99889	4.68104	7.84643	-2.96601	2.96227e-29	4.73078e-28	Promoter (<=1kb)	20	94314907	94315327	421	2	ENSG00000273450	ENST00000609123	antisense	0	NA	NA	NA
1	114735523	114754530	19008	*	8.86756	8.06835	9.37886	-1.31626	3.0558e-29	4.87745e-28	Promoter (<=1kb)	3	114716916	114750190	33275	2	ENSG00000009307	ENST00000438362	protein_coding	0	7812	CSDE1	cold shock domain containing E1
7	56091226	56107355	16130	*	9.32934	8.6764	9.7772	-1.09209	3.06126e-29	4.88347e-28	Promoter (<=1kb)	6	56101569	56106576	5008	2	ENSG00000106153	ENST00000395422	protein_coding	0	51142	CHCHD2	coiled-coil-helix-coiled-coil-helix domain containing 2
12	124938827	124944896	6070	*	7.90722	6.61587	8.57755	-1.90511	3.18068e-29	5.06837e-28	Promoter (2-3kb)	7	124935455	124935895	441	2	ENSG00000241129	ENST00000480427	processed_transcript	-2932	644022	RPL22P19	ribosomal protein L22 pseudogene 19
19	1037596	1042746	5151	*	7.38267	5.75383	8.12825	-2.33767	3.26823e-29	5.20501e-28	Promoter (<=1kb)	14	1040101	1041553	1453	1	ENSG00000064687	ENST00000611490	protein_coding	0	10347	ABCA7	ATP binding cassette subfamily A member 7
10	102235521	102247869	12349	*	8.70915	7.8392	9.24802	-1.39551	3.50754e-29	5.58306e-28	Promoter (<=1kb)	20	102230186	102241474	11289	2	ENSG00000107859	ENST00000370002	protein_coding	0	5309	PITX3	paired like homeodomain 3
14	105083952	105092503	8552	*	8.16626	7.07398	8.78072	-1.67881	3.57682e-29	5.69019e-28	Promoter (1-2kb)	17	105093609	105095699	2091	1	ENSG00000257556	ENST00000548104	lincRNA	-1106	NA	NA	NA
16	89902633	89907198	4566	*	7.06948	5.06864	7.87695	-2.72732	3.74306e-29	5.95138e-28	Promoter (<=1kb)	12	89905009	89909174	4166	1	ENSG00000141002	ENST00000563484	retained_intron	0	22980	TCF25	transcription factor 25
19	23647532	23651625	4094	*	6.71803	3.72393	7.62453	-3.60166	3.75392e-29	5.96537e-28	Intron (ENST00000596211/ENSG00000197372	intron 3 of 3)	14	23652908	23657134	4227	2	ENSG00000197372	ENST00000600299	retained_intron	5509	171392	ZNF675	zinc finger protein 675
2	71388213	71396304	8092	*	7.54168	6.0495	8.25936	-2.18326	3.79737e-29	6.03109e-28	Promoter (<=1kb)	11	71395719	71435058	39340	1	ENSG00000075292	ENST00000487638	retained_intron	0	27332	ZNF638	zinc finger protein 638
20	63492914	63499644	6731	*	7.46362	5.89992	8.19629	-2.28849	4.3186e-29	6.85139e-28	Promoter (<=1kb)	2	63488013	63499315	11303	2	ENSG00000101210	ENST00000217182	protein_coding	0	1917	EEF1A2	eukaryotic translation elongation factor 1 alpha 2
1	173925340	173929776	4437	*	6.86482	4.44146	7.72366	-3.12093	4.52675e-29	7.17374e-28	Distal Intergenic	3	173921070	173921200	131	1	ENSG00000252231	ENST00000516422	rRNA	4270	100873302	RNA5SP67	RNA	5S ribosomal pseudogene 67
15	66485873	66505701	19829	*	10.0456	9.56245	10.4068	-0.842744	5.33959e-29	8.45723e-28	Promoter (<=1kb)	23	66504959	66548426	43468	1	ENSG00000174442	ENST00000535141	protein_coding	0	55055	ZWILCH	zwilch kinetochore protein
12	120997053	121002162	5110	*	6.90674	4.67797	7.74401	-3.00259	5.49845e-29	8.70407e-28	Promoter (<=1kb)	7	120996390	120997882	1493	1	ENSG00000135100	ENST00000543255	retained_intron	663	6927	HNF1A	HNF1 homeobox A
12	69283061	69288766	5706	*	7.27789	5.52007	8.04707	-2.52302	5.72974e-29	9.06524e-28	Promoter (<=1kb)	7	69284397	69285485	1089	1	ENSG00000257818	ENST00000548895	processed_pseudogene	0	NA	NA	NA
5	126537547	126544051	6505	*	7.22449	5.40618	8.00392	-2.55124	5.94345e-29	9.3982e-28	3' UTR	18	126544753	126550164	5412	2	ENSG00000164904	ENST00000485852	retained_intron	6113	501	ALDH7A1	aldehyde dehydrogenase 7 family member A1
X	153742354	153750159	7806	*	7.53088	6.0203	8.2525	-2.18461	6.08328e-29	9.61404e-28	3' UTR	1	153735344	153740604	5261	1	ENSG00000101986	ENST00000443684	processed_transcript	7010	215	ABCD1	ATP binding cassette subfamily D member 1
12	2887696	2892000	4305	*	7.56849	6.10618	8.27963	-2.14168	6.47516e-29	1.02278e-27	Promoter (<=1kb)	7	2890887	2939345	48459	1	ENSG00000078246	ENST00000544943	protein_coding	0	7289	TULP3	TUB like protein 3
X	47184517	47192200	7684	*	8.47041	7.54419	9.02992	-1.47588	6.67264e-29	1.05339e-27	Promoter (<=1kb)	1	47190861	47215128	24268	1	ENSG00000130985	ENST00000377351	protein_coding	0	7317	UBA1	ubiquitin like modifier activating enzyme 1
10	72272358	72278981	6624	*	8.18678	7.12972	8.79028	-1.64786	6.73547e-29	1.06273e-27	Promoter (<=1kb)	20	72273920	72276036	2117	1	ENSG00000168209	ENST00000307365	protein_coding	0	54541	DDIT4	DNA damage inducible transcript 4
1	244391682	244397672	5991	*	7.19867	5.32491	7.98705	-2.55672	7.06282e-29	1.11377e-27	Promoter (<=1kb)	3	244394976	244395660	685	2	ENSG00000225401	ENST00000435390	processed_pseudogene	0	NA	NA	NA
22	23968988	23972585	3598	*	8.05594	6.90058	8.68918	-1.77766	7.08077e-29	1.11599e-27	Promoter (<=1kb)	19	23969211	23969873	663	1	ENSG00000272787	ENST00000609736	lincRNA	0	NA	NA	NA
16	23575714	23580704	4991	*	7.24379	5.44697	8.01964	-2.50747	7.39592e-29	1.16503e-27	Distal Intergenic	12	23568673	23569696	1024	1	ENSG00000260751	ENST00000568262	sense_intronic	7041	NA	NA	NA
1	204212514	204220424	7911	*	7.04455	5.03011	7.85395	-2.77211	8.33466e-29	1.31219e-27	Promoter (<=1kb)	3	204198160	204214092	15933	2	ENSG00000174567	ENST00000308302	protein_coding	0	127845	GOLT1A	golgi transport 1A
12	56473489	56480954	7466	*	7.43167	5.86064	8.16583	-2.26561	8.47134e-29	1.33298e-27	Promoter (<=1kb)	7	56470944	56480458	9515	2	ENSG00000135423	ENST00000539272	protein_coding	0	27165	GLS2	glutaminase 2
9	33371819	33378668	6850	*	6.74783	4.12688	7.62553	-3.37218	8.86258e-29	1.39302e-27	Distal Intergenic	15	33365233	33367578	2346	1	ENSG00000086102	ENST00000463421	processed_transcript	6586	4799	NFX1	nuclear transcription factor	X-box binding 1
10	26731259	26741899	10641	*	7.55331	6.06268	8.27064	-2.15424	9.20255e-29	1.44567e-27	Promoter (<=1kb)	20	26734651	26746782	12132	1	ENSG00000148459	ENST00000470978	processed_transcript	0	23590	PDSS1	decaprenyl diphosphate synthase subunit 1
1	229433060	229437707	4648	*	7.07043	5.10154	7.87329	-2.68571	9.26965e-29	1.45542e-27	Promoter (<=1kb)	3	229431249	229434098	2850	2	ENSG00000143632	ENST00000366683	protein_coding	0	58	ACTA1	actin alpha 1	skeletal muscle
2	99312084	99318108	6025	*	7.34932	5.67795	8.10297	-2.35449	9.36174e-29	1.46908e-27	Intron (ENST00000424491/ENSG00000241962	intron 11 of 13)	11	99307442	99322741	15300	1	ENSG00000241962	ENST00000465095	processed_transcript	4642	NA	NA	NA
22	37633189	37640195	7007	*	6.94511	4.7479	7.77856	-2.92066	9.78986e-29	1.53543e-27	Promoter (<=1kb)	19	37634654	37656042	21389	1	ENSG00000100092	ENST00000417536	nonsense_mediated_decay	0	23616	SH3BP1	SH3 domain binding protein 1
17	59105983	59112296	6314	*	8.21331	7.17458	8.81095	-1.62641	1.01153e-28	1.58561e-27	Promoter (<=1kb)	10	58982651	59106921	124271	2	ENSG00000108395	ENST00000393066	protein_coding	0	4591	TRIM37	tripartite motif containing 37
12	110484940	110492091	7152	*	7.44125	5.86474	8.17651	-2.25042	1.03728e-28	1.62421e-27	Promoter (<=1kb)	7	110486301	110490385	4085	1	ENSG00000204856	ENST00000546396	retained_intron	0	29902	FAM216A	family with sequence similarity 216 member A
15	41826653	41833085	6433	*	7.88145	6.65677	8.53415	-1.86019	1.12655e-28	1.76303e-27	Promoter (<=1kb)	23	41828095	41848155	20061	1	ENSG00000168970	ENST00000490848	retained_intron	0	8681	JMJD7-PLA2G4B	JMJD7-PLA2G4B readthrough
5	154834475	154843951	9477	*	7.19737	5.31292	7.98743	-2.5601	1.12748e-28	1.76353e-27	Promoter (<=1kb)	18	154823561	154836322	12762	2	ENSG00000170271	ENST00000523997	processed_transcript	0	10826	FAXDC2	fatty acid hydroxylase domain containing 2
2	218596685	218600930	4246	*	6.83752	4.36996	7.70082	-3.13377	1.17625e-28	1.83883e-27	3' UTR	11	218592316	218594896	2581	1	ENSG00000144580	ENST00000418808	protein_coding	4369	9125	CNOT9	CCR4-NOT transcription complex subunit 9
9	83622482	83636559	14078	*	8.31426	7.19812	8.93595	-1.69025	1.19451e-28	1.86535e-27	Promoter (<=1kb)	15	83623049	83644130	21082	1	ENSG00000148057	ENST00000533522	nonsense_mediated_decay	0	414328	IDNK	IDNK gluconokinase
2	113636404	113643483	7080	*	7.38681	5.74938	8.13404	-2.31944	1.2813e-28	1.99871e-27	Promoter (<=1kb)	11	113637367	113643392	6026	1	ENSG00000144134	ENST00000478880	processed_transcript	0	11159	RABL2A	RAB	member of RAS oncogene family like 2A
15	41848928	41857460	8533	*	7.10095	5.16294	7.89923	-2.65373	1.33547e-28	2.08209e-27	Promoter (<=1kb)	23	41848371	41850572	2202	2	ENSG00000137877	ENST00000563899	retained_intron	0	51332	SPTBN5	spectrin beta	non-erythrocytic 5
9	129136722	129153431	16710	*	8.73096	7.89455	9.25699	-1.35892	1.39547e-28	2.17329e-27	Promoter (<=1kb)	15	129139382	129147998	8617	1	ENSG00000119383	ENST00000423100	protein_coding	0	5524	PTPA	protein phosphatase 2 phosphatase activator
16	409345	415859	6515	*	7.6882	6.34175	8.37234	-2.01188	1.4757e-28	2.297e-27	Promoter (<=1kb)	12	409599	412481	2883	1	ENSG00000242612	ENST00000461749	retained_intron	0	26063	DECR2	2	4-dienoyl-CoA reductase 2
6	7586895	7590853	3959	*	7.22015	5.44514	7.9923	-2.49493	1.56932e-28	2.44142e-27	Promoter (<=1kb)	4	7590199	7611967	21769	1	ENSG00000168566	ENST00000342415	protein_coding	0	154007	SNRNP48	small nuclear ribonucleoprotein U11/U12 subunit 48
5	77684135	77690481	6347	*	6.93249	4.73297	7.76622	-2.89536	1.64713e-28	2.56107e-27	Distal Intergenic	18	77691259	77694277	3019	2	ENSG00000171530	ENST00000517881	processed_transcript	3796	6902	TBCA	tubulin folding cofactor A
19	39187016	39189910	2895	*	6.81185	4.31492	7.67804	-3.16958	1.65955e-28	2.57901e-27	Distal Intergenic	14	39196961	39201884	4924	1	ENSG00000188505	ENST00000339852	protein_coding	-7051	342897	NCCRP1	NCCRP1	F-box associated domain containing
2	26187194	26191013	3820	*	6.78623	4.25353	7.65585	-3.23528	1.67096e-28	2.59534e-27	Promoter (1-2kb)	11	26185232	26187458	2227	1	ENSG00000157833	ENST00000496070	processed_transcript	1962	150946	GAREM2	GRB2 associated regulator of MAPK1 subtype 2
9	130233847	130241554	7708	*	7.75377	6.44697	8.42804	-1.95011	1.74588e-28	2.71024e-27	3' UTR	15	130265882	130434123	168242	1	ENSG00000148357	ENST00000624552	protein_coding	-24328	256158	HMCN2	hemicentin 2
20	34515074	34517331	2258	*	7.45433	5.87565	8.19003	-2.24541	1.74775e-28	2.71168e-27	Promoter (<=1kb)	2	34516409	34540958	24550	1	ENSG00000125971	ENST00000357156	protein_coding	0	83658	DYNLRB1	dynein light chain roadblock-type 1
20	62838142	62846387	8246	*	8.09837	6.91451	8.73975	-1.76977	1.79111e-28	2.77747e-27	Promoter (<=1kb)	2	62845664	62845912	249	1	ENSG00000233838	ENST00000486648	processed_pseudogene	0	NA	NA	NA
12	124344262	124353524	9263	*	7.30407	5.56792	8.06947	-2.42703	1.86302e-28	2.88743e-27	Promoter (<=1kb)	7	124347402	124348940	1539	2	ENSG00000196498	ENST00000473999	retained_intron	0	9612	NCOR2	nuclear receptor corepressor 2
9	127903035	127907200	4166	*	7.43941	5.88649	8.16988	-2.25106	1.89842e-28	2.94072e-27	Promoter (<=1kb)	15	127896246	127905408	9163	2	ENSG00000160408	ENST00000494611	processed_transcript	0	30815	ST6GALNAC6	ST6 N-acetylgalactosaminide alpha-2	6-sialyltransferase 6
14	104891255	104899687	8433	*	7.33845	5.7042	8.08507	-2.33698	1.93594e-28	2.99723e-27	Promoter (<=1kb)	17	104893934	104895059	1126	1	ENSG00000099814	ENST00000251181	retained_intron	0	283638	CEP170B	centrosomal protein 170B
1	37954292	37958397	4106	*	6.79893	4.33878	7.6615	-3.15092	2.05826e-28	3.1849e-27	Promoter (<=1kb)	3	37953508	37953780	273	1	ENSG00000277168	ENST00000616313	misc_RNA	784	NA	NA	NA
1	228419138	228426784	7647	*	7.19856	5.20677	8.00473	-2.64085	2.07066e-28	3.20237e-27	Promoter (<=1kb)	3	228424845	228425325	481	2	ENSG00000168148	ENST00000366696	protein_coding	0	8290	H3-4	H3.4 histone
14	30883833	30890235	6403	*	6.88848	4.68418	7.72279	-2.94052	2.28945e-28	3.53885e-27	Promoter (<=1kb)	17	30876179	30889808	13630	2	ENSG00000258525	ENST00000555108	antisense	0	100506071	LOC100506071	uncharacterized LOC100506071
19	18897090	18902069	4980	*	7.28088	5.58298	8.03941	-2.42536	2.35877e-28	3.64404e-27	Promoter (<=1kb)	14	18899514	18899937	424	2	ENSG00000105669	ENST00000600528	processed_transcript	0	11316	COPE	COPI coat complex subunit epsilon
6	26191632	26200666	9035	*	9.12344	8.41718	9.59551	-1.16492	2.37783e-28	3.67153e-27	Promoter (<=1kb)	4	26198851	26199243	393	2	ENSG00000196866	ENST00000341023	protein_coding	0	3013	H2AC7	H2A clustered histone 7
5	31395116	31400256	5141	*	7.37368	5.5896	8.14737	-2.4322	2.57498e-28	3.97381e-27	Distal Intergenic	18	31401147	31406956	5810	2	ENSG00000113360	ENST00000514927	retained_intron	6700	29102	DROSHA	drosha ribonuclease III
1	228357159	228363104	5946	*	6.98792	4.90257	7.80707	-2.7927	2.66892e-28	4.11658e-27	3' UTR	3	228353034	228361250	8217	1	ENSG00000154358	ENST00000474237	protein_coding	4125	84033	OBSCN	obscurin	cytoskeletal calmodulin and titin-interacting RhoGEF
9	137404424	137409930	5507	*	7.35665	5.69807	8.1079	-2.34172	2.98437e-28	4.60068e-27	Intron (ENST00000340951/ENSG00000187609	intron 1 of 21)	15	137353900	137395408	41509	2	ENSG00000187609	ENST00000490886	processed_transcript	-9016	54932	EXD3	exonuclease 3'-5' domain containing 3
10	97449038	97465097	16060	*	9.00121	6.64089	9.85341	-3.11597	3.03158e-28	4.67097e-27	Promoter (<=1kb)	20	97458324	97463982	5659	2	ENSG00000155229	ENST00000495415	retained_intron	0	64210	MMS19	MMS19 homolog	cytosolic iron-sulfur assembly component
17	68261885	68266254	4370	*	7.00173	4.92374	7.8199	-2.76732	3.04538e-28	4.68973e-27	Promoter (2-3kb)	10	68259401	68274564	15164	1	ENSG00000141337	ENST00000578726	processed_transcript	2484	22901	ARSG	arylsulfatase G
19	35026558	35031407	4850	*	7.16479	5.28046	7.95484	-2.586	3.36187e-28	5.17158e-27	Promoter (<=1kb)	14	35030684	35040448	9765	1	ENSG00000105711	ENST00000262631	protein_coding	0	6324	SCN1B	sodium voltage-gated channel beta subunit 1
12	48916337	48922170	5834	*	7.11396	5.2111	7.90689	-2.59475	3.55934e-28	5.46952e-27	Promoter (<=1kb)	7	48918144	48920963	2820	1	ENSG00000139537	ENST00000552188	retained_intron	0	85478	CCDC65	coiled-coil domain containing 65
12	119676601	119685433	8833	*	7.38631	5.76414	8.1306	-2.32781	3.92878e-28	6.03402e-27	Promoter (<=1kb)	7	119677355	119681619	4265	1	ENSG00000111725	ENST00000542698	retained_intron	0	5564	PRKAB1	protein kinase AMP-activated non-catalytic subunit beta 1
11	72803493	72808593	5101	*	7.13884	5.30489	7.92084	-2.54492	4.37388e-28	6.7105e-27	Distal Intergenic	8	72814308	72829635	15328	1	ENSG00000168010	ENST00000321297	protein_coding	-5715	89849	ATG16L2	autophagy related 16 like 2
15	90502536	90504575	2040	*	6.77467	4.35836	7.63278	-3.14347	4.37652e-28	6.71098e-27	Downstream (<=300bp)	23	90496714	90502238	5525	1	ENSG00000140575	ENST00000561086	retained_intron	5822	8826	IQGAP1	IQ motif containing GTPase activating protein 1
9	127523499	127530987	7489	*	7.65851	6.25459	8.35638	-2.06968	4.48415e-28	6.87237e-27	Promoter (<=1kb)	15	127524806	127527221	2416	2	ENSG00000136830	ENST00000476091	processed_transcript	0	64855	NIBAN2	niban apoptosis regulator 2
9	137004625	137008224	3600	*	7.41905	5.87837	8.14699	-2.23284	4.54604e-28	6.96353e-27	Promoter (<=1kb)	15	137008236	137008788	553	2	ENSG00000107331	ENST00000464157	processed_transcript	564	20	ABCA2	ATP binding cassette subfamily A member 2
15	64355326	64357480	2155	*	7.11975	5.26396	7.90528	-2.56666	4.57693e-28	7.00712e-27	Promoter (<=1kb)	23	64165517	64356259	190743	2	ENSG00000169118	ENST00000303052	protein_coding	0	53944	CSNK1G1	casein kinase 1 gamma 1
1	66987694	66993866	6173	*	7.06054	5.1085	7.86091	-2.71349	5.13251e-28	7.84937e-27	3' UTR	3	66958911	66960078	1168	1	ENSG00000198160	ENST00000493357	processed_transcript	28783	57708	MIER1	MIER1 transcriptional regulator
3	13340524	13348894	8371	*	6.93987	4.8399	7.76095	-2.84523	5.6497e-28	8.63576e-27	Promoter (<=1kb)	5	13336809	13341141	4333	2	ENSG00000132182	ENST00000485755	processed_transcript	0	23225	NUP210	nucleoporin 210
17	29552639	29558037	5399	*	7.04604	5.03983	7.85428	-2.7117	5.988e-28	9.14802e-27	Promoter (2-3kb)	10	29560547	29707090	146544	1	ENSG00000264031	ENST00000581474	antisense	-2510	NA	NA	NA
12	100629440	100636215	6776	*	6.81564	4.49553	7.66343	-3.11719	6.00499e-28	9.16912e-27	Distal Intergenic	7	100623715	100628286	4572	1	ENSG00000139354	ENST00000552854	nonsense_mediated_decay	5725	283431	GAS2L3	growth arrest specific 2 like 3
1	155230127	155233517	3391	*	6.98195	4.96265	7.79204	-2.77704	6.03263e-28	9.20645e-27	Promoter (<=1kb)	3	155230975	155234325	3351	1	ENSG00000236675	ENST00000440904	unprocessed_pseudogene	0	4581	MTX1P1	metaxin 1 pseudogene 1
X	71300216	71303956	3741	*	7.04136	5.06627	7.84513	-2.71043	6.0984e-28	9.30191e-27	Promoter (<=1kb)	1	71301734	71305371	3638	1	ENSG00000147166	ENST00000373829	protein_coding	0	26548	ITGB1BP2	integrin subunit beta 1 binding protein 2
1	156521918	156526445	4528	*	7.01316	5.03498	7.81737	-2.70535	6.37618e-28	9.72048e-27	3' UTR	3	156509854	156511681	1828	1	ENSG00000260460	ENST00000564032	lincRNA	12064	NA	NA	NA
17	47669361	47679017	9657	*	7.8097	6.53389	8.47601	-1.89825	6.78297e-28	1.03297e-26	Promoter (<=1kb)	10	47670324	47676486	6163	1	ENSG00000108424	ENST00000579901	processed_transcript	0	3837	KPNB1	karyopherin subunit beta 1
22	38082307	38088892	6586	*	6.7625	4.35058	7.62016	-3.18248	7.02376e-28	1.06908e-26	Promoter (<=1kb)	19	38078134	38084093	5960	2	ENSG00000100156	ENST00000469516	processed_transcript	0	23539	SLC16A8	solute carrier family 16 member 8
11	126277313	126284157	6845	*	7.96158	6.77437	8.60391	-1.79112	7.31626e-28	1.11301e-26	Promoter (<=1kb)	8	126283065	126291569	8505	1	ENSG00000150455	ENST00000462401	processed_transcript	0	114609	TIRAP	TIR domain containing adaptor protein
2	96351540	96359642	8103	*	7.30983	5.68108	8.05539	-2.34266	7.32076e-28	1.11311e-26	3' UTR	11	96364480	96373583	9104	1	ENSG00000121152	ENST00000435349	protein_coding	-4838	23397	NCAPH	non-SMC condensin I complex subunit H
2	55624770	55632194	7425	*	7.64303	6.23988	8.34071	-2.03922	7.32569e-28	1.11327e-26	Distal Intergenic	11	55614176	55618880	4705	2	ENSG00000275052	ENST00000612688	processed_transcript	-5890	57223	PPP4R3B	protein phosphatase 4 regulatory subunit 3B
19	7907146	7922511	15366	*	8.73139	7.89488	9.25746	-1.34832	7.48489e-28	1.13687e-26	Promoter (<=1kb)	14	7910076	7911105	1030	1	ENSG00000076984	ENST00000494348	retained_intron	0	5609	MAP2K7	mitogen-activated protein kinase kinase 7
5	138153310	138157304	3995	*	6.7426	4.29478	7.60393	-3.23273	7.80311e-28	1.18458e-26	Promoter (<=1kb)	18	138140627	138152655	12029	2	ENSG00000112983	ENST00000427976	protein_coding	-655	10902	BRD8	bromodomain containing 8
15	77031283	77036939	5657	*	6.92229	4.65596	7.76398	-2.92844	7.98078e-28	1.21091e-26	Promoter (<=1kb)	23	77032317	77037332	5016	1	ENSG00000140368	ENST00000558870	protein_coding	0	9051	PSTPIP1	proline-serine-threonine phosphatase interacting protein 1
9	110245798	110251799	6002	*	7.81727	6.57212	8.47549	-1.86895	8.3258e-28	1.2626e-26	Promoter (<=1kb)	15	110244019	110245116	1098	2	ENSG00000136810	ENST00000487892	processed_transcript	-682	7295	TXN	thioredoxin
1	225483981	225491134	7154	*	7.3167	5.68263	8.06329	-2.34109	8.79486e-28	1.33303e-26	3' UTR	3	225497423	225501256	3834	2	ENSG00000154380	ENST00000498108	retained_intron	10122	55740	ENAH	ENAH actin regulator
16	89842054	89849651	7598	*	7.77585	6.4902	8.44471	-1.91911	8.88823e-28	1.34577e-26	Promoter (<=1kb)	12	89849866	89870386	20521	1	ENSG00000204991	ENST00000569108	retained_intron	-215	84501	SPIRE2	spire type actin nucleation factor 2
11	62686761	62690760	4000	*	7.29333	5.64647	8.04236	-2.37697	8.94135e-28	1.35311e-26	Promoter (<=1kb)	8	62686402	62689899	3498	2	ENSG00000177363	ENST00000317449	protein_coding	0	221091	LRRN4CL	LRRN4 C-terminal like
6	35829031	35832903	3873	*	6.97549	4.88108	7.79584	-2.81912	9.44447e-28	1.42849e-26	Intron (ENST00000496656/ENSG00000197753	intron 3 of 3)	4	35835428	35838841	3414	2	ENSG00000096063	ENST00000505885	retained_intron	5938	6732	SRPK1	SRSF protein kinase 1
2	197386301	197391381	5081	*	6.80643	4.41926	7.6615	-3.06354	9.82639e-28	1.48471e-26	Promoter (1-2kb)	11	197392255	197393351	1097	2	ENSG00000115524	ENST00000479532	retained_intron	1970	23451	SF3B1	splicing factor 3b subunit 1
3	143059525	143068969	9445	*	8.13911	7.08401	8.74198	-1.65766	9.8501e-28	1.48751e-26	3' UTR	5	143036879	143038206	1328	1	ENSG00000163714	ENST00000461844	retained_intron	22646	23350	U2SURP	U2 snRNP associated SURP domain containing
16	8818488	8827339	8852	*	7.40888	5.86338	8.13783	-2.22064	1.0272e-27	1.54996e-26	Intron (ENST00000268261/ENSG00000140650	intron 7 of 7)	12	8807564	8849325	41762	1	ENSG00000140650	ENST00000567697	retained_intron	10924	5373	PMM2	phosphomannomutase 2
12	95311445	95316928	5484	*	7.12421	5.31294	7.90247	-2.5494	1.02744e-27	1.54996e-26	Promoter (1-2kb)	7	95309923	95309984	62	1	ENSG00000265917	ENST00000579373	miRNA	1522	100500802	MIR3685	microRNA 3685
6	17603713	17617344	13632	*	8.74745	7.94592	9.25969	-1.31753	1.06387e-27	1.60408e-26	Promoter (2-3kb)	4	17619533	17619634	102	1	ENSG00000206881	ENST00000384154	snRNA	-2189	106481236	RNU6-190P	RNA	U6 small nuclear 190	pseudogene
15	41302797	41308814	6018	*	7.0101	5.05191	7.81138	-2.68093	1.06819e-27	1.60976e-26	Exon (ENST00000500949/ENSG00000247556	exon 4 of 4)	23	41284032	41309737	25706	1	ENSG00000247556	ENST00000501665	antisense	18765	729082	OIP5-AS1	OIP5 antisense RNA 1
10	103439200	103445055	5856	*	6.87174	4.70268	7.7017	-2.9156	1.10474e-27	1.66397e-26	Promoter (<=1kb)	20	103444313	103445724	1412	1	ENSG00000148843	ENST00000478543	retained_intron	0	22984	PDCD11	programmed cell death 11
17	37608484	37610854	2371	*	7.46097	5.90523	8.19202	-2.20719	1.11295e-27	1.67546e-26	Promoter (<=1kb)	10	37514797	37609496	94700	2	ENSG00000275066	ENST00000612223	protein_coding	0	11276	SYNRG	synergin gamma
1	44641742	44653936	12195	*	7.84243	6.6248	8.4932	-1.848	1.12269e-27	1.68923e-26	Promoter (<=1kb)	3	44643132	44651723	8592	1	ENSG00000187147	ENST00000480686	processed_transcript	0	55182	RNF220	ring finger protein 220
2	170979081	170984327	5247	*	7.00567	5.00798	7.81269	-2.78195	1.232e-27	1.85178e-26	Distal Intergenic	11	170953818	170966601	12784	1	ENSG00000115806	ENST00000486498	retained_intron	25263	26003	GORASP2	golgi reassembly stacking protein 2
17	82435233	82442939	7707	*	7.1395	5.35253	7.91368	-2.52385	1.29798e-27	1.94893e-26	Promoter (<=1kb)	10	82436729	82442592	5864	1	ENSG00000169660	ENST00000578130	protein_coding	0	284004	HEXD	hexosaminidase D
14	74647092	74654771	7680	*	7.04234	5.14051	7.83511	-2.65108	1.32273e-27	1.98506e-26	3' UTR	17	74658049	74658590	542	1	ENSG00000258439	ENST00000555623	processed_pseudogene	-3278	100419503	LOC100419503	ribosomal protein S2 pseudogene
7	116919979	116925583	5605	*	7.22785	5.49904	7.99194	-2.41421	1.34704e-27	2.02048e-26	3' UTR	6	116915456	116917760	2305	1	ENSG00000198898	ENST00000496161	retained_intron	4523	830	CAPZA2	capping actin protein of muscle Z-line subunit alpha 2
17	57127392	57131194	3803	*	6.87249	4.70573	7.70217	-2.89592	1.35323e-27	2.02872e-26	Distal Intergenic	10	57116133	57121342	5210	1	ENSG00000121057	ENST00000572560	protein_coding	11259	8165	AKAP1	A-kinase anchoring protein 1
2	173893296	173900233	6938	*	7.09623	5.2598	7.87862	-2.56573	1.40976e-27	2.11237e-26	Promoter (<=1kb)	11	173880865	173899428	18564	2	ENSG00000224638	ENST00000418620	lincRNA	0	NA	NA	NA
X	77905560	77910942	5383	*	7.20488	5.39293	7.98325	-2.47767	1.47108e-27	2.20312e-26	Promoter (<=1kb)	1	77910656	78050389	139734	1	ENSG00000165240	ENST00000343533	protein_coding	0	538	ATP7A	ATPase copper transporting alpha
9	136829769	136834782	5014	*	8.6473	7.74827	9.19698	-1.41664	1.52673e-27	2.28527e-26	Promoter (<=1kb)	15	136830957	136831023	67	1	ENSG00000265806	ENST00000585012	miRNA	0	100422860	MIR4292	microRNA 4292
5	136184935	136193643	8709	*	7.3592	5.77146	8.09672	-2.29788	1.56319e-27	2.33862e-26	Promoter (<=1kb)	18	136191468	136193134	1667	2	ENSG00000271824	ENST00000607574	protein_coding	0	389332	SMIM32	small integral membrane protein 32
1	93614522	93626907	12386	*	7.98083	6.82308	8.61476	-1.75212	1.56734e-27	2.34363e-26	Promoter (<=1kb)	3	93561786	93614097	52312	2	ENSG00000137936	ENST00000370247	protein_coding	-425	8412	BCAR3	BCAR3 adaptor protein	NSP family member
17	17195890	17207778	11889	*	8.98154	8.2309	9.4728	-1.25411	1.56918e-27	2.34517e-26	Promoter (<=1kb)	10	17200995	17206315	5321	2	ENSG00000179598	ENST00000321560	protein_coding	0	201164	PLD6	phospholipase D family member 6
19	18923722	18933053	9332	*	8.48513	7.59045	9.0332	-1.44199	1.60174e-27	2.39259e-26	Promoter (<=1kb)	14	18931240	18933047	1808	2	ENSG00000051128	ENST00000595756	retained_intron	0	9454	HOMER3	homer scaffold protein 3
3	149023430	149031383	7954	*	7.36719	5.8018	8.10021	-2.26698	1.63931e-27	2.44744e-26	3' UTR	5	149034989	149040259	5271	2	ENSG00000071794	ENST00000472830	retained_intron	8876	6596	HLTF	helicase like transcription factor
2	202303659	202315447	11789	*	8.12824	5.58466	8.99889	-3.31014	1.72995e-27	2.58142e-26	3' UTR	11	202299858	202303433	3576	1	ENSG00000055044	ENST00000478508	processed_transcript	3801	51602	NOP58	NOP58 ribonucleoprotein
17	36589943	36593862	3920	*	7.7597	6.49641	8.42274	-1.92016	1.78734e-27	2.66569e-26	Promoter (<=1kb)	10	36591798	36600806	9009	1	ENSG00000278535	ENST00000618403	protein_coding	0	79154	DHRS11	dehydrogenase/reductase 11
17	1482935	1489133	6199	*	8.21686	7.14782	8.82412	-1.63449	1.83177e-27	2.73053e-26	Promoter (<=1kb)	10	1482900	1487060	4161	2	ENSG00000197879	ENST00000571715	protein_coding	0	4641	MYO1C	myosin IC
17	80269433	80273566	4134	*	6.95138	4.7479	7.78559	-2.92144	1.87569e-27	2.79457e-26	Exon (ENST00000319921/ENSG00000173821	exon 3 of 17)	10	80260870	80321463	60594	1	ENSG00000173821	ENST00000319921	protein_coding	8563	57674	RNF213	ring finger protein 213
3	37052868	37060278	7411	*	7.25531	5.51482	8.02146	-2.40687	1.88283e-27	2.80375e-26	3' UTR	5	37053004	37065334	12331	2	ENSG00000093167	ENST00000460646	retained_intron	5056	9209	LRRFIP2	LRR binding FLII interacting protein 2
22	37749677	37757886	8210	*	7.35787	5.77438	8.09454	-2.28062	1.90205e-27	2.83092e-26	Promoter (<=1kb)	19	37750997	37757982	6986	1	ENSG00000100106	ENST00000418339	protein_coding	0	11078	TRIOBP	TRIO and F-actin binding protein
X	152870346	152876143	5798	*	6.75565	4.38151	7.60933	-3.11621	1.90794e-27	2.83822e-26	Distal Intergenic	1	152914442	152973480	59039	1	ENSG00000147394	ENST00000318504	protein_coding	-38299	7739	ZNF185	zinc finger protein 185 with LIM domain
12	57813426	57820039	6614	*	6.96421	4.95237	7.77324	-2.73083	1.91768e-27	2.85124e-26	Promoter (<=1kb)	7	57810901	57818704	7804	2	ENSG00000135407	ENST00000549994	protein_coding	0	10677	AVIL	advillin
4	82812508	82818247	5740	*	6.74037	4.1718	7.61334	-3.23389	1.94573e-27	2.89146e-26	Distal Intergenic	9	82819038	82821451	2414	2	ENSG00000138674	ENST00000505479	retained_intron	3204	22872	SEC31A	SEC31 homolog A	COPII coat complex component
8	39105858	39110433	4576	*	6.74058	4.35448	7.59553	-3.13279	2.0947e-27	3.10963e-26	Promoter (<=1kb)	13	39106990	39151448	44459	1	ENSG00000197140	ENST00000523400	protein_coding	0	203102	ADAM32	ADAM metallopeptidase domain 32
10	3122043	3130884	8842	*	7.12715	5.33088	7.9029	-2.5076	2.15948e-27	3.20415e-26	Promoter (<=1kb)	20	3129007	3136793	7787	1	ENSG00000067057	ENST00000381072	protein_coding	0	5214	PFKP	phosphofructokinase	platelet
19	1390112	1396800	6689	*	7.28328	5.63366	8.03283	-2.33559	2.25948e-27	3.35081e-26	Promoter (<=1kb)	14	1391842	1395584	3743	1	ENSG00000115286	ENST00000591358	retained_intron	0	374291	NDUFS7	NADH:ubiquinone oxidoreductase core subunit S7
X	119779591	119792671	13081	*	8.86507	8.0796	9.37079	-1.29013	2.31006e-27	3.42406e-26	Promoter (<=1kb)	1	119786506	119791643	5138	2	ENSG00000198918	ENST00000361575	protein_coding	0	6170	RPL39	ribosomal protein L39
1	90882439	90889361	6923	*	7.01812	5.07101	7.81775	-2.65325	2.34934e-27	3.4805e-26	Distal Intergenic	3	90892992	90893612	621	2	ENSG00000232882	ENST00000420457	processed_pseudogene	4251	NA	NA	NA
10	102419671	102429957	10287	*	8.09772	7.01908	8.70797	-1.66858	2.48362e-27	3.67755e-26	Promoter (<=1kb)	20	102416710	102421539	4830	2	ENSG00000059915	ENST00000492902	processed_transcript	0	5662	PSD	pleckstrin and Sec7 domain containing
3	48982933	48988235	5303	*	7.1134	5.30489	7.8912	-2.51626	2.50916e-27	3.71346e-26	Promoter (<=1kb)	5	48979918	48983985	4068	2	ENSG00000235236	ENST00000415982	antisense	0	NA	NA	NA
11	126290380	126295068	4689	*	6.94728	4.91848	7.7587	-2.7407	2.5445e-27	3.76382e-26	Promoter (<=1kb)	8	126290856	126298845	7990	1	ENSG00000150455	ENST00000479770	nonsense_mediated_decay	0	114609	TIRAP	TIR domain containing adaptor protein
12	122978190	122987141	8952	*	8.19504	7.18504	8.78332	-1.59155	2.69972e-27	3.99139e-26	Promoter (<=1kb)	7	122929000	122981649	52650	2	ENSG00000150967	ENST00000542678	protein_coding	0	23457	ABCB9	ATP binding cassette subfamily B member 9
3	129309455	129316760	7306	*	8.22293	7.20138	8.81501	-1.58265	2.78945e-27	4.12193e-26	Promoter (<=1kb)	5	129314771	129316277	1507	2	ENSG00000184897	ENST00000333762	protein_coding	0	8971	H1-10	H1.10 linker histone
5	86619826	86625242	5417	*	7.18457	5.44697	7.95021	-2.44165	2.81334e-27	4.15511e-26	Promoter (<=1kb)	18	86620497	86620575	79	1	ENSG00000127184	ENST00000637229	miRNA	0	1350	COX7C	cytochrome c oxidase subunit 7C
9	128264535	128270482	5948	*	7.16224	5.39295	7.93341	-2.49655	2.92589e-27	4.31692e-26	Promoter (<=1kb)	15	128261192	128267202	6011	2	ENSG00000167110	ENST00000490257	retained_intron	0	2801	GOLGA2	golgin A2
3	167667484	167674233	6750	*	6.95436	4.93162	7.76494	-2.75728	3.04587e-27	4.49164e-26	Distal Intergenic	5	167478687	167653983	175297	2	ENSG00000174776	ENST00000479765	protein_coding	-13501	151790	WDR49	WD repeat domain 49
12	48994855	49001557	6703	*	7.46297	5.99427	8.17551	-2.13961	3.0568e-27	4.50547e-26	Promoter (<=1kb)	7	48995149	48999309	4161	2	ENSG00000181418	ENST00000421952	protein_coding	0	23109	DDN	dendrin
16	8828151	8833892	5742	*	7.16009	5.40993	7.92794	-2.45204	3.25174e-27	4.79034e-26	3' UTR	12	8842207	8848119	5913	1	ENSG00000140650	ENST00000562025	processed_transcript	-8315	5373	PMM2	phosphomannomutase 2
1	47245833	47251558	5726	*	7.01259	5.0567	7.81353	-2.65145	3.28058e-27	4.83037e-26	3' UTR	3	47224072	47232220	8149	2	ENSG00000162367	ENST00000464796	processed_transcript	-13613	6886	TAL1	TAL bHLH transcription factor 1	erythroid differentiation factor
1	247118926	247123040	4115	*	7.17223	5.38533	7.9464	-2.4858	3.29623e-27	4.85094e-26	Promoter (<=1kb)	3	247119669	247120278	610	1	ENSG00000226164	ENST00000457012	processed_pseudogene	0	100420881	FGFR3P6	fibroblast growth factor receptor 3 pseudogene 6
X	53393268	53397410	4143	*	7.13318	5.34665	7.90729	-2.48417	3.44197e-27	5.06283e-26	Promoter (<=1kb)	1	53380620	53396378	15759	2	ENSG00000072501	ENST00000470241	protein_coding	0	8243	SMC1A	structural maintenance of chromosomes 1A
22	21656699	21661729	5031	*	7.29043	5.66859	8.03466	-2.3441	3.47538e-27	5.10937e-26	Promoter (<=1kb)	19	21661934	21662363	430	1	ENSG00000272954	ENST00000610143	sense_intronic	-205	NA	NA	NA
1	156459914	156467081	7168	*	7.86312	6.64008	8.51537	-1.8842	3.58415e-27	5.26661e-26	3' UTR	3	156452897	156456577	3681	2	ENSG00000236947	ENST00000452465	lincRNA	-3337	NA	NA	NA
2	10421372	10429056	7685	*	6.81479	4.61426	7.64864	-2.96493	3.63528e-27	5.33902e-26	Promoter (1-2kb)	11	10420021	10427000	6980	1	ENSG00000115756	ENST00000422133	protein_coding	1351	3241	HPCAL1	hippocalcin like 1
1	156929059	156934589	5531	*	6.96222	4.98548	7.76622	-2.69911	4.01136e-27	5.88836e-26	Promoter (<=1kb)	3	156932098	156933089	992	1	ENSG00000160838	ENST00000472465	processed_transcript	0	149499	LRRC71	leucine rich repeat containing 71
17	30754341	30761658	7318	*	7.43602	5.9198	8.15883	-2.17602	4.2116e-27	6.17915e-26	Exon (ENST00000497969/ENSG00000264538	exon 6 of 6)	10	30766503	30787711	21209	1	ENSG00000264538	ENST00000582329	processed_transcript	-4845	NA	NA	NA
11	18393658	18411255	17598	*	10.0374	9.56771	10.3911	-0.817683	4.22743e-27	6.19922e-26	Promoter (<=1kb)	8	18394388	18408425	14038	1	ENSG00000134333	ENST00000422447	protein_coding	0	3939	LDHA	lactate dehydrogenase A
20	62321715	62325589	3875	*	7.15806	5.40993	7.92556	-2.45013	4.29779e-27	6.29828e-26	Promoter (<=1kb)	2	62323776	62324871	1096	2	ENSG00000130702	ENST00000464134	retained_intron	0	3911	LAMA5	laminin subunit alpha 5
10	801769	809613	7845	*	6.88249	4.73297	7.70999	-2.84025	4.29934e-27	6.29828e-26	3' UTR	20	806914	815010	8097	2	ENSG00000107929	ENST00000614908	protein_coding	5397	23185	LARP4B	La ribonucleoprotein 4B
11	75399375	75420243	20869	*	10.8355	10.4929	11.1122	-0.617241	4.36959e-27	6.39795e-26	Promoter (<=1kb)	8	75399486	75406913	7428	1	ENSG00000149273	ENST00000531188	protein_coding	0	6188	RPS3	ribosomal protein S3
1	153531100	153536915	5816	*	7.87505	6.69576	8.51514	-1.79204	4.44288e-27	6.50196e-26	Promoter (<=1kb)	3	153534599	153536244	1646	2	ENSG00000197956	ENST00000368720	protein_coding	0	6277	S100A6	S100 calcium binding protein A6
2	160266300	160272025	5726	*	6.79679	4.55441	7.63568	-2.96576	4.47833e-27	6.55052e-26	Promoter (<=1kb)	11	160141981	160271888	129908	2	ENSG00000115221	ENST00000485635	processed_transcript	0	3694	ITGB6	integrin subunit beta 6
1	19068601	19076681	8081	*	7.07084	5.11543	7.87171	-2.75572	4.62337e-27	6.75583e-26	Promoter (<=1kb)	3	19072110	19075511	3402	2	ENSG00000272084	ENST00000606379	3prime_overlapping_ncRNA	0	NA	NA	NA
4	87146314	87153767	7454	*	6.96148	4.92374	7.77415	-2.72144	4.80751e-27	7.02134e-26	Distal Intergenic	9	87166844	87167734	891	1	ENSG00000248196	ENST00000505836	processed_pseudogene	-13077	100419572	LOC100419572	uracil DNA glycosylase pseudogene
14	67673775	67676920	3146	*	7.43253	5.94722	8.14872	-2.17865	4.91957e-27	7.17774e-26	Promoter (<=1kb)	17	67647075	67674831	27757	2	ENSG00000100568	ENST00000554659	protein_coding	0	10490	VTI1B	vesicle transport through interaction with t-SNAREs 1B
19	23209429	23216151	6723	*	6.86543	4.76267	7.68689	-2.8478	4.93489e-27	7.19646e-26	Distal Intergenic	14	23204010	23204556	547	1	ENSG00000269471	ENST00000598402	processed_pseudogene	5419	NA	NA	NA
11	746818	778174	31357	*	10.1689	9.72008	10.5107	-0.783666	4.97299e-27	7.24837e-26	Promoter (<=1kb)	8	747329	765024	17696	1	ENSG00000177156	ENST00000319006	protein_coding	0	6888	TALDO1	transaldolase 1
11	57743746	57753483	9738	*	7.59609	6.11769	8.31077	-2.10625	5.14568e-27	7.49628e-26	Promoter (<=1kb)	8	57753243	57819546	66304	1	ENSG00000198561	ENST00000524630	protein_coding	0	1500	CTNND1	catenin delta 1
6	31673622	31678421	4800	*	7.07715	5.2598	7.85641	-2.54386	5.18821e-27	7.55443e-26	Promoter (1-2kb)	4	31672381	31673776	1396	1	ENSG00000240053	ENST00000471088	processed_transcript	1241	58496	LY6G5B	lymphocyte antigen 6 family member G5B
3	152467642	152473831	6190	*	7.30152	5.71184	8.03943	-2.29833	5.27489e-27	7.67678e-26	Intron (ENST00000463255/ENSG00000243305	intron 1 of 1)	5	152457691	152465780	8090	1	ENSG00000152601	ENST00000497971	retained_intron	9951	4154	MBNL1	muscleblind like splicing regulator 1
15	40664898	40668605	3708	*	6.74007	4.31096	7.5995	-3.27312	5.71357e-27	8.31102e-26	Promoter (2-3kb)	23	40662573	40663904	1332	1	ENSG00000137812	ENST00000531626	processed_transcript	2325	57082	KNL1	kinetochore scaffold 1
14	24171774	24186466	14693	*	8.2702	7.22131	8.8711	-1.65406	5.87221e-27	8.53276e-26	Promoter (<=1kb)	17	24171853	24180257	8405	1	ENSG00000100918	ENST00000620473	protein_coding	0	9985	REC8	REC8 meiotic recombination protein
19	12693967	12704119	10153	*	8.58663	7.73035	9.12032	-1.37146	5.87488e-27	8.53276e-26	Promoter (<=1kb)	14	12701599	12703050	1452	2	ENSG00000105576	ENST00000587155	retained_intron	0	30000	TNPO2	transportin 2
16	72776677	72784630	7954	*	7.42123	5.88785	8.14766	-2.26541	6.5956e-27	9.56031e-26	3' UTR	12	72772673	72773272	600	1	ENSG00000279206	ENST00000624116	lincRNA	4004	NA	NA	NA
21	32480046	32486582	6537	*	7.14456	5.38725	7.91366	-2.5118	6.59895e-27	9.56036e-26	Intron (ENST00000300255/ENSG00000166979	intron 4 of 7)	29	32493653	32514880	21228	1	ENSG00000166979	ENST00000496615	processed_transcript	-7071	59271	EVA1C	eva-1 homolog C
19	17578461	17585503	7043	*	7.48956	6.01785	8.20277	-2.15148	6.94054e-27	1.00502e-25	Promoter (<=1kb)	14	17579951	17583162	3212	1	ENSG00000130309	ENST00000593832	retained_intron	0	79709	COLGALT1	collagen beta(1-O)galactosyltransferase 1
3	155945835	155953827	7993	*	7.35846	5.81745	8.08647	-2.25635	7.04474e-27	1.0196e-25	Distal Intergenic	5	155987304	155988176	873	1	ENSG00000240489	ENST00000497538	processed_pseudogene	-33477	NA	NA	NA
1	17403189	17413333	10145	*	8.3121	7.36612	8.8786	-1.50376	7.31413e-27	1.05753e-25	Promoter (<=1kb)	3	17407839	17409046	1208	2	ENSG00000179051	ENST00000474892	processed_transcript	0	55920	RCC2	regulator of chromosome condensation 2
13	110880977	110892290	11314	*	8.52033	7.63407	9.06529	-1.44215	7.37582e-27	1.06591e-25	Promoter (<=1kb)	16	110879768	110893082	13315	2	ENSG00000088448	ENST00000485844	processed_transcript	792	55608	ANKRD10	ankyrin repeat domain 10
1	150558758	150576865	18108	*	10.3893	9.98083	10.7072	-0.723505	7.59843e-27	1.09753e-25	Promoter (<=1kb)	3	150560895	150574552	13658	2	ENSG00000203804	ENST00000617352	antisense	0	NA	NA	NA
7	87908558	87912450	3893	*	7.0056	4.97789	7.81687	-2.70483	7.64128e-27	1.10317e-25	3' UTR	6	87896183	87900815	4633	1	ENSG00000006634	ENST00000498726	retained_intron	12375	10926	DBF4	DBF4 zinc finger
12	120156279	120164541	8263	*	7.17972	5.37575	7.95676	-2.49044	7.77422e-27	1.1218e-25	Promoter (<=1kb)	7	120158460	120162234	3775	2	ENSG00000089154	ENST00000550471	retained_intron	0	10985	GCN1	GCN1 activator of EIF2AK4
9	86258044	86264375	6332	*	6.9528	4.96265	7.75875	-2.74194	8.40879e-27	1.21276e-25	Promoter (<=1kb)	15	86220265	86259657	39393	2	ENSG00000187753	ENST00000339137	protein_coding	0	389766	C9orf153	chromosome 9 open reading frame 153
17	40404871	40411226	6356	*	7.21139	5.47055	7.97761	-2.44558	8.76076e-27	1.2629e-25	Exon (ENST00000423485/ENSG00000131747	exon 10 of 35)	10	40396383	40399261	2879	2	ENSG00000131747	ENST00000577706	retained_intron	-5610	7153	TOP2A	DNA topoisomerase II alpha
9	137261776	137283304	21529	*	10.067	9.60229	10.4179	-0.809706	8.99252e-27	1.29566e-25	Promoter (<=1kb)	15	137277749	137282641	4893	1	ENSG00000198113	ENST00000357503	protein_coding	0	54863	TOR4A	torsin family 4 member A
9	72198987	72206375	7389	*	7.17959	5.4579	7.94241	-2.43041	9.13227e-27	1.31514e-25	5' UTR	15	72210715	72231181	20467	1	ENSG00000119125	ENST00000414671	protein_coding	-4340	9615	GDA	guanine deaminase
6	32183578	32190518	6941	*	7.53513	6.13484	8.23214	-2.07876	9.78554e-27	1.40851e-25	Promoter (<=1kb)	4	32184741	32190186	5446	2	ENSG00000204304	ENST00000375050	protein_coding	0	5089	PBX2	PBX homeobox 2
17	75754122	75760161	6040	*	7.03185	5.14951	7.82158	-2.58019	1.03996e-26	1.49541e-25	Promoter (<=1kb)	10	75751679	75758519	6841	2	ENSG00000108479	ENST00000589643	retained_intron	0	2584	GALK1	galactokinase 1
7	56080765	56086894	6130	*	6.79761	4.51656	7.64099	-2.95622	1.10454e-26	1.58669e-25	Promoter (<=1kb)	6	56083151	56087693	4543	2	ENSG00000164776	ENST00000471665	retained_intron	799	5260	PHKG1	phosphorylase kinase catalytic subunit gamma 1
3	196463513	196468830	5318	*	6.88252	4.80323	7.70085	-2.81197	1.15719e-26	1.6615e-25	3' UTR	5	196474801	196475394	594	1	ENSG00000273013	ENST00000610042	antisense	-5971	NA	NA	NA
1	204407816	204416183	8368	*	8.23186	7.23988	8.81414	-1.55007	1.16526e-26	1.67225e-25	Promoter (<=1kb)	3	204403387	204411791	8405	2	ENSG00000158615	ENST00000367188	protein_coding	0	84919	PPP1R15B	protein phosphatase 1 regulatory subunit 15B
1	201480238	201483897	3660	*	7.09939	5.1718	7.8961	-2.59144	1.18462e-26	1.69919e-25	3' UTR	3	201483532	201492499	8968	2	ENSG00000159176	ENST00000533402	retained_intron	8602	1465	CSRP1	cysteine and glycine rich protein 1
20	13819301	13824371	5071	*	6.7361	4.40053	7.5856	-3.1094	1.18756e-26	1.70256e-25	Promoter (2-3kb)	2	13816658	13817228	571	1	ENSG00000101247	ENST00000486772	processed_transcript	2643	79133	NDUFAF5	NADH:ubiquinone oxidoreductase complex assembly factor 5
7	65401742	65406353	4612	*	6.76065	4.46333	7.60589	-3.0004	1.22524e-26	1.75571e-25	Distal Intergenic	6	65373881	65401081	27201	1	ENSG00000146757	ENST00000450302	protein_coding	27861	168374	ZNF92	zinc finger protein 92
18	79966972	79972901	5930	*	7.22042	5.55271	7.97338	-2.36712	1.33063e-26	1.90578e-25	Promoter (<=1kb)	22	79967493	79970805	3313	1	ENSG00000226742	ENST00000587347	retained_intron	0	440498	HSBP1L1	heat shock factor binding protein 1 like 1
9	113494893	113499932	5040	*	6.70465	4.35448	7.55575	-3.09368	1.53459e-26	2.19464e-25	Promoter (1-2kb)	15	113501371	113507509	6139	1	ENSG00000138835	ENST00000466314	processed_transcript	-1439	5998	RGS3	regulator of G protein signaling 3
15	85748297	85754644	6348	*	6.98515	5.05673	7.78199	-2.70779	1.5458e-26	2.20957e-25	Promoter (<=1kb)	23	85744109	85750281	6173	2	ENSG00000259407	ENST00000558375	antisense	0	NA	NA	NA
8	22421975	22426961	4987	*	6.93933	4.95494	7.74444	-2.68551	1.57823e-26	2.25481e-25	3' UTR	13	22415127	22417697	2571	1	ENSG00000104635	ENST00000518348	retained_intron	6848	23516	SLC39A14	solute carrier family 39 member 14
5	135326448	135333391	6944	*	7.08615	5.26603	7.86587	-2.5146	1.61452e-26	2.30439e-25	Intron (ENST00000513931/ENSG00000224186	intron 3 of 3)	18	135337939	135358219	20281	1	ENSG00000224186	ENST00000555438	antisense	-4548	100996485	PITX1-AS1	PITX1 antisense RNA 1
X	71583233	71588107	4875	*	6.81071	4.60444	7.64527	-2.90171	1.6939e-26	2.41648e-25	Promoter (2-3kb)	1	71580285	71613582	33298	1	ENSG00000147174	ENST00000373695	protein_coding	2948	93953	GCNA	germ cell nuclear acidic peptidase
11	119305885	119313048	7164	*	7.04779	5.20679	7.83094	-2.54552	1.76945e-26	2.52302e-25	Promoter (<=1kb)	8	119312950	119313012	63	2	ENSG00000076706	ENST00000616240	miRNA	0	4162	MCAM	melanoma cell adhesion molecule
20	62205786	62210945	5160	*	6.71054	4.38151	7.55932	-3.06648	1.87796e-26	2.67642e-25	Distal Intergenic	2	62202739	62203568	830	1	ENSG00000101181	ENST00000488748	processed_transcript	3047	26164	MTG2	mitochondrial ribosome associated GTPase 2
9	37506558	37513413	6856	*	7.4441	5.96265	8.15944	-2.18397	1.94784e-26	2.77463e-25	Promoter (<=1kb)	15	37509150	37510299	1150	1	ENSG00000234160	ENST00000413915	antisense	0	NA	NA	NA
8	42408416	42414570	6155	*	7.24866	5.624	7.99343	-2.35499	1.97487e-26	2.81176e-25	Distal Intergenic	13	42403032	42405415	2384	1	ENSG00000078668	ENST00000524291	retained_intron	5384	7419	VDAC3	voltage dependent anion channel 3
17	1411964	1418685	6722	*	7.84709	6.65122	8.49184	-1.79893	2.07992e-26	2.95986e-25	Distal Intergenic	10	1424473	1426363	1891	1	ENSG00000262777	ENST00000570924	antisense	-5788	NA	NA	NA
13	50032682	50039375	6694	*	6.89816	4.73596	7.72727	-2.83772	2.15588e-26	3.06645e-25	Intron (ENST00000425586/ENSG00000231607	intron 5 of 6)	16	50044649	50044768	120	1	ENSG00000277913	ENST00000614667	misc_RNA	-5274	NA	NA	NA
21	39181838	39185828	3991	*	8.08574	6.96713	8.70817	-1.76133	2.2864e-26	3.25049e-25	Promoter (<=1kb)	29	39174769	39183851	9083	2	ENSG00000183527	ENST00000331573	protein_coding	0	8624	PSMG1	proteasome assembly chaperone 1
1	44216590	44225390	8801	*	7.71925	6.47594	8.37697	-1.87803	2.30778e-26	3.27927e-25	Promoter (<=1kb)	3	44218365	44219830	1466	1	ENSG00000178028	ENST00000483741	processed_transcript	0	55929	DMAP1	DNA methyltransferase 1 associated protein 1
12	6963725	6984557	20833	*	9.65343	9.119	10.0425	-0.924634	2.41537e-26	3.42878e-25	Promoter (<=1kb)	7	6981560	6983465	1906	2	ENSG00000111684	ENST00000545459	processed_transcript	0	10162	LPCAT3	lysophosphatidylcholine acyltransferase 3
3	50347045	50360066	13022	*	8.61994	7.80001	9.13951	-1.34056	2.47393e-26	3.51018e-25	Promoter (<=1kb)	5	50347488	50351091	3604	2	ENSG00000114388	ENST00000232501	protein_coding	0	10641	NPRL2	NPR2 like	GATOR1 complex subunit
1	42922694	42926028	3335	*	7.5421	6.18174	8.22962	-2.02132	2.64692e-26	3.75379e-25	3' UTR	3	42929020	42931125	2106	2	ENSG00000117394	ENST00000439722	nonsense_mediated_decay	5097	6513	SLC2A1	solute carrier family 2 member 1
2	55537782	55546403	8622	*	7.0657	5.28458	7.83889	-2.51898	2.70947e-26	3.84061e-25	Promoter (<=1kb)	11	55544020	55545075	1056	1	ENSG00000163001	ENST00000481791	retained_intron	0	112942	CFAP36	cilia and flagella associated protein 36
8	30055131	30061839	6709	*	7.11134	5.16959	7.91017	-2.61588	2.80957e-26	3.98055e-25	Distal Intergenic	13	30065874	30067053	1180	2	ENSG00000133872	ENST00000521934	retained_intron	5214	51669	SARAF	store-operated calcium entry associated regulatory factor
11	610223	619140	8918	*	8.01894	6.90323	8.64049	-1.69292	2.83983e-26	4.02145e-25	Promoter (<=1kb)	8	612559	615999	3441	2	ENSG00000185507	ENST00000397574	protein_coding	0	3665	IRF7	interferon regulatory factor 7
14	91451417	91457344	5928	*	7.3065	5.72546	8.04267	-2.27083	2.94308e-26	4.16561e-25	Distal Intergenic	17	91458330	91461684	3355	2	ENSG00000100796	ENST00000557382	retained_intron	4340	55671	PPP4R3A	protein phosphatase 4 regulatory subunit 3A
19	35664381	35667693	3313	*	6.66847	4.24935	7.52687	-3.13883	2.94583e-26	4.16746e-25	Promoter (<=1kb)	14	35666516	35678483	11968	1	ENSG00000105668	ENST00000617999	protein_coding	0	11045	UPK1A	uroplakin 1A
10	93382530	93394614	12085	*	7.71878	6.43964	8.38595	-1.91764	3.09587e-26	4.37757e-25	Promoter (2-3kb)	20	93306429	93379987	73559	2	ENSG00000138119	ENST00000463743	nonsense_mediated_decay	-2543	26509	MYOF	myoferlin
22	45511656	45528244	16589	*	8.49677	7.60158	9.04504	-1.44251	3.21598e-26	4.54518e-25	Promoter (<=1kb)	19	45517345	45518786	1442	1	ENSG00000077942	ENST00000450975	processed_transcript	0	2192	FBLN1	fibulin 1
17	67747784	67752468	4685	*	6.71951	4.4118	7.56591	-3.0181	3.25115e-26	4.59265e-25	Distal Intergenic	10	67743384	67744151	768	1	ENSG00000130935	ENST00000584032	retained_intron	4400	25926	NOL11	nucleolar protein 11
12	56233406	56238675	5270	*	6.99729	5.13825	7.78333	-2.61287	3.28095e-26	4.63021e-25	Promoter (<=1kb)	7	56236660	56237814	1155	1	ENSG00000139540	ENST00000419232	processed_transcript	0	283375	SLC39A5	solute carrier family 39 member 5
9	95111691	95119329	7639	*	6.98858	5.0129	7.79243	-2.64233	3.30992e-26	4.66882e-25	Promoter (<=1kb)	15	95113708	95114461	754	1	ENSG00000229065	ENST00000423075	antisense	0	NA	NA	NA
3	49011313	49019317	8005	*	8.94029	8.22156	9.41783	-1.18288	3.34359e-26	4.71401e-25	Promoter (<=1kb)	5	49015491	49018576	3086	2	ENSG00000178149	ENST00000498794	retained_intron	0	55152	DALRD3	DALR anticodon binding domain containing 3
6	43453242	43456923	3682	*	7.06986	5.30085	7.84098	-2.49198	3.53672e-26	4.98142e-25	Promoter (<=1kb)	4	43450354	43456632	6279	2	ENSG00000171462	ENST00000357338	protein_coding	0	65989	DLK2	delta like non-canonical Notch ligand 2
17	81526214	81531150	4937	*	7.46973	6.03862	8.17386	-2.08086	3.76376e-26	5.29862e-25	Promoter (<=1kb)	10	81528396	81537130	8735	1	ENSG00000186765	ENST00000417245	protein_coding	0	25794	FSCN2	fascin actin-bundling protein 2	retinal
21	29050788	29057514	6727	*	7.91394	6.73672	8.55345	-1.76698	3.80171e-26	5.34944e-25	Promoter (<=1kb)	29	29052123	29054488	2366	1	ENSG00000156256	ENST00000485067	retained_intron	0	10600	USP16	ubiquitin specific peptidase 16
2	210025404	210035266	9863	*	7.30953	5.77	8.03724	-2.24947	4.06697e-26	5.7199e-25	Promoter (<=1kb)	11	210023122	210029806	6685	2	ENSG00000144445	ENST00000634716	nonsense_mediated_decay	0	151050	KANSL1L	KAT8 regulatory NSL complex subunit 1 like
21	41174796	41188120	13325	*	7.83565	6.66858	8.47226	-1.78044	4.13214e-26	5.80591e-25	Promoter (<=1kb)	29	41180097	41180626	530	1	ENSG00000224388	ENST00000433378	antisense	0	NA	NA	NA
X	54560904	54566048	5145	*	6.97222	5.07101	7.76489	-2.6006	4.22164e-26	5.92877e-25	3' UTR	1	54530313	54544322	14010	1	ENSG00000130119	ENST00000489691	processed_transcript	30591	54552	GNL3L	G protein nucleolar 3 like
2	231173446	231179924	6479	*	7.07435	5.12685	7.87405	-2.61054	4.22879e-26	5.93593e-25	Distal Intergenic	11	231170402	231172760	2359	1	ENSG00000173692	ENST00000491229	retained_intron	3044	5707	PSMD1	proteasome 26S subunit	non-ATPase 1
19	1502350	1508781	6432	*	7.04449	5.25772	7.81863	-2.5193	4.76422e-26	6.68101e-25	Promoter (<=1kb)	14	1506739	1507596	858	2	ENSG00000185761	ENST00000590090	protein_coding	0	339366	ADAMTSL5	ADAMTS like 5
20	34993804	35002390	8587	*	7.12648	5.40993	7.88838	-2.41202	4.86264e-26	6.81572e-25	Promoter (<=1kb)	2	35001245	35002437	1193	1	ENSG00000078814	ENST00000446156	protein_coding	0	57644	MYH7B	myosin heavy chain 7B
22	17587331	17591721	4391	*	6.71493	4.4118	7.56083	-3.01306	4.89399e-26	6.85634e-25	Promoter (<=1kb)	19	17580157	17589192	9036	2	ENSG00000236754	ENST00000443935	antisense	0	101929372	LOC101929372	uncharacterized LOC101929372
5	98845549	98856031	10483	*	7.39332	5.85513	8.12074	-2.20282	5.05293e-26	7.07557e-25	Promoter (2-3kb)	18	98856425	98858664	2240	2	ENSG00000153922	ENST00000513064	retained_intron	2633	1105	CHD1	chromodomain helicase DNA binding protein 1
1	35432437	35439312	6876	*	6.89022	4.86747	7.7008	-2.71217	5.56499e-26	7.78505e-25	3' UTR	3	35442267	35443255	989	2	ENSG00000142687	ENST00000473423	retained_intron	3943	79932	KIAA0319L	KIAA0319 like
10	124989603	124998458	8856	*	7.196	5.55441	7.94403	-2.32895	5.71836e-26	7.99186e-25	Promoter (<=1kb)	20	124996064	125001491	5428	1	ENSG00000273599	ENST00000617058	antisense	0	NA	NA	NA
6	53254581	53261962	7382	*	7.06884	5.28866	7.84187	-2.49397	5.91501e-26	8.2627e-25	Distal Intergenic	4	53276993	53277071	79	1	ENSG00000264056	ENST00000579080	miRNA	-15031	100847075	MIR5685	microRNA 5685
3	42778562	42783732	5171	*	6.90975	4.95237	7.71092	-2.66884	5.99511e-26	8.37054e-25	Intron (ENST00000431549/ENSG00000280571	intron 3 of 4)	5	42746794	42773253	26460	2	ENSG00000244607	ENST00000492806	retained_intron	-5309	152206	CCDC13	coiled-coil domain containing 13
8	133451382	133457423	6042	*	7.18382	5.42671	7.95289	-2.4386	6.08149e-26	8.48704e-25	3' UTR	13	133465642	133475934	10293	2	ENSG00000008513	ENST00000522204	retained_intron	18511	6482	ST3GAL1	ST3 beta-galactoside alpha-2	3-sialyltransferase 1
16	57032725	57041293	8569	*	7.23008	5.60118	7.97567	-2.36156	6.20645e-26	8.65725e-25	Promoter (<=1kb)	12	57034172	57083531	49360	1	ENSG00000140853	ENST00000538453	nonsense_mediated_decay	0	84166	NLRC5	NLR family CARD domain containing 5
11	62785870	62789889	4020	*	7.87107	6.69345	8.51069	-1.77522	6.30063e-26	8.78378e-25	Promoter (<=1kb)	8	62787415	62790167	2753	1	ENSG00000185475	ENST00000532586	retained_intron	0	374395	TMEM179B	transmembrane protein 179B
3	124747295	124750197	2903	*	6.7012	4.32295	7.55532	-3.1442	6.30325e-26	8.78378e-25	3' UTR	5	124738625	124744070	5446	1	ENSG00000114491	ENST00000495751	processed_transcript	8670	7372	UMPS	uridine monophosphate synthetase
16	1066030	1075682	9653	*	7.76984	6.4911	8.4369	-1.9604	6.33837e-26	8.82846e-25	Promoter (<=1kb)	12	1066248	1073603	7356	2	ENSG00000261713	ENST00000565992	lincRNA	0	146336	SSTR5-AS1	SSTR5 antisense RNA 1
9	98192056	98196982	4927	*	7.32874	5.80466	8.05321	-2.20457	6.4569e-26	8.98923e-25	Promoter (<=1kb)	15	98120975	98192640	71666	2	ENSG00000106789	ENST00000375077	protein_coding	0	7464	CORO2A	coronin 2A
10	100550397	100557425	7029	*	7.15279	5.43963	7.91408	-2.38528	6.75586e-26	9.4009e-25	3' UTR	20	100536470	100545497	9028	1	ENSG00000166135	ENST00000478787	retained_intron	13927	55662	HIF1AN	hypoxia inducible factor 1 subunit alpha inhibitor
X	154475746	154479988	4243	*	7.38455	5.92244	8.09564	-2.14275	6.91099e-26	9.6075e-25	Promoter (<=1kb)	1	154477769	154479257	1489	2	ENSG00000196976	ENST00000357360	protein_coding	0	8270	LAGE3	L antigen family member 3
11	46378164	46384580	6417	*	7.29938	5.72245	8.03474	-2.27711	7.03606e-26	9.77667e-25	Promoter (<=1kb)	8	46380756	46383799	3044	1	ENSG00000110492	ENST00000405308	protein_coding	0	4192	MDK	midkine
12	48156027	48158120	2094	*	7.14812	5.40428	7.91486	-2.40742	7.18093e-26	9.97317e-25	Promoter (<=1kb)	7	48147788	48157595	9808	2	ENSG00000177981	ENST00000317697	protein_coding	0	140461	ASB8	ankyrin repeat and SOCS box containing 8
12	31274257	31281641	7385	*	7.36094	5.8385	8.08507	-2.17583	7.23566e-26	1.00443e-24	Promoter (<=1kb)	7	31280422	31280895	474	2	ENSG00000275097	ENST00000622889	3prime_overlapping_ncRNA	0	NA	NA	NA
2	70201734	70205164	3431	*	6.57606	3.99802	7.4499	-3.31864	7.31801e-26	1.01538e-24	Intron (ENST00000470096/ENSG00000115998	intron 1 of 1)	11	70212676	70215322	2647	2	ENSG00000116001	ENST00000486392	retained_intron	10158	7072	TIA1	TIA1 cytotoxic granule associated RNA binding protein
17	57856920	57863170	6251	*	7.14843	5.4813	7.90128	-2.37117	7.52362e-26	1.04341e-24	3' UTR	10	57862963	57866857	3895	2	ENSG00000180891	ENST00000577497	retained_intron	3687	404093	CUEDC1	CUE domain containing 1
20	31660568	31662839	2272	*	7.04291	5.26188	7.81608	-2.49043	7.71012e-26	1.06876e-24	Distal Intergenic	2	31637933	31644828	6896	1	ENSG00000131055	ENST00000490030	processed_transcript	22635	84701	COX4I2	cytochrome c oxidase subunit 4I2
11	67404625	67413750	9126	*	7.34257	5.84268	8.0619	-2.17505	8.06654e-26	1.11763e-24	Promoter (<=1kb)	8	67398936	67407264	8329	2	ENSG00000172531	ENST00000537694	processed_transcript	0	5499	PPP1CA	protein phosphatase 1 catalytic subunit alpha
2	74457747	74463433	5687	*	8.14956	7.15625	8.73229	-1.56474	8.19209e-26	1.13448e-24	Promoter (<=1kb)	11	74458329	74460891	2563	1	ENSG00000239779	ENST00000233615	protein_coding	0	23559	WBP1	WW domain binding protein 1
6	71367206	71372390	5185	*	6.70176	4.38151	7.54957	-3.05583	8.21063e-26	1.1365e-24	Promoter (2-3kb)	4	71373253	71375387	2135	2	ENSG00000279312	ENST00000625013	TEC	2997	NA	NA	NA
16	2655271	2662135	6865	*	7.57641	6.24094	8.25784	-1.98422	8.54374e-26	1.18204e-24	Exon (ENST00000564340/ENSG00000260565	exon 3 of 3)	12	2660350	2665350	5001	2	ENSG00000260565	ENST00000619862	retained_intron	3215	NA	NA	NA
7	55042524	55055906	13383	*	7.58045	6.16292	8.28146	-2.03701	9.0486e-26	1.25129e-24	Exon (ENST00000459688/ENSG00000146648	exon 2 of 2)	6	55019151	55119401	100251	1	ENSG00000146648	ENST00000463948	processed_transcript	23373	1956	EGFR	epidermal growth factor receptor
17	17492855	17498384	5530	*	7.31169	5.79463	8.03468	-2.19736	9.43577e-26	1.30421e-24	Promoter (<=1kb)	10	17494707	17496395	1689	2	ENSG00000108551	ENST00000579152	protein_coding	0	51655	RASD1	ras related dexamethasone induced 1
20	49629111	49632829	3719	*	7.05944	5.29069	7.83051	-2.47091	9.61028e-26	1.32769e-24	Distal Intergenic	2	49503874	49568146	64273	2	ENSG00000124212	ENST00000244043	protein_coding	-60965	5740	PTGIS	prostaglandin I2 synthase
6	52255817	52265297	9481	*	7.90435	6.78019	8.52843	-1.72901	9.63887e-26	1.331e-24	3' UTR	4	52264621	52273775	9155	2	ENSG00000112118	ENST00000421471	protein_coding	8478	4172	MCM3	minichromosome maintenance complex component 3
12	55899107	55904071	4965	*	6.88068	4.82871	7.69531	-2.74655	9.6891e-26	1.3373e-24	Promoter (<=1kb)	7	55900300	55900618	319	1	ENSG00000257569	ENST00000548078	processed_pseudogene	0	NA	NA	NA
2	218255915	218260546	4632	*	6.77534	4.58134	7.60839	-3.01308	9.8861e-26	1.36384e-24	Promoter (<=1kb)	11	218259496	218263859	4364	1	ENSG00000179921	ENST00000479077	protein_coding	0	151306	GPBAR1	G protein-coupled bile acid receptor 1
X	71285734	71293449	7716	*	7.61548	6.21325	8.31294	-2.02527	1.02896e-25	1.41814e-24	Promoter (<=1kb)	1	71291869	71297925	6057	1	ENSG00000147140	ENST00000418921	protein_coding	0	4841	NONO	non-POU domain containing octamer binding
3	44433633	44438220	4588	*	6.71864	4.45609	7.55989	-2.999	1.03003e-25	1.41894e-24	Promoter (1-2kb)	5	44421127	44439917	18791	2	ENSG00000225873	ENST00000636468	protein_coding	1697	102724231	C3orf86	long intergenic non-protein coding RNA 694
12	132764665	132771950	7286	*	7.6668	6.38819	8.33384	-1.92437	1.03203e-25	1.42102e-24	Promoter (2-3kb)	7	132725503	132761888	36386	2	ENSG00000176915	ENST00000357997	protein_coding	-2777	23141	ANKLE2	ankyrin repeat and LEM domain containing 2
20	49088514	49094323	5810	*	7.2042	5.53389	7.95764	-2.34651	1.04288e-25	1.43527e-24	Promoter (<=1kb)	2	49090763	49096952	6190	1	ENSG00000124207	ENST00000469700	processed_transcript	0	1434	CSE1L	chromosome segregation 1 like
18	36178258	36185025	6768	*	6.6655	4.3069	7.51751	-3.06411	1.05651e-25	1.45335e-24	Promoter (2-3kb)	22	36179996	36187448	7453	2	ENSG00000260552	ENST00000568654	antisense	2423	101927809	COSMOC	cell fate and sterol metabolism associated divergent transcript of MOCOS
7	155310276	155313827	3552	*	7.23152	5.63367	7.97105	-2.32833	1.08607e-25	1.49329e-24	Downstream (<=300bp)	6	155301607	155303018	1412	1	ENSG00000186480	ENST00000468307	retained_intron	8669	3638	INSIG1	insulin induced gene 1
14	94038313	94044692	6380	*	7.07827	5.31894	7.84771	-2.45491	1.16158e-25	1.59636e-24	3' UTR	17	94050922	94051824	903	2	ENSG00000089737	ENST00000553400	processed_transcript	7132	57062	DDX24	DEAD-box helicase 24
1	40294703	40299234	4532	*	6.65965	4.21969	7.52018	-3.15918	1.17486e-25	1.61384e-24	Distal Intergenic	3	40290645	40292621	1977	1	ENSG00000084073	ENST00000474142	retained_intron	4058	10269	ZMPSTE24	zinc metallopeptidase STE24
3	64003340	64011166	7827	*	7.06087	5.27843	7.83428	-2.55028	1.1757e-25	1.61422e-24	Promoter (<=1kb)	5	64004022	64012148	8127	1	ENSG00000239653	ENST00000472046	antisense	0	100507062	PSMD6-AS2	PSMD6 antisense RNA 2
7	5612179	5616838	4660	*	6.81046	4.69036	7.63419	-2.81263	1.2085e-25	1.65847e-24	Distal Intergenic	6	5602872	5606654	3783	1	ENSG00000075618	ENST00000473330	retained_intron	9307	6624	FSCN1	fascin actin-bundling protein 1
12	56634272	56640908	6637	*	8.25679	7.30589	8.825	-1.49573	1.25488e-25	1.7213e-24	Promoter (<=1kb)	7	56615521	56636816	21296	2	ENSG00000076108	ENST00000550730	processed_transcript	0	11176	BAZ2A	bromodomain adjacent to zinc finger domain 2A
5	180225989	180232316	6328	*	6.7493	4.57797	7.57955	-2.88376	1.25655e-25	1.72278e-24	Promoter (<=1kb)	18	180226378	180227000	623	2	ENSG00000229721	ENST00000484005	processed_pseudogene	0	646093	RPS8P7	ribosomal protein S8 pseudogene 7
2	69314584	69320371	5788	*	7.02773	5.16737	7.81398	-2.53828	1.3012e-25	1.78314e-24	3' UTR	11	69334600	69334692	93	1	ENSG00000252250	ENST00000516441	misc_RNA	-14229	NA	NA	NA
17	35012637	35020208	7572	*	6.84351	4.76267	7.66205	-2.81722	1.31306e-25	1.79854e-24	Promoter (<=1kb)	10	35018660	35018991	332	1	ENSG00000273687	ENST00000612426	antisense	0	NA	NA	NA
1	32051587	32057700	6114	*	7.11681	5.36418	7.88509	-2.42313	1.31693e-25	1.80299e-24	Exon (ENST00000366152/ENSG00000203325	exon 2 of 3)	3	32072031	32102863	30833	1	ENSG00000121775	ENST00000487305	processed_transcript	-14331	55116	TMEM39B	transmembrane protein 39B
16	67871507	67873895	2389	*	7.31056	5.77438	8.03757	-2.22379	1.32817e-25	1.81752e-24	Promoter (<=1kb)	12	67873023	67884503	11481	1	ENSG00000038358	ENST00000358933	protein_coding	0	23644	EDC4	enhancer of mRNA decapping 4
16	2436660	2441579	4920	*	7.26712	5.61749	8.01667	-2.30318	1.3976e-25	1.91163e-24	Promoter (<=1kb)	12	2435986	2437922	1937	1	ENSG00000162063	ENST00000564333	retained_intron	674	899	CCNF	cyclin F
14	64524810	64531030	6221	*	7.38375	5.8329	8.11379	-2.18972	1.43174e-25	1.95739e-24	Intron (ENST00000358738/ENSG00000126804	intron 2 of 2)	17	64535702	64535879	178	2	ENSG00000259160	ENST00000555669	processed_pseudogene	4849	NA	NA	NA
4	139396959	139404960	8002	*	7.68662	6.43595	8.34631	-1.87305	1.44015e-25	1.96796e-24	Exon (ENST00000515576/ENSG00000164134	exon 3 of 4)	9	139386168	139420033	33866	1	ENSG00000164134	ENST00000515576	protein_coding	10791	80155	NAA15	N-alpha-acetyltransferase 15	NatA auxiliary subunit
16	31484709	31490436	5728	*	6.68844	4.26186	7.54761	-3.07462	1.50319e-25	2.05313e-24	Promoter (<=1kb)	12	31484747	31486276	1530	1	ENSG00000140675	ENST00000565446	retained_intron	0	6524	SLC5A2	solute carrier family 5 member 2
9	120812336	120817196	4861	*	7.14975	5.39295	7.91876	-2.47902	1.57852e-25	2.155e-24	Promoter (<=1kb)	15	120812475	120812845	371	2	ENSG00000270917	ENST00000603920	processed_pseudogene	0	NA	NA	NA
6	7876543	7881441	4899	*	7.02879	5.21756	7.80704	-2.53285	1.59172e-25	2.17199e-24	3' UTR	4	7883155	7888961	5807	2	ENSG00000239264	ENST00000475802	retained_intron	7520	81567	TXNDC5	thioredoxin domain containing 5
1	161097861	161100708	2848	*	7.02395	5.16959	7.80925	-2.52165	1.60593e-25	2.19035e-24	Promoter (<=1kb)	3	161098361	161100298	1938	1	ENSG00000162755	ENST00000490724	processed_transcript	0	126823	KLHDC9	kelch domain containing 9
17	82935499	82943793	8295	*	7.34977	5.86339	8.06618	-2.19514	1.63747e-25	2.23021e-24	Promoter (<=1kb)	10	82937216	82942704	5489	1	ENSG00000141556	ENST00000576432	retained_intron	0	6904	TBCD	tubulin folding cofactor D
5	848518	852692	4175	*	7.50175	6.11772	8.19494	-2.06639	1.68423e-25	2.2928e-24	Promoter (<=1kb)	18	795607	850986	55380	2	ENSG00000188818	ENST00000283441	protein_coding	0	79844	ZDHHC11	zinc finger DHHC-type containing 11
10	96510994	96518712	7719	*	7.75148	6.52266	8.40531	-1.83553	1.75624e-25	2.38858e-24	Promoter (<=1kb)	20	96395193	96513918	118726	2	ENSG00000095587	ENST00000469598	processed_transcript	0	7093	TLL2	tolloid like 2
10	91865929	91870528	4600	*	6.90092	4.98296	7.69617	-2.64616	1.76915e-25	2.40501e-24	Distal Intergenic	20	91896704	91896897	194	1	ENSG00000273497	ENST00000611836	unprocessed_pseudogene	-26176	NA	NA	NA
20	47659418	47666989	7572	*	7.27003	5.68882	8.00624	-2.24461	1.77143e-25	2.40698e-24	Promoter (<=1kb)	2	47657435	47665259	7825	2	ENSG00000196562	ENST00000495544	protein_coding	0	55959	SULF2	sulfatase 2
11	63566268	63571100	4833	*	7.16006	5.50784	7.91011	-2.33943	1.77551e-25	2.41139e-24	Promoter (2-3kb)	8	63552770	63563383	10614	2	ENSG00000133328	ENST00000255695	protein_coding	-2885	54979	PLAAT2	phospholipase A and acyltransferase 2
16	2035064	2041630	6567	*	7.80265	6.5544	8.4617	-1.84745	1.79326e-25	2.43435e-24	Promoter (<=1kb)	12	2035981	2038128	2148	1	ENSG00000065054	ENST00000564033	retained_intron	0	9351	SLC9A3R2	SLC9A3 regulator 2
10	103160202	103165458	5257	*	7.01261	5.22824	7.78635	-2.52213	1.89989e-25	2.57789e-24	Intron (ENST00000343289/ENSG00000076685	intron 2 of 17)	20	103088017	103174982	86966	2	ENSG00000076685	ENST00000404739	protein_coding	9524	22978	NT5C2	5'-nucleotidase	cytosolic II
20	431296	437211	5916	*	6.61585	4.13596	7.48038	-3.16689	1.91885e-25	2.60239e-24	3' UTR	2	435480	441892	6413	2	ENSG00000125875	ENST00000461188	processed_transcript	4681	128637	TBC1D20	TBC1 domain family member 20
7	27832894	27839792	6899	*	7.06477	5.3388	7.82836	-2.45524	1.96544e-25	2.66432e-24	3' UTR	6	27828700	27833151	4452	1	ENSG00000106052	ENST00000460059	processed_transcript	4194	8887	TAX1BP1	Tax1 binding protein 1
8	86468321	86477462	9142	*	7.05484	5.27636	7.82758	-2.48254	2.01887e-25	2.73546e-24	Promoter (<=1kb)	13	86474246	86477453	3208	2	ENSG00000176623	ENST00000517821	retained_intron	0	51115	RMDN1	regulator of microtubule dynamics 1
15	50503443	50509734	6292	*	6.86562	4.77436	7.68555	-2.76661	2.02659e-25	2.74464e-24	3' UTR	23	50497195	50498744	1550	2	ENSG00000259298	ENST00000560380	antisense	-4699	NA	NA	NA
11	62620769	62624132	3364	*	7.83949	6.6896	8.47114	-1.75969	2.03529e-25	2.75513e-24	Promoter (<=1kb)	8	62615296	62622175	6880	2	ENSG00000149541	ENST00000265471	protein_coding	0	26229	B3GAT3	beta-1	3-glucuronyltransferase 3
11	2916314	2935226	18913	*	9.75865	9.25028	10.1338	-0.890339	2.22204e-25	3.00652e-24	Promoter (<=1kb)	8	2916643	2921826	5184	1	ENSG00000110628	ENST00000498209	processed_transcript	0	5002	SLC22A18	solute carrier family 22 member 18
14	49638253	49647200	8948	*	7.53859	6.15959	8.23058	-2.00542	2.22791e-25	3.01305e-24	Promoter (<=1kb)	17	49643564	49647360	3797	2	ENSG00000100479	ENST00000554671	processed_transcript	160	5427	POLE2	DNA polymerase epsilon 2	accessory subunit
5	150052274	150058215	5942	*	7.0518	5.25562	7.82753	-2.46631	2.26301e-25	3.05909e-24	Promoter (<=1kb)	18	150053838	150054820	983	2	ENSG00000182578	ENST00000509861	retained_intron	0	1436	CSF1R	colony stimulating factor 1 receptor
19	42242130	42255321	13192	*	9.27216	8.65361	9.7037	-1.05693	2.3226e-25	3.13671e-24	Promoter (<=1kb)	14	42247572	42255157	7586	2	ENSG00000105722	ENST00000222329	protein_coding	0	2077	ERF	ETS2 repressor factor
22	29295439	29303600	8162	*	8.44303	7.54546	8.99217	-1.41782	2.33588e-25	3.15316e-24	Promoter (<=1kb)	19	29295526	29300336	4811	1	ENSG00000182944	ENST00000610553	retained_intron	0	2130	EWSR1	EWS RNA binding protein 1
2	232538999	232545277	6279	*	6.63086	4.08516	7.50171	-3.16842	2.39474e-25	3.23111e-24	Promoter (<=1kb)	11	232539727	232541882	2156	1	ENSG00000196811	ENST00000485094	retained_intron	0	1146	CHRNG	cholinergic receptor nicotinic gamma subunit
19	18169491	18175020	5530	*	7.39213	5.95752	8.09705	-2.1091	2.41465e-25	3.25645e-24	Promoter (<=1kb)	14	18173162	18175222	2061	1	ENSG00000216490	ENST00000597802	protein_coding	0	10437	IFI30	IFI30 lysosomal thiol reductase
16	24825722	24831862	6141	*	6.89835	4.88378	7.70778	-2.71028	2.56079e-25	3.45193e-24	3' UTR	12	24821790	24824786	2997	1	ENSG00000090905	ENST00000464539	retained_intron	3932	27327	TNRC6A	trinucleotide repeat containing adaptor 6A
7	128655642	128661463	5822	*	6.72918	4.55441	7.55986	-2.8898	2.58549e-25	3.48359e-24	Promoter (<=1kb)	6	128655962	128658791	2830	2	ENSG00000281490	ENST00000629111	processed_pseudogene	0	NA	NA	NA
16	89788942	89795000	6059	*	7.65102	6.40241	8.31017	-1.87968	2.65014e-25	3.56904e-24	Promoter (<=1kb)	12	89791563	89792725	1163	2	ENSG00000187741	ENST00000566133	retained_intron	0	2175	FANCA	FA complementation group A
2	170968026	170975496	7471	*	7.54873	6.21434	8.22991	-2.00874	2.76356e-25	3.72004e-24	Distal Intergenic	11	170953818	170966601	12784	1	ENSG00000115806	ENST00000486498	retained_intron	14208	26003	GORASP2	golgi reassembly stacking protein 2
9	127485984	127492890	6907	*	7.16274	5.44516	7.92482	-2.48367	2.80481e-25	3.77381e-24	Exon (ENST00000300417/ENSG00000148356	exon 18 of 26)	15	127479949	127501054	21106	1	ENSG00000148356	ENST00000472068	processed_transcript	6035	90678	LRSAM1	leucine rich repeat and sterile alpha motif containing 1
16	89544066	89551647	7582	*	7.58287	6.28457	8.25498	-1.933	2.80646e-25	3.77427e-24	Promoter (<=1kb)	12	89544648	89557768	13121	1	ENSG00000197912	ENST00000569820	nonsense_mediated_decay	0	6687	SPG7	SPG7 matrix AAA peptidase subunit	paraplegin
11	19765841	19774892	9052	*	7.21367	5.63848	7.94867	-2.27817	2.8136e-25	3.78212e-24	Promoter (2-3kb)	8	19777802	19880127	102326	1	ENSG00000166833	ENST00000534229	processed_transcript	-2910	89797	NAV2	neuron navigator 2
2	15635590	15639632	4043	*	6.69567	4.43411	7.5368	-2.98103	2.86573e-25	3.8504e-24	Distal Intergenic	11	15623533	15627557	4025	1	ENSG00000079785	ENST00000478695	retained_intron	12057	1653	DDX1	DEAD-box helicase 1
7	73590470	73593778	3309	*	6.56338	4.003	7.4356	-3.26805	3.02276e-25	4.05761e-24	3' UTR	6	73596174	73597362	1189	2	ENSG00000009950	ENST00000467221	retained_intron	3584	51085	MLXIPL	MLX interacting protein like
3	50263273	50272011	8739	*	7.64782	6.3486	8.32016	-1.91822	3.13327e-25	4.204e-24	Promoter (<=1kb)	5	50267558	50271458	3901	1	ENSG00000012171	ENST00000621029	protein_coding	0	7869	SEMA3B	semaphorin 3B
1	36319130	36324758	5629	*	6.83851	4.84268	7.64527	-2.71469	3.19581e-25	4.28195e-24	Promoter (<=1kb)	3	36323734	36329221	5488	1	ENSG00000116883	ENST00000373137	antisense	0	NA	NA	NA
21	43743708	43750895	7188	*	7.10083	5.40993	7.85808	-2.3818	3.27072e-25	4.37825e-24	Promoter (<=1kb)	29	43745703	43756173	10471	1	ENSG00000160209	ENST00000468392	processed_transcript	0	8566	PDXK	pyridoxal kinase
19	4850967	4854719	3753	*	6.94324	4.97286	7.74631	-2.75039	3.34925e-25	4.47922e-24	3' UTR	14	4838371	4859636	21266	2	ENSG00000105355	ENST00000589163	protein_coding	4917	10226	PLIN3	perilipin 3
4	98870222	98877347	7126	*	7.06123	5.25144	7.83925	-2.5038	3.53593e-25	4.72668e-24	3' UTR	9	98881010	98890898	9889	2	ENSG00000151247	ENST00000505194	processed_transcript	13551	1977	EIF4E	eukaryotic translation initiation factor 4E
2	68167654	68180434	12781	*	8.33125	7.42857	8.88226	-1.43777	3.67033e-25	4.90181e-24	Promoter (<=1kb)	11	68173107	68174964	1858	1	ENSG00000115946	ENST00000488728	retained_intron	0	56902	PNO1	partner of NOB1 homolog
22	19515402	19528316	12915	*	7.87675	6.66149	8.52687	-1.80216	3.80898e-25	5.08463e-24	Promoter (<=1kb)	19	19516434	19520594	4161	1	ENSG00000093009	ENST00000493724	retained_intron	0	8318	CDC45	cell division cycle 45
8	38143928	38149368	5441	*	6.61415	4.22396	7.46953	-3.08665	4.00544e-25	5.34442e-24	Promoter (<=1kb)	13	38146363	38149118	2756	2	ENSG00000147465	ENST00000521236	protein_coding	0	6770	STAR	steroidogenic acute regulatory protein
5	180486420	180491234	4815	*	6.82771	4.78887	7.64053	-2.73798	4.02863e-25	5.37287e-24	Distal Intergenic	18	180494412	180495755	1344	1	ENSG00000113300	ENST00000510148	processed_transcript	-3178	57472	CNOT6	CCR4-NOT transcription complex subunit 6
1	31253505	31258935	5431	*	6.7545	4.62398	7.57958	-2.83083	4.22289e-25	5.62935e-24	Promoter (2-3kb)	3	31259786	31261077	1292	2	ENSG00000060688	ENST00000491106	processed_transcript	2142	9410	SNRNP40	small nuclear ribonucleoprotein U5 subunit 40
11	77611242	77615353	4112	*	6.80111	4.7773	7.61183	-2.78583	4.28222e-25	5.70317e-24	Promoter (<=1kb)	8	77612231	77613041	811	2	ENSG00000074201	ENST00000533957	processed_transcript	0	1207	CLNS1A	chloride nucleotide-sensitive channel 1A
19	49656970	49666211	9242	*	7.91289	6.80251	8.53285	-1.69811	4.36554e-25	5.80878e-24	Promoter (<=1kb)	14	49665142	49673915	8774	1	ENSG00000126453	ENST00000616144	protein_coding	0	83596	BCL2L12	BCL2 like 12
[truncated: 13,222 more rows]

## Sheet: Ser2.U1AMO_vs_Control_.Increase
Increased binding sites upon U1 AMO transfection
[truncated: 4,689 more rows]

## Sheet: Ser5.U1AMO_vs_Control_.Decrease
Decreased binding sites upon U1 AMO transfection
[truncated: 12,907 more rows]
[truncated: 1 more columns]

## Sheet: Ser5.U1AMO_vs_Control_.Increase
Increased binding sites upon U1 AMO transfection
[truncated: 2,390 more rows]

[truncated: 2 more sheets: PCF11.U1AMO_vs_Control_.Decreas, PCF11.U1AMO_vs_Control_.Increas]
