# Supplementary material for: The U1 antisense morpholino oligonucleotide (AMO) disrupts U1 snRNP structure to promote intronic PCPA modification of pre-mRNAs
Source: J Biol Chem. 2023 May 22;299(7):104854. doi: 10.1016/j.jbc.2023.104854 (PMC10404622; doi:10.1016/j.jbc.2023.104854)
Supplement: Supporting Table S2 [file mmc2.xlsx]

## Sheet: Sheet1
3'-seq analysis in control and U1 AMO treated sample using QuantifyPoly(A) software
seqnames	start	end	width	strand	score	center	gene_id	gene_name	gene_biotype	distance	type	Control1	Control2	U1AMO1	U1AMO2	baseMean	log2FoldChange	lfcSE	pvalue	padj
1	630751	630758	8	+	201	630751	ENSG00000225630	MTND2P28	unprocessed_pseudogene	68	ext_3UTR	32.8458	21.1049	63.7279	97.793	53.8679	1.37146	0.551275	0.00422446	0.00568301
1	631393	631462	70	+	786	631408	ENSG00000237973	MTCO1P12	unprocessed_pseudogene	0	exon	127.172	129.065	287.335	271.097	203.667	1.07188	0.280394	6.88e-05	0.000114867
1	631537	631575	39	+	453	631549	ENSG00000237973	MTCO1P12	unprocessed_pseudogene	0	exon	90.1155	85.2313	115.158	170.828	115.333	0.628703	0.37315	0.0696779	0.0818653
1	633402	633469	68	+	2260	633464	ENSG00000229344	MTCO2P12	unprocessed_pseudogene	0	exon	280.453	529.246	538.892	981.643	582.559	0.817998	0.382467	0.0208937	0.025973
1	634282	634377	96	+	1290	634375	ENSG00000248527	MTATP6P1	unprocessed_pseudogene	0	exon	289.717	320.632	214.663	444.401	317.353	0.0972483	0.356415	0.773409	0.792182
1	810056	810066	11	+	111	810065	ENSG00000237491	LINC01409	lncRNA	0	exon	46.321	38.1512	7.82624	2.47577	23.6935	-2.56182	0.912835	0.000609983	0.000899249
1	828420	828437	18	+	331	828429	ENSG00000228794	LINC01128	lncRNA	0	intron	1.6844	0.811727	210.19	173.304	96.4976	7.05221	0.8911	3.42e-15	1.84e-14
1	854385	854423	39	+	146	854388	ENSG00000228794	LINC01128	lncRNA	0	exon	44.6366	52.7622	22.3607	9.90309	32.4157	-1.25051	0.684895	0.023047	0.0285134
1	857171	857193	23	+	44	857193	ENSG00000228794	LINC01128	lncRNA	0	exon	17.6862	18.6697	0	0	9.08898	-5.47936	2.86698	0.000635424	0.000935064
1	859442	859447	6	+	55	859445	ENSG00000228794	LINC01128	lncRNA	0	exon	22.7394	18.6697	3.3541	2.47577	11.8098	-1.98966	1.1964	0.0127885	0.0162796
1	905738	905779	42	+	138	905746	ENSG00000272438	NA	lncRNA	0	intron	37.0568	35.716	27.9508	30.9471	32.9177	-0.226733	0.523883	0.611934	0.638302
1	916861	916879	19	+	127	916864	ENSG00000272438	NA	lncRNA	885	ext_3UTR	60.6384	35.716	7.82624	4.95154	27.283	-2.51431	0.837829	0.00034146	0.000519635
1	918153	918157	5	+	82	918155	ENSG00000272438	NA	lncRNA	2177	intergenic	32.8458	30.0339	6.7082	0	17.397	-2.36868	1.2663	0.0060711	0.00801075
1	932111	932129	19	+	438	932117	ENSG00000187634	SAMD11	protein_coding	0	intron	103.591	100.654	105.095	120.075	107.354	0.125352	0.340986	0.698441	0.721417
1	940168	940205	38	+	237	940199	ENSG00000187634	SAMD11	protein_coding	0	intron	87.5889	93.3486	10.0623	11.141	50.5352	-2.90448	0.594838	1.34e-07	3.46e-07
1	944571	944607	37	+	2357	944575	ENSG00000187634	SAMD11	protein_coding	0	3UTR	718.397	711.884	417.027	314.423	540.433	-0.928146	0.242154	7.61e-05	0.000126221
1	965710	965741	32	+	3740	965719	ENSG00000187961	KLHL17	protein_coding	0	3UTR	382.359	342.549	1962.15	1372.82	1014.97	2.16308	0.251999	1.78e-18	1.16e-17
1	975847	975889	43	+	306	975865	ENSG00000187583	PLEKHN1	protein_coding	0	3UTR	111.17	124.194	13.4164	11.141	64.9805	-3.10422	0.541908	1.29e-09	4.34e-09
1	1001029	1001072	44	+	15271	1001063	ENSG00000187583	PLEKHN1	protein_coding	25164	intergenic	145.701	154.228	10285.9	7065.85	4412.92	5.83528	0.246388	4.18e-125	4.56e-123
1	1007166	1007195	30	+	50	1007168	ENSG00000187608	ISG15	protein_coding	0	intron	0.842201	2.43518	24.5967	29.7093	14.3958	3.40343	1.20059	0.000446826	0.000669367
1	1008399	1008408	10	+	234	1008404	ENSG00000187608	ISG15	protein_coding	0	intron	0.842201	7.30554	168.823	90.3657	66.8341	4.7568	0.779286	1.07e-10	4.06e-10
1	1022402	1022434	33	+	193	1022408	ENSG00000188157	AGRN	protein_coding	0	5UTR	0	2.43518	117.394	105.22	56.2623	6.21609	0.948465	3.18e-11	1.27e-10
1	1023112	1023125	14	+	303	1023119	ENSG00000188157	AGRN	protein_coding	0	intron	1.6844	2.43518	213.544	132.454	87.5295	6.20491	0.778818	6.36e-16	3.6e-15
1	1039527	1039545	19	+	151	1039528	ENSG00000188157	AGRN	protein_coding	0	intron	0	0	100.623	75.511	44.0335	9.35432	2.85319	3.4e-09	1.09e-08
1	1056080	1056138	59	+	50609	1056113	ENSG00000188157	AGRN	protein_coding	0	3UTR	14311.5	13051.8	10730.9	9827.58	11980.4	-0.405423	0.164242	0.0128989	0.0164094
1	1117341	1117353	13	+	64	1117349	ENSG00000285812	NA	lncRNA	12743	intergenic	0.842201	0	45.8394	27.2335	18.4788	5.65546	1.54588	0.000107118	0.000174191
1	1208135	1208143	9	+	56	1208137	ENSG00000162571	TTLL10	protein_coding	10199	intergenic	0.842201	0	36.8951	27.2335	16.2427	5.42577	1.56476	0.000190732	0.000299962
1	1234161	1234190	30	+	1683	1234180	ENSG00000176022	B3GALT6	protein_coding	0	3UTR	246.765	285.728	604.856	615.229	438.145	1.16017	0.230362	2.3e-07	5.72e-07
1	1292024	1292031	8	+	406	1292025	ENSG00000162572	SCNN1D	protein_coding	0	3UTR	128.857	125.006	69.3181	45.8018	92.2456	-1.02061	0.413112	0.00690842	0.00905992
1	1311670	1311683	14	+	2215	1311677	ENSG00000169972	PUSL1	protein_coding	0	3UTR	552.484	858.807	247.086	346.608	501.246	-1.1808	0.315822	8.25e-05	0.000136175
1	1316136	1316152	17	+	142	1316142	ENSG00000169972	PUSL1	protein_coding	4459	intergenic	14.3174	17.858	73.7902	45.8018	37.9419	1.62846	0.631649	0.00243396	0.0033636
1	1317857	1317886	30	+	67	1317878	ENSG00000169972	PUSL1	protein_coding	6180	intergenic	0	2.43518	36.8951	38.3745	19.4262	4.37664	1.20079	3.35e-05	5.85e-05
1	1318312	1318347	36	+	605	1318325	ENSG00000169972	PUSL1	protein_coding	6635	intergenic	37.0568	43.8332	243.731	357.749	170.593	2.81598	0.374896	7.49e-15	3.95e-14
1	1328874	1328903	30	+	1598	1328896	ENSG00000224051	CPTP	protein_coding	0	3UTR	533.113	676.98	59.2558	96.5551	341.476	-2.90043	0.332135	2.82e-19	1.94e-18
1	1348375	1348400	26	+	124	1348386	ENSG00000169962	TAS1R3	protein_coding	13061	intergenic	17.6862	13.7994	53.6656	47.0397	33.0477	1.40955	0.624505	0.0072797	0.00952187
1	1402037	1402048	12	+	1168	1402041	ENSG00000224870	MRPL20-AS1	lncRNA	0	exon	254.345	284.104	325.348	278.524	285.58	0.15624	0.255596	0.529247	0.557619
1	1408427	1408447	21	+	73	1408443	ENSG00000224870	MRPL20-AS1	lncRNA	6381	intergenic	0.842201	3.24691	33.541	47.0397	21.1674	3.83048	1.04191	2.47e-05	4.4e-05
1	1410681	1410685	5	+	232	1410682	ENSG00000272455	MRPL20-DT	lncRNA	63	ext_3UTR	9.26421	10.5524	138.636	103.982	65.6088	3.47361	0.544298	1.96e-11	7.95e-11
1	1472809	1472823	15	+	228	1472820	ENSG00000160072	ATAD3B	protein_coding	0	intron	3.3688	0	143.108	118.837	66.3285	6.07428	0.860261	6.07e-13	2.79e-12
1	1482859	1482875	17	+	872	1482863	ENSG00000160072	ATAD3B	protein_coding	0	intron	3.3688	0.811727	509.823	508.771	255.694	7.82596	0.687563	1.24e-29	1.39e-28
1	1484689	1484706	18	+	192	1484693	ENSG00000160072	ATAD3B	protein_coding	0	exon	0	0	119.63	105.22	56.2125	9.78411	2.87978	4.41e-10	1.56e-09
1	1485582	1485608	27	+	198	1485595	ENSG00000160072	ATAD3B	protein_coding	0	intron	0	0.811727	130.81	99.0309	57.6631	7.60375	1.36821	9.56e-08	2.52e-07
1	1485683	1485712	30	+	281	1485708	ENSG00000160072	ATAD3B	protein_coding	0	intron	0	0.811727	203.482	121.313	81.4017	8.13484	1.36587	1.3e-08	3.86e-08
1	1496196	1496206	11	+	3228	1496202	ENSG00000160072	ATAD3B	protein_coding	0	3UTR	459.841	394.499	1422.14	1143.81	855.072	1.55181	0.22745	2.89e-12	1.26e-11
1	1505811	1505826	16	+	173	1505818	ENSG00000284740	NA	transcribed_unprocessed_pseudogene	0	intron	4.211	3.24691	103.977	87.8899	49.8312	4.49723	0.697847	1.6e-11	6.53e-11
1	1507552	1507587	36	+	164	1507561	ENSG00000284740	NA	transcribed_unprocessed_pseudogene	0	intron	5.8954	9.74072	88.3247	81.7005	46.4153	3.24809	0.624835	2.28e-08	6.59e-08
1	1522417	1522451	35	+	255	1522429	ENSG00000197785	ATAD3A	protein_coding	0	intron	0	0	177.767	118.837	74.1511	10.2513	2.92308	6.67e-11	2.57e-10
1	1532134	1532198	65	+	317	1532175	ENSG00000197785	ATAD3A	protein_coding	0	intron	5.8954	7.30554	190.066	162.163	91.3574	4.6272	0.533089	5.55e-19	3.74e-18
1	1534679	1534691	13	+	5480	1534685	ENSG00000197785	ATAD3A	protein_coding	0	3UTR	1859.58	1236.26	1329.34	693.216	1279.6	-0.556019	0.334655	0.0769609	0.0900045
1	1575605	1575659	55	+	168	1575618	ENSG00000215014	NA	lncRNA	0	exon	5.0532	4.05863	64.846	122.551	49.1271	4.14397	0.726457	1.23e-09	4.14e-09
1	1577066	1577086	21	+	141	1577071	ENSG00000215014	NA	lncRNA	0	exon	2.5266	0.811727	78.2624	82.9384	41.1348	5.32373	0.902304	8.71e-10	2.99e-09
1	1617307	1617362	56	+	2906	1617321	ENSG00000197530	MIB2	protein_coding	0	exon	161.703	141.24	1557.42	1419.86	820.055	3.27402	0.21627	1e-52	2.42e-51
1	1630602	1630611	10	+	260	1630605	ENSG00000197530	MIB2	protein_coding	0	3UTR	76.6402	95.7837	36.8951	22.2819	57.9003	-1.34433	0.524733	0.00357111	0.00484483
1	1662588	1662606	19	+	325	1662601	ENSG00000272004	NA	lncRNA	0	exon	9.26421	19.4814	172.177	168.352	92.3188	3.43352	0.497161	4.61e-13	2.14e-12
1	1694318	1694351	34	+	785	1694335	ENSG00000269737	NA	transcribed_processed_pseudogene	19921	intergenic	15.1596	12.9876	479.637	398.599	226.596	4.91205	0.380576	5.25e-39	8.36e-38
1	1696422	1696444	23	+	91	1696423	ENSG00000269737	NA	transcribed_processed_pseudogene	22025	intergenic	8.42201	1.62345	42.4853	50.7533	25.821	2.77123	0.936807	0.000310251	0.000475032
1	1728506	1728511	6	+	131	1728508	ENSG00000227775	NA	transcribed_processed_pseudogene	0	intron	8.42201	9.74072	67.082	60.6564	36.4753	2.57841	0.647343	9.01e-06	1.72e-05
1	1748580	1748676	97	+	940	1748654	ENSG00000227775	NA	transcribed_processed_pseudogene	11329	intergenic	58.1118	35.716	540.01	425.833	264.918	3.30564	0.3486	2.64e-22	2.14e-21
1	1757400	1757410	11	+	94	1757401	ENSG00000227775	NA	transcribed_processed_pseudogene	20149	intergenic	0	0	50.3115	60.6564	27.742	8.52107	2.80515	1.09e-07	2.86e-07
1	1892714	1892728	15	+	81	1892727	ENSG00000231050	GNB1-DT	lncRNA	0	exon	19.3706	31.6573	11.1803	11.141	18.3373	-0.781085	0.741383	0.155288	0.175645
1	2058500	2058509	10	+	144	2058504	ENSG00000067606	PRKCZ	protein_coding	0	intron	0.842201	0	101.741	64.3701	41.7383	7.07206	1.40655	8.89e-07	2.02e-06
1	2069519	2069546	28	+	154	2069526	ENSG00000067606	PRKCZ	protein_coding	0	intron	2.5266	1.62345	98.387	75.511	44.512	5.14659	0.837398	1.62e-10	6.01e-10
1	2071531	2071539	9	+	524	2071537	ENSG00000067606	PRKCZ	protein_coding	0	exon	0.842201	2.43518	313.05	297.093	153.355	7.36948	0.77054	2.18e-21	1.68e-20
1	2185381	2185414	34	+	4412	2185394	ENSG00000067606	PRKCZ	protein_coding	0	3UTR	1441.85	1827.2	233.669	297.093	949.951	-2.58752	0.245534	7.56e-27	7.54e-26
1	2186978	2186985	8	+	73	2186982	ENSG00000067606	PRKCZ	protein_coding	1583	intergenic	21.8972	35.716	3.3541	0	15.2418	-3.24856	1.34569	0.00156205	0.00220611
1	2220743	2220771	29	+	127	2220748	ENSG00000234396	NA	lncRNA	5	ext_3UTR	46.321	52.7622	4.47214	3.71366	26.8173	-3.23025	0.860563	2.1e-05	3.78e-05
1	2230752	2230824	73	+	816	2230758	ENSG00000157933	SKI	protein_coding	0	intron	8.42201	3.24691	534.42	401.075	236.791	6.25851	0.503604	4.38e-36	6.34e-35
1	2244773	2244792	20	+	96	2244776	ENSG00000157933	SKI	protein_coding	0	intron	0.842201	0	77.1443	32.185	27.5429	6.33946	1.50398	1.66e-05	3.03e-05
1	2272663	2272681	19	+	92	2272668	ENSG00000157933	SKI	protein_coding	0	intron	3.3688	0	53.6656	49.5154	26.6375	4.52568	1.06236	2.4e-06	5.07e-06
1	2274258	2274278	21	+	280	2274262	ENSG00000157933	SKI	protein_coding	0	intron	0	0	163.233	165.877	82.2774	10.432	2.92636	2.01e-11	8.13e-11
1	2277592	2277595	4	+	216	2277593	ENSG00000157933	SKI	protein_coding	0	intron	0.842201	1.62345	137.518	111.41	62.8484	6.39231	0.927255	3.87e-12	1.66e-11
1	2308411	2308462	52	+	130	2308421	ENSG00000157933	SKI	protein_coding	0	3UTR	20.2128	19.4814	45.8394	50.7533	34.0717	1.04687	0.580609	0.0326147	0.0396658
1	2308564	2308600	37	+	168	2308584	ENSG00000157933	SKI	protein_coding	0	3UTR	38.7412	40.5863	42.4853	42.0881	40.9752	0.0733236	0.479209	0.864789	0.876784
1	2308653	2308661	9	+	428	2308656	ENSG00000157933	SKI	protein_coding	0	3UTR	94.3265	100.654	137.518	85.4141	104.478	0.1691	0.384581	0.637059	0.662721
1	2310197	2310215	19	+	227	2310213	ENSG00000157933	SKI	protein_coding	0	3UTR	26.9504	46.2684	84.9706	76.7489	58.7346	0.97222	0.501	0.0271798	0.0333724
1	2319255	2319275	21	+	64	2319268	ENSG00000287356	NA	lncRNA	0	exon	21.8972	21.1049	7.82624	6.18943	14.2544	-1.03783	0.863138	0.0843033	0.098163
1	2392499	2392557	59	+	3793	2392501	ENSG00000157916	RER1	protein_coding	0	intron	95.1687	96.5955	2388.12	1763.99	1085.97	4.41161	0.250323	1.43e-70	5.45e-69
1	2396418	2396481	64	+	389	2396437	ENSG00000157916	RER1	protein_coding	0	intron	1.6844	0.811727	230.315	222.819	113.908	7.30614	0.875678	1.39e-16	8.17e-16
1	2396572	2396581	10	+	321	2396579	ENSG00000157916	RER1	protein_coding	0	intron	2.5266	0.811727	199.01	172.066	93.6036	6.6196	0.80572	1.64e-16	9.58e-16
1	2396941	2396981	41	+	5253	2396950	ENSG00000157916	RER1	protein_coding	0	intron	14.3174	16.2345	3574.35	2499.29	1526.05	7.60503	0.343631	3.25e-109	2.73e-107
1	2403657	2403687	31	+	167	2403675	ENSG00000157916	RER1	protein_coding	0	3UTR	50.532	40.5863	44.7214	21.0441	39.2209	-0.338101	0.55252	0.46563	0.494869
1	2403735	2403790	56	+	1478	2403750	ENSG00000157916	RER1	protein_coding	0	3UTR	437.944	319.009	390.194	267.383	353.633	-0.183552	0.301332	0.521415	0.549986
1	2405423	2405447	25	+	808	2405436	ENSG00000157916	RER1	protein_coding	0	3UTR	173.493	174.521	225.843	229.009	200.717	0.361118	0.271882	0.168278	0.189534
1	2505515	2505539	25	+	308	2505531	ENSG00000149527	PLCH2	protein_coding	0	3UTR	47.1632	47.0801	141.99	82.9384	79.793	1.11026	0.462471	0.00752	0.00982041
1	2547448	2547587	140	+	2961	2547459	ENSG00000272449	NA	lncRNA	0	exon	160.018	112.83	1816.81	1246.55	834.051	3.4481	0.294523	1.18e-32	1.51e-31
1	2563731	2563751	21	+	77	2563750	ENSG00000157873	TNFRSF14	protein_coding	0	3UTR	22.7394	30.0339	5.59017	9.90309	17.0666	-1.22458	0.865721	0.0472944	0.0565437
1	2563827	2563835	9	+	70	2563827	ENSG00000157873	TNFRSF14	protein_coding	0	3UTR	21.055	25.9753	8.94427	6.18943	15.541	-1.07974	0.851193	0.0728562	0.0854325
1	2591462	2591471	10	+	163	2591464	ENSG00000157870	PRXL2B	protein_coding	0	3UTR	49.6898	66.5616	14.5344	11.141	35.4817	-1.89123	0.662147	0.000835602	0.00121352
1	3481099	3481130	32	+	2743	3481112	ENSG00000130762	ARHGEF16	protein_coding	0	3UTR	1101.6	910.757	243.731	117.599	593.422	-2.39728	0.35555	2.38e-12	1.04e-11
1	3550470	3550495	26	+	96	3550485	ENSG00000272088	NA	lncRNA	62843	intergenic	47.1632	22.7283	8.94427	4.95154	20.9468	-1.77322	0.927238	0.00979044	0.0126291
1	3550565	3550587	23	+	462	3550571	ENSG00000272088	NA	lncRNA	62938	intergenic	171.809	174.521	27.9508	22.2819	99.1407	-2.6769	0.427636	5.51e-11	2.14e-10
1	3628776	3628802	27	+	87	3628781	ENSG00000158109	TPRG1L	protein_coding	0	3UTR	25.266	12.9876	29.0689	18.5683	21.4727	0.200858	0.638365	0.690438	0.713894
1	3630063	3630078	16	+	306	3630076	ENSG00000158109	TPRG1L	protein_coding	0	3UTR	56.4274	64.1264	116.276	69.3216	76.5377	0.52745	0.439571	0.184025	0.206197
1	3630114	3630140	27	+	509	3630132	ENSG00000158109	TPRG1L	protein_coding	0	3UTR	127.172	129.876	97.269	137.405	122.931	-0.117118	0.347226	0.717764	0.739489
1	3733903	3733908	6	+	67	3733905	ENSG00000078900	TP73	protein_coding	0	3UTR	24.4238	28.4104	3.3541	0	14.0471	-3.08764	1.3599	0.00229173	0.00317663
1	3736197	3736207	11	+	134	3736201	ENSG00000078900	TP73	protein_coding	0	3UTR	54.743	49.5153	6.7082	2.47577	28.3606	-3.12145	0.855351	3.11e-05	5.44e-05
1	3863956	3863988	33	+	213	3863957	ENSG00000169598	DFFB	protein_coding	0	intron	6.7376	4.87036	118.512	115.123	61.3107	4.185	0.598783	3.37e-13	1.58e-12
1	6101173	6101199	27	+	1556	6101180	ENSG00000069424	KCNAB2	protein_coding	0	3UTR	506.163	549.539	164.351	162.163	345.554	-1.6505	0.247123	6.85e-12	2.89e-11
1	6216340	6216344	5	+	52	6216341	ENSG00000158286	RNF207	protein_coding	0	intron	23.5816	17.858	0	2.47577	10.9788	-2.99003	1.5892	0.00541727	0.00719204
1	6224617	6224639	23	+	88	6224619	ENSG00000158286	RNF207	protein_coding	3318	intergenic	26.1082	40.5863	2.23607	6.18943	18.78	-2.41767	1.03149	0.00220662	0.0030653
1	6238395	6238419	25	+	107	6238413	ENSG00000225077	ICMT-DT	lncRNA	0	exon	34.5302	25.1635	20.1246	21.0441	25.2156	-0.370692	0.593259	0.442749	0.472191
1	6394383	6394392	10	+	67	6394390	ENSG00000271746	NA	lncRNA	0	exon	4.211	5.68209	36.8951	27.2335	18.5054	2.21689	0.913037	0.00204984	0.00285752
1	6401422	6401444	23	+	82	6401424	ENSG00000271746	NA	lncRNA	7031	intergenic	4.211	3.24691	41.3673	44.5639	23.3473	3.16628	0.862352	2.58e-05	4.58e-05
1	6456665	6456693	29	+	1561	6456669	ENSG00000187017	ESPN	protein_coding	0	3UTR	566.801	528.434	122.984	157.212	343.858	-1.92059	0.267956	1.67e-13	8e-13
1	6460928	6460986	59	+	1131	6460944	ENSG00000187017	ESPN	protein_coding	0	3UTR	270.346	279.234	315.286	227.771	273.159	-0.0141525	0.279377	0.956041	0.960286
1	6461360	6461380	21	+	480	6461369	ENSG00000187017	ESPN	protein_coding	0	3UTR	162.545	122.571	103.977	53.2291	110.58	-0.735661	0.438772	0.0624845	0.073775
1	6463442	6463453	12	+	71	6463446	ENSG00000187017	ESPN	protein_coding	2075	intergenic	21.8972	28.4104	4.47214	7.42732	15.5518	-1.46679	0.947955	0.0272258	0.0334268
1	6582274	6582322	49	+	141	6582302	ENSG00000204859	ZBTB48	protein_coding	0	CDS	7.5798	8.11727	74.9083	68.0837	39.6723	2.97471	0.640459	4.05e-07	9.71e-07
1	6582810	6582840	31	+	229	6582819	ENSG00000204859	ZBTB48	protein_coding	0	intron	5.0532	2.43518	127.456	131.216	66.54	4.95828	0.659933	9.47e-15	4.96e-14
1	6589270	6589297	28	+	352	6589280	ENSG00000204859	ZBTB48	protein_coding	0	3UTR	78.3247	75.4906	116.276	76.7489	86.7099	0.282983	0.398237	0.441708	0.471157
1	6622056	6622067	12	+	999	6622058	ENSG00000116273	PHF13	protein_coding	0	3UTR	112.855	112.83	460.63	388.696	268.753	1.86309	0.273936	2.49e-12	1.09e-11
1	6623982	6624036	55	+	5728	6623997	ENSG00000116273	PHF13	protein_coding	0	3UTR	651.863	663.181	2712.35	2118.02	1536.35	1.84781	0.210979	4.9e-19	3.32e-18
1	6625928	6625993	66	+	51	6625935	ENSG00000041988	THAP3	protein_coding	0	intron	0	0	22.3607	38.3745	15.1838	7.31557	2.80763	1.09e-05	2.06e-05
1	6633554	6633585	32	+	3436	6633562	ENSG00000041988	THAP3	protein_coding	0	3UTR	1407.32	1174.57	211.308	159.687	738.22	-2.76073	0.250964	5.08e-29	5.58e-28
1	6825571	6825582	12	+	401	6825578	ENSG00000171735	CAMTA1	protein_coding	0	intron	0.842201	0.811727	273.918	190.634	116.552	7.86009	1.03645	1.13e-13	5.46e-13
1	6841607	6841612	6	+	72	6841608	ENSG00000171735	CAMTA1	protein_coding	0	intron	1.6844	0.811727	50.3115	29.7093	20.6292	4.50547	1.15035	1.25e-05	2.33e-05
1	6858376	6858387	12	+	78	6858376	ENSG00000171735	CAMTA1	protein_coding	0	intron	0	0.811727	46.9574	43.326	22.7738	6.06476	1.47394	2.76e-05	4.87e-05
1	6888195	6888217	23	+	2142	6888200	ENSG00000171735	CAMTA1	protein_coding	0	exon	389.097	450.508	655.168	667.22	540.498	0.631029	0.216877	0.00286873	0.00393119
1	7249724	7249755	32	+	189	7249746	ENSG00000171735	CAMTA1	protein_coding	0	intron	9.26421	6.49381	88.3247	112.648	54.1826	3.50625	0.598304	5.02e-10	1.77e-09
1	7370257	7370274	18	+	176	7370269	ENSG00000171735	CAMTA1	protein_coding	0	exon	37.899	36.5277	52.5476	48.2775	43.813	0.351514	0.476666	0.405615	0.435013
1	7468163	7468172	10	+	55	7468168	ENSG00000171735	CAMTA1	protein_coding	0	intron	1.6844	0	34.6591	27.2335	15.8942	4.52077	1.36364	0.000129954	0.00020904
1	7773300	7773310	11	+	54	7773308	ENSG00000049245	VAMP3	protein_coding	0	intron	4.211	2.43518	26.8328	27.2335	15.1781	2.44707	1.03985	0.00210409	0.00292958
1	7775272	7775295	24	+	332	7775281	ENSG00000049245	VAMP3	protein_coding	0	intron	16.844	17.858	182.24	157.212	93.5383	3.19265	0.439526	4.47e-14	2.24e-13
1	7779777	7779784	8	+	152	7779781	ENSG00000049245	VAMP3	protein_coding	0	3UTR	28.6348	36.5277	38.0132	48.2775	37.8633	0.309188	0.512928	0.487594	0.516491
1	7780263	7780305	43	+	77	7780292	ENSG00000049245	VAMP3	protein_coding	0	3UTR	27.7926	22.7283	7.82624	11.141	17.372	-0.949647	0.782987	0.0970634	0.112261
1	7781422	7781440	19	+	2351	7781432	ENSG00000049245	VAMP3	protein_coding	0	3UTR	711.659	787.375	344.354	282.238	531.407	-1.21931	0.234166	8.55e-08	2.27e-07
1	7786379	7786406	28	+	95	7786386	ENSG00000049246	PER3	protein_coding	0	intron	0	0	48.0755	64.3701	28.1114	8.54212	2.80897	1.06e-07	2.79e-07
1	7788561	7788577	17	+	465	7788573	ENSG00000049246	PER3	protein_coding	0	exon	27.7926	18.6697	243.731	236.436	131.657	3.29332	0.397119	1.24e-17	7.73e-17
1	7845168	7845202	35	+	435	7845177	ENSG00000049246	PER3	protein_coding	0	3UTR	171.809	179.392	5.59017	6.18943	90.745	-4.76559	0.59453	2.15e-16	1.25e-15
1	7962960	7962975	16	+	292	7962968	ENSG00000116288	PARK7	protein_coding	0	intron	85.0623	35.716	87.2067	85.4141	73.3498	0.409412	0.493872	0.344962	0.373695
1	7967558	7967568	11	+	53	7967566	ENSG00000116288	PARK7	protein_coding	0	intron	0.842201	0	25.7148	35.8987	15.6139	5.34508	1.57882	0.000238261	0.000370141
1	7971242	7971273	32	+	1024	7971259	ENSG00000116288	PARK7	protein_coding	0	exon	165.071	172.898	380.132	340.419	264.63	1.04757	0.260961	3.21e-05	5.61e-05
1	7985272	7985295	24	+	45530	7985282	ENSG00000116288	PARK7	protein_coding	0	3UTR	9231.36	11338.2	11940.6	12281.1	11197.8	0.229132	0.180996	0.199361	0.22245
1	7985341	7985351	11	+	73	7985343	ENSG00000116288	PARK7	protein_coding	0	3UTR	17.6862	17.0463	17.8885	18.5683	17.7973	0.0448842	0.628564	0.930364	0.936858
1	8344159	8344168	10	+	84	8344166	ENSG00000162426	SLC45A1	protein_coding	0	3UTR	3.3688	5.68209	44.7214	40.8502	23.6556	2.87145	0.8448	7.56e-05	0.000125559
1	8975081	8975093	13	+	52	8975088	ENSG00000131686	CA6	protein_coding	0	3UTR	0	0	30.1869	30.9471	15.2835	7.35495	2.78816	8.11e-06	1.56e-05
1	9271333	9271343	11	+	180	9271334	ENSG00000049239	H6PD	protein_coding	0	3UTR	63.165	67.3733	8.94427	17.3304	39.2033	-2.04895	0.658053	0.000315378	0.000482188
1	9296975	9296985	11	+	226	9296983	ENSG00000171621	SPSB1	protein_coding	0	intron	0	3.24691	145.344	113.886	65.6192	6.06823	0.863708	8.59e-13	3.9e-12
1	9307786	9307828	43	+	74	9307808	ENSG00000171621	SPSB1	protein_coding	0	intron	4.211	4.05863	49.1935	24.7577	20.5552	2.69861	0.945356	0.000466107	0.000696917
1	9367863	9367867	5	+	121	9367865	ENSG00000171621	SPSB1	protein_coding	0	3UTR	42.9522	51.1388	5.59017	2.47577	25.5392	-3.13125	0.895295	5.54e-05	9.38e-05
1	9369533	9369536	4	+	55	9369533	ENSG00000171621	SPSB1	protein_coding	1	ext_3UTR	19.3706	25.1635	1.11803	0	11.413	-4.10122	1.69944	0.00270719	0.00372054
1	9540553	9540576	24	+	58	9540571	ENSG00000171612	SLC25A33	protein_coding	0	intron	0	0	31.305	37.1366	17.1104	7.58598	2.78735	3.77e-06	7.71e-06
1	9554138	9554156	19	+	113	9554152	ENSG00000171612	SLC25A33	protein_coding	0	intron	0	0	78.2624	53.2291	32.8729	8.82706	2.8255	3.56e-08	9.96e-08
1	9556568	9556606	39	+	65	9556569	ENSG00000171612	SLC25A33	protein_coding	0	intron	0	0.811727	41.3673	33.4229	18.9005	5.72486	1.51872	8.12e-05	0.00013425
1	9561405	9561418	14	+	113	9561412	ENSG00000171612	SLC25A33	protein_coding	0	intron	0	1.62345	67.082	63.1322	32.9594	5.87592	1.15192	1.59e-07	4.06e-07
1	9582544	9582565	22	+	174	9582547	ENSG00000171612	SLC25A33	protein_coding	0	3UTR	50.532	64.1264	19.0066	22.2819	38.9867	-1.23471	0.582113	0.0125459	0.0159852
1	9582743	9582775	33	+	588	9582773	ENSG00000171612	SLC25A33	protein_coding	0	3UTR	217.288	232.966	32.423	17.3304	125.002	-3.06775	0.436221	2.57e-13	1.21e-12
1	9585172	9585179	8	+	92	9585172	ENSG00000171612	SLC25A33	protein_coding	0	3UTR	30.3192	38.9629	4.47214	4.95154	19.6764	-2.38952	0.932034	0.00133905	0.00190514
1	9596460	9596506	47	+	1083	9596492	ENSG00000188807	TMEM201	protein_coding	0	intron	2.5266	3.24691	619.391	646.176	317.835	7.68419	0.593695	4.99e-38	7.71e-37
1	9604935	9604976	42	+	4514	9604949	ENSG00000188807	TMEM201	protein_coding	0	3UTR	777.351	663.992	1693.82	1557.26	1173.11	1.14806	0.198516	3.7e-09	1.18e-08
1	9605163	9605173	11	+	257	9605165	ENSG00000188807	TMEM201	protein_coding	0	intron	38.7412	25.9753	126.338	81.7005	68.1887	1.51049	0.508892	0.000882698	0.0012783
1	9614867	9614882	16	+	447	9614878	ENSG00000188807	TMEM201	protein_coding	0	3UTR	164.229	186.697	16.7705	8.6652	94.0905	-3.65119	0.510511	1.08e-13	5.22e-13
1	9981764	9981789	26	+	168	9981766	ENSG00000173614	NMNAT1	protein_coding	0	3UTR	68.2182	49.5153	8.94427	22.2819	37.2399	-1.58843	0.701863	0.0055606	0.00737246
1	9981846	9981864	19	+	68	9981855	ENSG00000173614	NMNAT1	protein_coding	0	intron	19.3706	35.716	0	1.23789	14.0811	-4.49588	1.64361	0.00125172	0.00178627
1	9984739	9984793	55	+	385	9984777	ENSG00000173614	NMNAT1	protein_coding	0	3UTR	168.44	138.805	7.82624	8.6652	80.9342	-4.08478	0.563674	5.77e-14	2.86e-13
1	9985495	9985502	8	+	120	9985498	ENSG00000173614	NMNAT1	protein_coding	0	3UTR	40.4256	53.574	5.59017	1.23789	25.2069	-3.3142	0.964351	6.62e-05	0.00011072
1	9989699	9989710	12	+	77	9989708	ENSG00000173614	NMNAT1	protein_coding	4198	intergenic	21.055	41.3981	0	1.23789	15.9227	-4.74528	1.60773	0.000740052	0.00108146
1	10034110	10034122	13	+	123	10034118	ENSG00000130939	UBE4B	protein_coding	0	intron	0	0	71.5542	73.0353	36.1474	9.00704	2.82708	1.37e-08	4.06e-08
1	10034164	10034175	12	+	979	10034173	ENSG00000130939	UBE4B	protein_coding	0	intron	1.6844	6.49381	610.447	523.626	285.563	7.0263	0.536013	2.15e-39	3.47e-38
1	10065899	10065911	13	+	116	10065900	ENSG00000130939	UBE4B	protein_coding	0	intron	3.3688	4.87036	62.6099	61.8943	33.1858	3.6559	0.75849	1.61e-07	4.12e-07
1	10073113	10073119	7	+	131	10073115	ENSG00000130939	UBE4B	protein_coding	0	3UTR	35.3724	37.3394	25.7148	24.7577	30.7961	-0.389143	0.546382	0.398329	0.427753
1	10180201	10180268	68	+	152	10180232	ENSG00000130939	UBE4B	protein_coding	0	3UTR	54.743	60.0678	11.1803	3.71366	32.4262	-2.58757	0.784891	0.000124697	0.000200997
1	10180594	10180616	23	+	954	10180603	ENSG00000130939	UBE4B	protein_coding	0	3UTR	341.933	379.076	49.1935	45.8018	204.001	-2.86512	0.322424	8.41e-20	5.94e-19
1	10181230	10181245	16	+	874	10181237	ENSG00000130939	UBE4B	protein_coding	0	3UTR	289.717	366.089	48.0755	44.5639	187.111	-2.75476	0.345409	2.06e-16	1.2e-15
1	10232881	10232920	40	+	122	10232897	ENSG00000054523	KIF1B	protein_coding	0	intron	0.842201	0	69.3181	73.0353	35.7989	6.832	1.40396	1.83e-06	3.95e-06
1	10236815	10236824	10	+	51	10236820	ENSG00000054523	KIF1B	protein_coding	0	intron	0	0	24.5967	35.8987	15.1239	7.31976	2.79827	9.92e-06	1.88e-05
1	10236955	10236969	15	+	66	10236957	ENSG00000054523	KIF1B	protein_coding	0	intron	0	0	44.7214	32.185	19.2266	7.81586	2.79242	1.78e-06	3.84e-06
1	10271648	10271659	12	+	83	10271649	ENSG00000054523	KIF1B	protein_coding	0	intron	37.899	21.9166	7.82624	4.95154	18.1484	-1.64634	0.933333	0.0151257	0.0191025
1	10308572	10308601	30	+	1493	10308576	ENSG00000054523	KIF1B	protein_coding	0	3UTR	557.537	578.761	71.5542	66.8458	318.674	-2.99554	0.274135	1.09e-28	1.18e-27
1	10381591	10381608	18	+	1389	10381600	ENSG00000054523	KIF1B	protein_coding	0	3UTR	503.636	595.807	23.4787	44.5639	291.871	-3.96452	0.365399	1.71e-28	1.84e-27
1	10403013	10403028	16	+	290	10403014	ENSG00000142657	PGD	protein_coding	0	intron	0.842201	0.811727	140.872	200.538	85.7659	7.38983	1.05176	4.48e-12	1.92e-11
1	10404424	10404469	46	+	861	10404464	ENSG00000142657	PGD	protein_coding	0	intron	7.5798	10.5524	551.191	428.309	249.408	5.69375	0.428056	4.33e-41	7.38e-40
1	10406955	10406968	14	+	47	10406967	ENSG00000142657	PGD	protein_coding	0	intron	0	0.811727	27.9508	25.9956	13.6895	5.10413	1.61139	0.000436535	0.000655022
1	10408371	10408378	8	+	107	10408372	ENSG00000142657	PGD	protein_coding	0	intron	0	0.811727	59.2558	65.608	31.4189	6.61825	1.42111	4.11e-06	8.34e-06
1	10412489	10412517	29	+	52	10412517	ENSG00000142657	PGD	protein_coding	0	intron	0	0	32.423	28.4714	15.2236	7.34599	2.78952	8.46e-06	1.62e-05
1	10414127	10414163	37	+	152	10414156	ENSG00000142657	PGD	protein_coding	0	intron	0	1.62345	88.3247	87.8899	44.4595	6.36707	1.10401	6.43e-09	1.99e-08
1	10420123	10420159	37	+	11047	10420144	ENSG00000142657	PGD	protein_coding	0	3UTR	2547.66	2841.85	2709	2597.08	2673.9	-0.0213634	0.171018	0.896848	0.906276
1	10420495	10420513	19	+	396	10420511	ENSG00000142657	PGD	protein_coding	0	3UTR	74.1136	121.759	103.977	80.4626	95.0781	-0.0712164	0.408407	0.846738	0.860153
1	10434232	10434271	40	+	678	10434261	ENSG00000251503	CENPS-CORT	protein_coding	0	intron	3.3688	10.5524	390.194	386.22	197.584	5.71733	0.479801	2.07e-33	2.72e-32
1	10434805	10434824	20	+	78	10434810	ENSG00000251503	CENPS-CORT	protein_coding	0	intron	38.7412	16.2345	2.23607	12.3789	17.3977	-1.12611	1.01377	0.0747174	0.0875064
1	10436957	10436967	11	+	133	10436965	ENSG00000251503	CENPS-CORT	protein_coding	0	intron	0.842201	0	68.2001	87.8899	39.233	6.97753	1.39955	1.11e-06	2.49e-06
1	10440464	10440480	17	+	79	10440466	ENSG00000251503	CENPS-CORT	protein_coding	0	intron	41.2678	17.0463	4.47214	6.18943	17.2439	-1.78677	1.03365	0.0133464	0.0169481
1	10442806	10442821	16	+	1205	10442808	ENSG00000251503	CENPS-CORT	protein_coding	0	3UTR	304.034	345.796	223.607	269.859	285.824	-0.373039	0.26257	0.140318	0.159477
1	10451655	10451669	15	+	287	10451659	ENSG00000251503	CENPS-CORT	protein_coding	0	3UTR	66.5338	70.6202	73.7902	68.0837	69.757	0.0428193	0.396139	0.908807	0.917084
1	10451897	10451915	19	+	63	10451901	ENSG00000251503	CENPS-CORT	protein_coding	0	3UTR	18.5284	20.2932	7.82624	11.141	14.4472	-0.617567	0.753537	0.254751	0.280547
1	10549499	10549520	22	+	53	10549500	ENSG00000142655	PEX14	protein_coding	0	intron	18.5284	22.7283	3.3541	0	11.1527	-2.4709	1.51926	0.00953405	0.0123141
1	10578428	10578437	10	+	68	10578429	ENSG00000142655	PEX14	protein_coding	0	intron	19.3706	23.5401	15.6525	2.47577	15.2597	-0.635371	0.846851	0.251698	0.277406
1	10630749	10630760	12	+	1016	10630757	ENSG00000142655	PEX14	protein_coding	0	3UTR	374.779	437.521	17.8885	19.8062	212.499	-4.3708	0.384987	9.09e-31	1.07e-29
1	11018728	11018762	35	+	167	11018736	ENSG00000120948	TARDBP	protein_coding	0	3UTR	0	0	117.394	76.7489	48.5356	9.52006	2.86952	1.9e-09	6.28e-09
1	11019045	11019094	50	+	148	11019074	ENSG00000120948	TARDBP	protein_coding	0	exon	0	0	93.9149	79.2247	43.2849	9.3269	2.84835	3.53e-09	1.13e-08
1	11020656	11020700	45	+	201	11020684	ENSG00000120948	TARDBP	protein_coding	0	intron	101.064	32.4691	23.4787	24.7577	45.4424	-1.12421	0.688731	0.0390382	0.0470653
1	11022748	11022770	23	+	192	11022755	ENSG00000120948	TARDBP	protein_coding	0	3UTR	32.8458	46.2684	67.082	44.5639	47.69	0.392125	0.498849	0.369299	0.398499
1	11022849	11022885	37	+	192	11022852	ENSG00000120948	TARDBP	protein_coding	0	3UTR	89.2733	30.0339	13.4164	45.8018	44.6313	-0.663752	0.702911	0.210289	0.234016
1	11023964	11023967	4	+	202	11023965	ENSG00000120948	TARDBP	protein_coding	0	3UTR	71.587	74.6789	15.6525	13.6167	43.8838	-2.10026	0.589432	6.49e-05	0.000108796
1	11024033	11024078	46	+	18966	11024042	ENSG00000120948	TARDBP	protein_coding	0	3UTR	6030.16	6481.64	2287.5	2197.25	4249.13	-1.46112	0.164444	2.24e-19	1.54e-18
1	11024176	11024199	24	+	158	11024184	ENSG00000120948	TARDBP	protein_coding	0	3UTR	47.1632	41.3981	25.7148	34.6608	37.2342	-0.424073	0.523347	0.34397	0.372668
1	11024744	11024764	21	+	222	11024753	ENSG00000120948	TARDBP	protein_coding	0	3UTR	75.798	73.8671	27.9508	19.8062	49.3555	-1.44242	0.536995	0.00223791	0.00310645
1	11025484	11025494	11	+	189	11025492	ENSG00000120948	TARDBP	protein_coding	0	3UTR	47.1632	79.5492	12.2984	29.7093	42.18	-1.27833	0.67232	0.0187128	0.0233924
1	11030523	11030532	10	+	303	11030528	ENSG00000120948	TARDBP	protein_coding	0	3UTR	105.275	115.265	16.7705	25.9956	65.8266	-2.20948	0.511741	2.62e-06	5.5e-06
1	11060916	11060954	39	+	80	11060919	ENSG00000120948	TARDBP	protein_coding	30388	intergenic	11.7908	15.4228	24.5967	30.9471	20.6894	0.709047	0.677601	0.178783	0.200667
1	11064855	11064855	1	+	69	11064855	ENSG00000120948	TARDBP	protein_coding	34327	intergenic	0.842201	0.811727	44.7214	33.4229	19.9496	5.00214	1.24874	1.39e-05	2.57e-05
1	11073097	11073130	34	+	546	11073100	ENSG00000226849	NA	lncRNA	0	exon	5.8954	5.68209	314.168	310.709	159.114	5.6749	0.494902	4.95e-31	5.9e-30
1	11084095	11084111	17	+	65	11084103	ENSG00000226849	NA	lncRNA	10998	intergenic	0	0.811727	48.0755	25.9956	18.7207	5.68071	1.55144	0.000105931	0.000172388
1	11102091	11102107	17	+	766	11102099	ENSG00000230337	EXOSC10-AS1	lncRNA	0	exon	88.4311	74.6789	374.541	289.665	206.829	1.96092	0.319281	1.78e-10	6.56e-10
1	11286350	11286360	11	+	75	11286358	ENSG00000120942	UBIAD1	protein_coding	0	3UTR	17.6862	28.4104	13.4164	8.6652	17.0446	-0.655039	0.740408	0.226881	0.251456
1	11288431	11288439	9	+	261	11288433	ENSG00000120942	UBIAD1	protein_coding	0	3UTR	95.1687	98.2189	7.82624	24.7577	56.4929	-2.33182	0.647057	4.34e-05	7.45e-05
1	11662287	11662293	7	+	372	11662289	ENSG00000132879	FBXO44	protein_coding	0	3UTR	138.121	149.358	17.8885	9.90309	78.8176	-3.22188	0.520875	7.76e-11	2.97e-10
1	11663316	11663328	13	+	254	11663322	ENSG00000132879	FBXO44	protein_coding	0	3UTR	99.3797	93.3486	12.2984	12.3789	54.3514	-2.78817	0.566085	1.12e-07	2.92e-07
1	11674024	11674058	35	+	190	11674031	ENSG00000116663	FBXO6	protein_coding	0	3UTR	49.6898	62.503	38.0132	24.7577	43.7409	-0.662415	0.527012	0.142963	0.162365
1	11674350	11674357	8	+	65	11674351	ENSG00000116663	FBXO6	protein_coding	0	3UTR	25.266	20.2932	8.94427	2.47577	14.2448	-1.23929	1.00022	0.0566009	0.0671106
1	11750760	11750776	17	+	7900	11750769	ENSG00000177674	AGTRAP	protein_coding	0	3UTR	2214.99	2365.37	1484.75	1272.55	1834.41	-0.712061	0.186434	9.89e-05	0.000161592
1	11816807	11816828	22	+	91	11816819	ENSG00000011021	CLCN6	protein_coding	0	intron	13.4752	5.68209	38.0132	42.0881	24.8146	1.64944	0.796705	0.00813911	0.0105885
1	11843126	11843145	20	+	427	11843129	ENSG00000011021	CLCN6	protein_coding	0	3UTR	167.598	163.157	19.0066	12.3789	90.5351	-3.27211	0.481413	1.35e-12	6.04e-12
1	11975500	11975561	62	+	7992	11975537	ENSG00000083444	PLOD1	protein_coding	0	3UTR	2295	2488.75	1281.27	1305.97	1842.75	-0.879083	0.173876	3.84e-07	9.25e-07
1	12013471	12013518	48	+	5818	12013503	ENSG00000116688	MFN2	protein_coding	0	3UTR	2159.4	2356.44	199.01	214.154	1232.25	-3.43038	0.201729	7.43e-66	2.52e-64
1	12032009	12032054	46	+	3967	12032044	ENSG00000116691	MIIP	protein_coding	0	3UTR	1495.75	1471.66	222.489	221.582	852.87	-2.71655	0.202047	4.42e-42	7.81e-41
1	12032628	12032641	14	+	76	12032634	ENSG00000116691	MIIP	protein_coding	583	ext_3UTR	23.5816	30.8456	5.59017	6.18943	16.5517	-1.63555	0.931339	0.015651	0.0197366
1	12203688	12203712	25	+	88	12203707	ENSG00000028137	TNFRSF1B	protein_coding	0	intron	35.3724	32.4691	5.59017	1.23789	18.6674	-2.70662	1.06022	0.0011868	0.00169716
1	12209176	12209254	79	+	3356	12209220	ENSG00000028137	TNFRSF1B	protein_coding	0	3UTR	1250.67	1399.42	81.6165	91.6036	705.826	-3.91058	0.241004	3.06e-60	9.03e-59
1	12253693	12253698	6	+	57	12253694	ENSG00000048707	VPS13D	protein_coding	0	intron	0	4.05863	25.7148	35.8987	16.418	3.16138	1.30239	0.00120375	0.00172029
1	12509366	12509375	10	+	178	12509368	ENSG00000048707	VPS13D	protein_coding	0	3UTR	54.743	67.3733	22.3607	12.3789	39.214	-1.53281	0.630873	0.00403638	0.00544206
1	12509414	12509446	33	+	272	12509435	ENSG00000048707	VPS13D	protein_coding	0	3UTR	90.9577	107.96	13.4164	23.5198	58.9634	-2.24746	0.554789	8.06e-06	1.55e-05
1	12510359	12510381	23	+	1206	12510362	ENSG00000048707	VPS13D	protein_coding	0	3UTR	454.788	483.789	48.0755	33.4229	255.019	-3.46681	0.327526	4.24e-27	4.27e-26
1	12512042	12512052	11	+	201	12512044	ENSG00000048707	VPS13D	protein_coding	0	3UTR	85.9045	69.8085	7.82624	7.42732	42.7416	-3.12049	0.67015	3.95e-07	9.5e-07
1	13700942	13700969	28	+	212	13700946	ENSG00000116731	PRDM2	protein_coding	0	intron	0	0.811727	137.518	108.934	61.816	7.71507	1.36163	5.85e-08	1.59e-07
1	13763680	13763701	22	+	4780	13763686	ENSG00000116731	PRDM2	protein_coding	0	intron	10.9486	10.5524	3112.61	2438.64	1393.19	7.98191	0.360028	2.99e-109	2.51e-107
1	13767254	13767262	9	+	81	13767255	ENSG00000116731	PRDM2	protein_coding	0	intron	0.842201	0	53.6656	39.6123	23.53	6.10922	1.47612	2.46e-05	4.38e-05
1	13787650	13787661	12	+	138	13787657	ENSG00000116731	PRDM2	protein_coding	0	3UTR	44.6366	41.3981	22.3607	17.3304	31.4314	-0.864395	0.596915	0.0800898	0.0935166
1	13788074	13788089	16	+	157	13788075	ENSG00000116731	PRDM2	protein_coding	0	3UTR	53.0586	51.9505	16.7705	18.5683	35.087	-1.31344	0.604615	0.0100432	0.0129369
1	13825065	13825081	17	+	100	13825078	ENSG00000116731	PRDM2	protein_coding	0	3UTR	30.3192	45.4567	6.7082	2.47577	21.24	-2.5199	0.965956	0.00108939	0.00156355
1	15220474	15220481	8	+	262	15220478	ENSG00000171729	TMEM51	protein_coding	0	3UTR	82.5357	121.759	3.3541	13.6167	55.3164	-3.36023	0.718745	2.83e-07	6.95e-07
1	15428844	15428863	20	+	6000	15428845	ENSG00000142634	EFHD2	protein_coding	0	3UTR	1506.7	1393.73	1540.65	1381.48	1455.64	0.0137397	0.182705	0.952861	0.957366
1	15429971	15429981	11	+	147	15429979	ENSG00000142634	EFHD2	protein_coding	0	3UTR	41.2678	71.4319	5.59017	6.18943	31.1198	-2.91732	0.811537	3.74e-05	6.48e-05
1	15430021	15430072	52	+	174	15430060	ENSG00000142634	EFHD2	protein_coding	0	3UTR	57.2696	73.0554	3.3541	16.0925	37.4429	-2.37762	0.817745	0.000446883	0.000669436
1	15430197	15430210	14	+	596	15430209	ENSG00000142634	EFHD2	protein_coding	0	3UTR	205.497	234.589	41.3673	32.185	128.41	-2.4888	0.385264	1.62e-11	6.6e-11
1	15430328	15430343	16	+	560	15430331	ENSG00000142634	EFHD2	protein_coding	0	3UTR	222.341	205.367	26.8328	23.5198	119.515	-2.99579	0.404854	1.78e-14	9.14e-14
1	15532187	15532215	29	+	286	15532193	ENSG00000116138	DNAJC16	protein_coding	0	intron	5.0532	0	164.351	164.639	83.5108	4.96301	1.9451	0.000327593	0.00049979
1	15571726	15571750	25	+	849	15571732	ENSG00000116138	DNAJC16	protein_coding	0	3UTR	287.19	370.147	45.8394	13.6167	179.198	-3.32629	0.50851	6.43e-12	2.71e-11
1	15626962	15626966	5	+	103	15626963	ENSG00000197312	DDI2	protein_coding	0	exon	0	0	67.082	53.2291	30.0778	8.67052	2.81261	6.07e-08	1.65e-07
1	15627084	15627108	25	+	744	15627093	ENSG00000197312	DDI2	protein_coding	0	intron	0.842201	2.43518	433.797	435.736	218.203	7.89759	0.755865	4.8e-25	4.42e-24
1	15627149	15627161	13	+	89	15627159	ENSG00000197312	DDI2	protein_coding	0	intron	0	0	53.6656	50.7533	26.1047	8.41109	2.79926	1.65e-07	4.2e-07
1	15627674	15627691	18	+	1714	15627679	ENSG00000197312	DDI2	protein_coding	0	intron	4.211	4.05863	1053.19	943.269	501.182	7.85129	0.507738	1e-53	2.5e-52
1	15634515	15634529	15	+	144	15634519	ENSG00000197312	DDI2	protein_coding	0	intron	0.842201	1.62345	84.9706	80.4626	41.9747	5.75251	0.971178	1.26e-09	4.24e-09
1	15662009	15662047	39	+	152	15662030	ENSG00000197312	DDI2	protein_coding	0	3UTR	59.7962	62.503	2.23607	2.47577	31.7528	-4.3458	0.935279	5.96e-07	1.39e-06
1	15662258	15662295	38	+	174	15662281	ENSG00000197312	DDI2	protein_coding	0	3UTR	59.7962	74.6789	5.59017	7.42732	36.8731	-3.10609	0.725743	2.23e-06	4.74e-06
1	15669036	15669047	12	+	385	15669044	ENSG00000197312	DDI2	protein_coding	0	3UTR	130.541	168.027	15.6525	11.141	81.3405	-3.33762	0.518954	1.55e-11	6.32e-11
1	15685421	15685484	64	+	181	15685426	ENSG00000116786	PLEKHM2	protein_coding	0	intron	0	0	121.866	89.1278	52.7484	9.66827	2.87445	8.56e-10	2.94e-09
1	15725552	15725573	22	+	183	15725553	ENSG00000116786	PLEKHM2	protein_coding	0	intron	102.748	31.6573	14.5344	11.141	40.0203	-1.97934	0.80786	0.00226141	0.00313746
1	15734760	15734771	12	+	4224	15734768	ENSG00000116786	PLEKHM2	protein_coding	0	3UTR	1499.12	1568.26	339.882	257.48	916.184	-2.32609	0.228367	3.87e-25	3.58e-24
1	15786580	15786594	15	+	307	15786590	ENSG00000162458	FBLIM1	protein_coding	0	3UTR	103.591	129.065	8.94427	21.0441	65.6609	-2.77905	0.585036	2.41e-07	5.99e-07
1	15837871	15837892	22	+	281	15837872	ENSG00000065526	SPEN	protein_coding	0	intron	3.3688	1.62345	103.977	225.295	83.5662	5.85122	0.790215	2.54e-14	1.29e-13
1	15839056	15839078	23	+	346	15839061	ENSG00000065526	SPEN	protein_coding	0	intron	2.5266	0.811727	243.731	153.498	100.142	6.71156	0.827696	3.2e-16	1.84e-15
1	15844045	15844066	22	+	396	15844050	ENSG00000065526	SPEN	protein_coding	0	intron	1.6844	3.24691	216.899	242.626	116.114	6.39565	0.682026	4.03e-21	3.07e-20
1	15844214	15844224	11	+	189	15844217	ENSG00000065526	SPEN	protein_coding	0	intron	1.6844	0.811727	92.7968	127.502	55.6988	6.19372	0.947756	3.38e-11	1.34e-10
1	15846720	15846734	15	+	696	15846725	ENSG00000065526	SPEN	protein_coding	0	intron	1.6844	0.811727	437.151	373.842	203.372	8.1754	0.85429	4.72e-21	3.58e-20
1	15849041	15849085	45	+	18260	15849055	ENSG00000065526	SPEN	protein_coding	0	intron	52.2164	42.2098	10382.1	10967.7	5361.04	7.81062	0.222913	6.32e-270	5.22e-267
1	15850773	15850779	7	+	79	15850776	ENSG00000065526	SPEN	protein_coding	0	intron	0	0	34.6591	59.4185	23.5194	8.1918	2.80907	5.12e-07	1.21e-06
1	15855377	15855383	7	+	72	15855379	ENSG00000065526	SPEN	protein_coding	0	intron	0.842201	0	54.7837	27.2335	20.7148	5.85055	1.53737	6.63e-05	0.000110929
1	15940457	15940462	6	+	204	15940457	ENSG00000065526	SPEN	protein_coding	1	ext_3UTR	74.9558	78.7375	11.1803	9.90309	43.6942	-2.64556	0.621554	2.84e-06	5.93e-06
1	16057306	16057319	14	+	89	16057308	ENSG00000184908	CLCNKB	protein_coding	0	3UTR	25.266	13.7994	26.8328	22.2819	22.045	0.215192	0.621805	0.665678	0.690224
1	16166734	16166747	14	+	55	16166743	ENSG00000224621	NA	lncRNA	4851	intergenic	16.844	25.9753	3.3541	0	11.5433	-2.54086	1.51802	0.00848004	0.0110103
1	16207378	16207402	25	+	163	16207400	ENSG00000234166	ARHGEF19-AS1	lncRNA	9021	intergenic	5.0532	7.30554	100.623	71.7974	46.1948	3.6011	0.660247	5.39e-09	1.69e-08
1	16395537	16395555	19	+	315	16395547	ENSG00000055070	SZRD1	protein_coding	0	3UTR	91.7999	111.207	48.0755	32.185	70.8167	-1.18237	0.466446	0.00472664	0.00632043
1	16395587	16395623	37	+	3474	16395593	ENSG00000055070	SZRD1	protein_coding	0	3UTR	937.369	1027.65	642.87	643.701	812.896	-0.59177	0.194481	0.00189076	0.00264599
1	16396353	16396397	45	+	1177	16396383	ENSG00000055070	SZRD1	protein_coding	0	3UTR	310.772	357.971	215.781	215.392	274.979	-0.598859	0.257457	0.0158717	0.0199974
1	16398126	16398149	24	+	3323	16398145	ENSG00000055070	SZRD1	protein_coding	0	3UTR	1056.12	1039.01	501.997	420.881	754.502	-1.15133	0.211098	2.37e-08	6.83e-08
1	16441440	16441449	10	+	93	16441441	ENSG00000157191	NECAP2	protein_coding	0	exon	2.5266	5.68209	52.5476	44.5639	26.33	3.2159	0.845003	1.49e-05	2.75e-05
1	16441606	16441620	15	+	714	16441618	ENSG00000157191	NECAP2	protein_coding	0	exon	21.055	18.6697	373.423	410.978	206.032	4.25313	0.35269	1.95e-34	2.66e-33
1	16460074	16460095	22	+	821	16460078	ENSG00000157191	NECAP2	protein_coding	0	3UTR	302.35	344.984	20.1246	23.5198	172.745	-3.82547	0.386248	4.6e-24	4.05e-23
1	17245997	17246009	13	+	209	17246005	ENSG00000142623	PADI1	protein_coding	0	3UTR	69.0604	68.185	31.305	18.5683	46.7797	-1.23604	0.556025	0.00988457	0.0127439
1	17440137	17440157	21	+	68	17440149	ENSG00000227751	RCC2-AS1	lncRNA	32755	intergenic	7.5798	1.62345	23.4787	44.5639	19.3115	2.25432	1.0782	0.00408363	0.00550227
1	17697859	17697881	23	+	3401	17697869	ENSG00000074964	ARHGEF10L	protein_coding	0	3UTR	1175.71	1487.08	99.505	103.982	716.571	-3.68	0.252821	5.16e-49	1.12e-47
1	17827058	17827064	7	+	835	17827062	ENSG00000117148	ACTL8	protein_coding	0	3UTR	249.291	276.799	117.394	115.123	189.652	-1.1181	0.294855	7.26e-05	0.000120794
1	19210650	19210660	11	+	261	19210656	ENSG00000230424	EMC1-AS1	lncRNA	0	intron	83.3779	62.503	52.5476	47.0397	61.367	-0.457472	0.441869	0.248745	0.274338
1	19213711	19213724	14	+	198	19213714	ENSG00000230424	EMC1-AS1	lncRNA	0	exon	63.165	73.0554	22.3607	16.0925	43.6684	-1.592	0.577705	0.00153583	0.00217134
1	19252353	19252379	27	+	134	19252361	ENSG00000053372	MRTO4	protein_coding	0	intron	17.6862	0.811727	38.0132	96.5551	38.2665	2.14892	1.15276	0.00650271	0.0085518
1	19259439	19259479	41	+	1288	19259447	ENSG00000053372	MRTO4	protein_coding	0	3UTR	419.416	492.718	114.039	100.269	281.611	-2.03646	0.28137	9.37e-14	4.57e-13
1	19265100	19265112	13	+	186	19265105	ENSG00000053372	MRTO4	protein_coding	4972	intergenic	11.7908	6.49381	118.512	71.7974	52.1484	3.17934	0.642171	7.86e-08	2.1e-07
1	19266213	19266232	20	+	844	19266221	ENSG00000053372	MRTO4	protein_coding	6085	intergenic	71.587	58.4443	399.138	408.502	234.418	2.58539	0.294836	2.64e-19	1.81e-18
1	19329278	19329302	25	+	489	19329300	ENSG00000040487	SLC66A1	protein_coding	0	3UTR	188.653	194.003	22.3607	7.42732	103.111	-3.53153	0.530416	3.22e-12	1.39e-11
1	19597697	19597700	4	+	58	19597698	ENSG00000173436	MICOS10	protein_coding	0	intron	0	0	41.3673	25.9956	16.8407	7.54107	2.79941	5.02e-06	1e-05
1	19600661	19600696	36	+	719	19600675	ENSG00000173436	MICOS10	protein_coding	0	intron	46.321	29.2222	515.414	206.727	199.421	3.12893	0.506444	6.8e-11	2.61e-10
1	19602339	19602358	20	+	248	19602345	ENSG00000173436	MICOS10	protein_coding	0	intron	5.0532	4.05863	140.872	137.405	71.8474	4.79618	0.608338	4.99e-16	2.83e-15
1	19602451	19602466	16	+	49	19602458	ENSG00000173436	MICOS10	protein_coding	0	intron	0.842201	0.811727	27.9508	27.2335	14.2096	4.36027	1.34494	0.000178102	0.000281229
1	19602549	19602605	57	+	99	19602589	ENSG00000173436	MICOS10	protein_coding	0	intron	0	1.62345	57.0197	56.9428	28.8965	5.65064	1.17683	5.94e-07	1.39e-06
1	19602706	19602724	19	+	1243	19602716	ENSG00000173436	MICOS10	protein_coding	0	intron	10.1064	12.1759	811.693	606.564	360.135	5.94283	0.393434	2.73e-52	6.51e-51
1	19626538	19626567	30	+	314	19626547	ENSG00000173436	MICOS10	protein_coding	0	3UTR	58.954	59.256	96.1509	105.22	79.8953	0.680661	0.390758	0.0588756	0.0696923
1	19626630	19626645	16	+	4083	19626634	ENSG00000173436	MICOS10	protein_coding	0	3UTR	731.872	890.464	1190.71	1302.26	1028.82	0.598044	0.206954	0.00312082	0.00426065
1	19657339	19657350	12	+	227	19657343	ENSG00000158747	NBL1	protein_coding	0	3UTR	75.798	63.3147	44.7214	23.5198	51.8385	-0.832251	0.531266	0.068254	0.0802732
1	19658447	19658470	24	+	10636	19658453	ENSG00000158747	NBL1	protein_coding	0	3UTR	3369.64	3692.54	1397.54	1034.87	2373.65	-1.50351	0.218518	1.96e-12	8.65e-12
1	19883624	19883650	27	+	649	19883639	ENSG00000169914	OTUD3	protein_coding	0	intron	0.842201	0.811727	402.492	355.273	189.855	8.60172	1.00697	1.09e-16	6.48e-16
1	19885830	19885841	12	+	379	19885832	ENSG00000169914	OTUD3	protein_coding	0	intron	2.5266	2.43518	220.253	217.868	110.771	6.32576	0.681333	9.21e-21	6.86e-20
1	19890754	19890771	18	+	437	19890764	ENSG00000169914	OTUD3	protein_coding	0	intron	3.3688	1.62345	256.03	250.053	127.769	6.53866	0.673586	1.83e-22	1.49e-21
1	19894168	19894183	16	+	51	19894170	ENSG00000169914	OTUD3	protein_coding	0	intron	0	0	26.8328	33.4229	15.0639	7.31979	2.79213	9.38e-06	1.79e-05
1	19897678	19897703	26	+	414	19897689	ENSG00000169914	OTUD3	protein_coding	0	exon	126.33	64.9381	100.623	116.361	102.063	0.152604	0.422602	0.693835	0.717108
1	19898399	19898411	13	+	144	19898404	ENSG00000169914	OTUD3	protein_coding	0	intron	0.842201	1.62345	77.1443	89.1278	42.1844	5.75857	0.972797	1.27e-09	4.28e-09
1	19905335	19905344	10	+	50	19905338	ENSG00000169914	OTUD3	protein_coding	0	intron	0	0	32.423	25.9956	14.6046	7.25626	2.79429	1.16e-05	2.17e-05
1	19906938	19906961	24	+	148	19906943	ENSG00000169914	OTUD3	protein_coding	0	exon	6.7376	3.24691	91.6788	66.8458	42.1273	3.76701	0.717507	1.6e-08	4.7e-08
1	19908782	19908819	38	+	498	19908799	ENSG00000169914	OTUD3	protein_coding	0	3UTR	51.3742	60.8795	249.322	172.066	133.41	1.8115	0.384326	5.85e-07	1.37e-06
1	20618868	20618928	61	+	4332	20618903	ENSG00000158825	CDA	protein_coding	0	3UTR	975.268	1214.34	940.267	1036.11	1041.5	-0.141226	0.21054	0.491013	0.519882
1	20644981	20645001	21	+	125	20644985	ENSG00000158828	PINK1	protein_coding	0	intron	22.7394	28.4104	34.6591	39.6123	31.3553	0.400019	0.547421	0.389182	0.418574
1	20650731	20650745	15	+	629	20650739	ENSG00000158828	PINK1	protein_coding	0	3UTR	153.28	150.169	159.879	147.308	152.659	0.0172426	0.298627	0.953607	0.958084
1	20651311	20651342	32	+	3928	20651317	ENSG00000158828	PINK1	protein_coding	0	3UTR	1197.61	1439.19	434.915	425.833	874.387	-1.58353	0.21248	2.8e-14	1.42e-13
1	20651505	20651513	9	+	694	20651511	ENSG00000158828	PINK1	protein_coding	0	3UTR	233.29	271.928	52.5476	43.326	150.273	-2.31636	0.356914	1.45e-11	5.95e-11
1	20733349	20733360	12	+	79	20733359	ENSG00000233069	NA	lncRNA	0	intron	0.842201	2.43518	49.1935	38.3745	22.7113	4.30337	1.04033	4.59e-06	9.23e-06
1	20802892	20802907	16	+	75	20802900	ENSG00000233069	NA	lncRNA	68940	intergenic	0.842201	0	49.1935	37.1366	21.7931	5.97349	1.49019	3.78e-05	6.54e-05
1	21347027	21347048	22	+	200	21347040	ENSG00000231105	ECE1-AS1	lncRNA	47153	intergenic	13.4752	12.9876	100.623	96.5551	55.9102	2.74381	0.529515	2.88e-08	8.19e-08
1	21352548	21352562	15	+	229	21352560	ENSG00000231105	ECE1-AS1	lncRNA	52674	intergenic	3.3688	8.92899	139.754	110.172	65.556	4.17769	0.624968	2.61e-12	1.14e-11
1	21511049	21511061	13	+	93	21511051	ENSG00000162551	ALPL	protein_coding	0	intron	10.9486	8.11727	43.6033	38.3745	25.2609	1.75355	0.737049	0.00355751	0.00482748
1	21578395	21578416	22	+	9713	21578403	ENSG00000162551	ALPL	protein_coding	0	3UTR	2224.25	2539.89	1974.45	2694.88	2358.37	-0.0274704	0.220061	0.896722	0.906164
1	21591180	21591199	20	+	96	21591183	ENSG00000233431	LINC02596	lncRNA	0	exon	21.055	25.9753	26.8328	18.5683	23.1078	-0.0305284	0.592688	0.946781	0.951853
1	22031218	22031225	8	+	152	22031221	ENSG00000289694	NA	protein_coding	0	exon	29.477	26.787	48.0755	50.7533	38.7732	0.651387	0.518934	0.146743	0.166456
1	22076786	22076807	22	+	207	22076795	ENSG00000289694	NA	protein_coding	0	5UTR	0	3.24691	145.344	90.3657	59.7392	5.90515	0.901813	1.72e-11	6.99e-11
1	22078600	22078676	77	+	1215	22078630	ENSG00000289694	NA	protein_coding	0	intron	1.6844	1.62345	752.437	665.983	355.432	8.61809	0.744672	3.35e-30	3.85e-29
1	22079893	22079913	21	+	436	22079899	ENSG00000289694	NA	protein_coding	0	intron	15.1596	6.49381	175.531	313.185	127.592	4.38051	0.546862	1.02e-16	6.03e-16
1	22085858	22085885	28	+	320	22085868	ENSG00000289694	NA	protein_coding	0	intron	10.1064	4.05863	148.699	210.441	93.326	4.54175	0.573263	2.46e-16	1.42e-15
1	22087152	22087176	25	+	96	22087170	ENSG00000289694	NA	protein_coding	0	3UTR	0.842201	0	54.7837	56.9428	28.1422	6.42669	1.43651	7.95e-06	1.53e-05
1	22087750	22087772	23	+	265	22087758	ENSG00000289694	NA	protein_coding	0	3UTR	0.842201	0	159.879	149.784	77.6263	8.07116	1.34445	1.17e-08	3.5e-08
1	22088607	22088625	19	+	59	22088618	ENSG00000289694	NA	protein_coding	0	3UTR	0	0.811727	36.8951	30.9471	17.1635	5.54573	1.54237	0.000135958	0.000218037
1	22090121	22090132	12	+	490	22090125	ENSG00000289694	NA	protein_coding	0	3UTR	80.0091	68.185	204.6	158.449	127.811	1.20563	0.359558	0.000350245	0.000532168
1	22090629	22090673	45	+	60	22090671	ENSG00000289694	NA	protein_coding	0	3UTR	2.5266	0	32.423	34.6608	17.4026	4.12483	1.25482	0.000106243	0.000172886
1	22090798	22090825	28	+	3464	22090803	ENSG00000289694	NA	protein_coding	0	3UTR	79.1669	80.3609	2079.54	1746.66	996.432	4.56345	0.230698	3.97e-88	2.19e-86
1	22091608	22091630	23	+	1778	22091617	ENSG00000289694	NA	protein_coding	0	3UTR	273.715	330.373	638.397	587.996	457.62	0.985658	0.235966	1.71e-05	3.11e-05
1	22092412	22092416	5	+	71	22092416	ENSG00000289694	NA	protein_coding	0	3UTR	17.6862	17.858	17.8885	14.8546	17.0718	-0.069662	0.638683	0.886262	0.896599
1	22092728	22092750	23	+	1636	22092737	ENSG00000289694	NA	protein_coding	0	3UTR	401.73	357.16	542.246	289.665	397.7	0.121131	0.326772	0.698079	0.72108
1	22092939	22092971	33	+	11611	22092943	ENSG00000289694	NA	protein_coding	0	3UTR	2327.84	2560.19	3463.67	3212.31	2891	0.438691	0.171332	0.00941364	0.0121654
1	22101354	22101366	13	+	201	22101361	ENSG00000070831	CDC42	protein_coding	0	3UTR	10.9486	18.6697	125.22	65.608	55.1115	2.46261	0.62684	1.17e-05	2.19e-05
1	22452505	22452525	21	+	146	22452517	ENSG00000184677	ZBTB40	protein_coding	0	intron	4.211	1.62345	95.0329	66.8458	41.9283	4.55489	0.801851	1.72e-09	5.71e-09
1	22453557	22453562	6	+	159	22453558	ENSG00000184677	ZBTB40	protein_coding	0	intron	3.3688	0.811727	101.741	77.9868	45.9771	5.1858	0.849805	1.96e-10	7.22e-10
1	22528039	22528049	11	+	122	22528045	ENSG00000184677	ZBTB40	protein_coding	0	3UTR	44.6366	45.4567	2.23607	13.6167	26.4865	-1.98847	0.940637	0.00490992	0.00655213
1	22528480	22528490	11	+	111	22528488	ENSG00000184677	ZBTB40	protein_coding	0	3UTR	43.7944	40.5863	5.59017	4.95154	23.7306	-2.59959	0.850781	0.000286229	0.000440063
1	22914582	22914617	36	+	125	22914591	ENSG00000133216	EPHB2	protein_coding	0	3UTR	45.4788	44.645	8.94427	9.90309	27.2428	-1.91373	0.734492	0.00168889	0.00237668
1	22914665	22914682	18	+	340	22914673	ENSG00000133216	EPHB2	protein_coding	0	3UTR	102.748	143.676	29.0689	18.5683	73.5153	-2.20188	0.512668	2.97e-06	6.18e-06
1	23021006	23021042	37	+	7922	23021036	ENSG00000004487	KDM1A	protein_coding	0	intron	15.1596	18.6697	4749.41	4497.24	2320.12	8.07345	0.290778	5.24e-170	1.17e-167
1	23023283	23023315	33	+	2276	23023293	ENSG00000004487	KDM1A	protein_coding	0	intron	5.8954	0.811727	1330.46	1334.44	667.902	8.58432	0.551384	3.44e-54	8.64e-53
1	23023615	23023636	22	+	715	23023623	ENSG00000004487	KDM1A	protein_coding	0	intron	0.842201	0.811727	449.45	384.983	209.022	8.74411	1.00531	3.23e-17	1.97e-16
1	23030750	23030772	23	+	2228	23030763	ENSG00000004487	KDM1A	protein_coding	0	intron	4.211	4.87036	1237.66	1374.05	655.2	8.11081	0.484121	9.83e-63	3.09e-61
1	23068776	23068791	16	+	67	23068778	ENSG00000004487	KDM1A	protein_coding	0	exon	23.5816	18.6697	8.94427	9.90309	15.2747	-0.72357	0.762235	0.189661	0.212196
1	23076576	23076588	13	+	109	23076577	ENSG00000004487	KDM1A	protein_coding	0	3UTR	4.211	5.68209	50.3115	64.3701	31.1437	3.25365	0.758002	1.93e-06	4.15e-06
1	23083144	23083176	33	+	184	23083151	ENSG00000004487	KDM1A	protein_coding	0	3UTR	53.0586	60.8795	29.0689	24.7577	41.9412	-0.887569	0.530787	0.0521022	0.0620064
1	23083681	23083693	13	+	701	23083690	ENSG00000004487	KDM1A	protein_coding	0	3UTR	165.071	262.999	98.387	115.123	160.395	-0.914297	0.369991	0.00779331	0.0101628
1	23371772	23371790	19	+	395	23371783	ENSG00000249087	ZNF436-AS1	lncRNA	0	exon	12.633	13.7994	216.899	209.203	113.133	3.9327	0.432268	1.16e-20	8.58e-20
1	23693927	23693952	26	+	137	23693934	ENSG00000142676	RPL11	protein_coding	0	intron	43.7944	17.858	30.1869	44.5639	34.1008	0.189144	0.589464	0.697308	0.720384
1	23695272	23695313	42	+	2641	23695282	ENSG00000142676	RPL11	protein_coding	0	exon	11.7908	5.68209	1706.12	1354.25	769.46	7.42174	0.399971	2.47e-77	1.09e-75
1	23695942	23696009	68	+	237198	23695981	ENSG00000142676	RPL11	protein_coding	0	exon	47579.3	50625	72162.4	66589.6	59239.1	0.487421	0.157565	0.00170179	0.00239387
1	23696388	23696427	40	+	20864	23696416	ENSG00000142676	RPL11	protein_coding	0	3UTR	2794.42	3598.38	7676.42	7733.07	5450.58	1.24304	0.197144	1.3e-10	4.86e-10
1	23696828	23696839	12	+	172	23696836	ENSG00000142676	RPL11	protein_coding	0	3UTR	42.11	34.0925	35.7771	59.4185	42.8495	0.24397	0.509198	0.582454	0.609647
1	23698425	23698435	11	+	240	23698429	ENSG00000142676	RPL11	protein_coding	1590	intergenic	40.4256	48.7036	95.0329	58.1806	60.5857	0.65058	0.477198	0.123647	0.141399
1	23744173	23744189	17	+	246	23744174	ENSG00000011007	ELOA	protein_coding	0	exon	0	0	146.462	142.357	72.2048	10.214	2.91212	5.77e-11	2.23e-10
1	23745259	23745266	8	+	69	23745260	ENSG00000011007	ELOA	protein_coding	0	intron	0.842201	0	45.8394	33.4229	20.0261	5.81839	1.5106	6.17e-05	0.000103625
1	23752215	23752232	18	+	964	23752221	ENSG00000011007	ELOA	protein_coding	0	intron	0	0.811727	619.391	506.295	281.624	10.0339	1.32332	1.16e-12	5.23e-12
1	23758061	23758075	15	+	278	23758073	ENSG00000011007	ELOA	protein_coding	0	intron	0	0	203.482	118.837	80.5798	10.3856	2.93901	4.46e-11	1.75e-10
1	23759889	23759915	27	+	1867	23759897	ENSG00000011007	ELOA	protein_coding	0	3UTR	505.32	575.514	344.354	309.471	433.665	-0.694222	0.232313	0.00208429	0.00290336
1	23762057	23762064	8	+	895	23762059	ENSG00000011007	ELOA	protein_coding	0	3UTR	296.455	329.561	69.3181	92.8414	197.044	-1.88164	0.323026	1.28e-09	4.3e-09
1	23778815	23778829	15	+	202	23778818	ENSG00000057757	PITHD1	protein_coding	0	intron	0	0	162.115	70.5595	58.1686	9.81025	2.91185	1.05e-09	3.57e-09
1	23785045	23785050	6	+	121	23785048	ENSG00000057757	PITHD1	protein_coding	0	intron	0	0.811727	70.4361	70.5595	35.4518	6.82094	1.40469	1.93e-06	4.15e-06
1	23785214	23785218	5	+	46	23785215	ENSG00000057757	PITHD1	protein_coding	0	5UTR	0	0	29.0689	24.7577	13.4567	7.08191	2.79925	1.98e-05	3.58e-05
1	23787659	23787730	72	+	685	23787701	ENSG00000057757	PITHD1	protein_coding	0	3UTR	213.077	192.379	127.456	100.269	158.295	-0.767544	0.32153	0.0115541	0.0147864
1	23788214	23788246	33	+	2736	23788231	ENSG00000057757	PITHD1	protein_coding	0	3UTR	860.729	854.748	434.915	336.705	621.774	-1.11454	0.23237	8.04e-07	1.84e-06
1	23795530	23795561	32	+	15291	23795538	ENSG00000011009	LYPLA2	protein_coding	0	3UTR	3782.32	4623.59	3778.95	2134.12	3579.75	-0.471028	0.28467	0.0835397	0.0973119
1	23960362	23960365	4	+	80	23960363	ENSG00000189266	PNRC2	protein_coding	0	intron	0	0	50.3115	43.326	23.4094	8.20414	2.79388	3.82e-07	9.21e-07
1	23962670	23962726	57	+	684	23962679	ENSG00000189266	PNRC2	protein_coding	0	3UTR	173.493	161.534	159.879	168.352	165.815	-0.0267324	0.290747	0.921858	0.929292
1	23963433	23963548	116	+	3387	23963458	ENSG00000189266	PNRC2	protein_coding	0	3UTR	410.994	428.592	1532.82	1237.89	902.574	1.69128	0.21632	1.52e-15	8.4e-15
1	24036579	24036596	18	+	196	24036588	ENSG00000189266	PNRC2	protein_coding	73117	intergenic	62.3228	60.0678	22.3607	34.6608	44.853	-0.908689	0.53491	0.0478848	0.0572196
1	24416473	24416508	36	+	487	24416487	ENSG00000001461	NIPAL3	protein_coding	0	intron	7.5798	9.74072	283.981	262.432	140.933	4.9014	0.45525	7.6e-28	7.93e-27
1	24472973	24472984	12	+	1143	24472976	ENSG00000001461	NIPAL3	protein_coding	0	3UTR	391.623	448.073	64.846	84.1762	247.18	-2.43987	0.307341	3.09e-16	1.78e-15
1	24537013	24537021	9	+	61	24537015	ENSG00000117602	RCAN3	protein_coding	0	3UTR	26.1082	21.9166	0	3.71366	12.9346	-2.75124	1.44688	0.00495332	0.00660691
1	24541034	24541044	11	+	106	24541040	ENSG00000117602	RCAN3	protein_coding	0	3UTR	32.0036	51.1388	0	6.18943	22.333	-3.13145	1.18525	0.000691391	0.00101324
1	24646116	24646144	29	+	85	24646121	ENSG00000133226	SRRM1	protein_coding	0	intron	12.633	5.68209	26.8328	48.2775	23.3564	1.56236	0.843833	0.0140759	0.0178305
1	24646890	24646902	13	+	217	24646896	ENSG00000133226	SRRM1	protein_coding	0	exon	0.842201	0.811727	120.748	132.454	63.7138	6.93723	1.0598	9.03e-11	3.43e-10
1	24646930	24646937	8	+	388	24646933	ENSG00000133226	SRRM1	protein_coding	0	exon	215.603	82.7961	15.6525	19.8062	83.4645	-2.86256	0.627941	5.63e-07	1.32e-06
1	24647962	24647973	12	+	458	24647968	ENSG00000133226	SRRM1	protein_coding	0	exon	0.842201	1.62345	254.912	281	134.594	7.5584	0.868045	7.87e-18	4.97e-17
1	24648567	24648585	19	+	60	24648580	ENSG00000133226	SRRM1	protein_coding	0	exon	0.842201	0	33.541	35.8987	17.5705	5.58198	1.53394	0.000118682	0.000191936
1	24653248	24653258	11	+	254	24653252	ENSG00000133226	SRRM1	protein_coding	0	intron	0.842201	0.811727	150.935	144.833	74.3553	7.17836	1.04701	1.42e-11	5.81e-11
1	24655119	24655204	86	+	8150	24655145	ENSG00000133226	SRRM1	protein_coding	0	CDS	26.1082	17.0463	4487.79	5055.53	2396.62	7.77334	0.283412	2.26e-166	4.73e-164
1	24659342	24659359	18	+	945	24659352	ENSG00000133226	SRRM1	protein_coding	0	intron	2.5266	4.05863	565.725	533.529	276.46	7.29274	0.569345	1.82e-37	2.76e-36
1	24660027	24660040	14	+	127	24660030	ENSG00000133226	SRRM1	protein_coding	0	intron	0	0.811727	72.6722	75.511	37.2487	6.90217	1.39907	1.42e-06	3.12e-06
1	24661458	24661476	19	+	530	24661460	ENSG00000133226	SRRM1	protein_coding	0	intron	1.6844	3.24691	306.341	309.471	155.186	6.83465	0.660973	4.31e-25	3.97e-24
1	24662870	24662920	51	+	67	24662899	ENSG00000133226	SRRM1	protein_coding	0	exon	0	0	43.6033	34.6608	19.566	7.8545	2.78939	1.48e-06	3.24e-06
1	24663055	24663097	43	+	20481	24663067	ENSG00000133226	SRRM1	protein_coding	0	exon	65.6916	58.4443	13604.2	10104.9	5958.31	7.5629	0.24749	3.55e-206	1.24e-203
1	24663141	24663150	10	+	325	24663148	ENSG00000133226	SRRM1	protein_coding	0	intron	1.6844	0	187.83	191.872	95.3466	7.55732	1.03417	7.69e-13	3.51e-12
1	24663337	24663354	18	+	67	24663352	ENSG00000133226	SRRM1	protein_coding	0	intron	0.842201	1.62345	34.6591	40.8502	19.4937	4.4294	1.13706	1.44e-05	2.65e-05
1	24673049	24673072	24	+	64	24673050	ENSG00000133226	SRRM1	protein_coding	0	3UTR	16.844	19.4814	15.6525	7.42732	14.8513	-0.364307	0.713935	0.483491	0.512537
1	24673268	24673282	15	+	125	24673271	ENSG00000133226	SRRM1	protein_coding	0	3UTR	48.0054	39.7746	14.5344	7.42732	27.4354	-1.61203	0.748405	0.00718353	0.00940227
1	24746173	24746241	69	+	147	24746200	ENSG00000169504	CLIC4	protein_coding	0	intron	0.842201	0	84.9706	86.652	43.1162	7.13768	1.38405	5.64e-07	1.32e-06
1	24753926	24753944	19	+	526	24753931	ENSG00000169504	CLIC4	protein_coding	0	intron	0	1.62345	353.299	257.48	153.101	8.27403	1.0242	3.49e-15	1.88e-14
1	24756464	24756471	8	+	62	24756467	ENSG00000169504	CLIC4	protein_coding	0	intron	0	0	43.6033	28.4714	18.0187	7.68093	2.79651	3.03e-06	6.29e-06
1	24758262	24758300	39	+	159	24758266	ENSG00000169504	CLIC4	protein_coding	0	intron	0	0.811727	100.623	84.1762	46.4028	7.25152	1.37659	3.66e-07	8.85e-07
1	24763904	24763915	12	+	956	24763912	ENSG00000169504	CLIC4	protein_coding	0	intron	0.842201	2.43518	575.788	540.956	280.005	8.268	0.749289	1.14e-27	1.18e-26
1	24765306	24765337	32	+	383	24765326	ENSG00000169504	CLIC4	protein_coding	0	intron	0.842201	0	233.669	214.154	112.166	8.64398	1.33242	9.21e-10	3.15e-09
1	24772915	24772925	11	+	90	24772916	ENSG00000169504	CLIC4	protein_coding	0	intron	0.842201	0	48.0755	56.9428	26.4651	6.31821	1.44906	1.18e-05	2.21e-05
1	24777848	24777870	23	+	1122	24777852	ENSG00000169504	CLIC4	protein_coding	0	intron	1.6844	0.811727	614.919	704.357	330.443	8.894	0.84145	3.7e-25	3.42e-24
1	24840947	24840957	11	+	527	24840950	ENSG00000169504	CLIC4	protein_coding	0	3UTR	168.44	189.132	53.6656	56.9428	117.045	-1.60047	0.36652	3.63e-06	7.44e-06
1	24841770	24841799	30	+	359	24841790	ENSG00000169504	CLIC4	protein_coding	0	3UTR	98.5375	110.395	58.1378	66.8458	83.479	-0.654603	0.391246	0.0687609	0.080847
1	24844255	24844276	22	+	2022	24844268	ENSG00000169504	CLIC4	protein_coding	0	3UTR	597.962	646.946	324.23	278.524	461.916	-1.00991	0.23122	6.97e-06	1.36e-05
1	24844315	24844325	11	+	563	24844318	ENSG00000169504	CLIC4	protein_coding	0	3UTR	158.334	167.216	100.623	97.793	130.991	-0.655232	0.324288	0.0323326	0.0393411
1	25248321	25248334	14	+	143	25248330	ENSG00000272432	NA	lncRNA	0	exon	23.5816	11.3642	61.4919	56.9428	38.3451	1.4812	0.642271	0.00584373	0.00772804
1	25340369	25340389	21	+	57	25340383	ENSG00000183726	TMEM50A	protein_coding	0	intron	1.6844	1.62345	36.8951	24.7577	16.2402	3.66333	1.1383	0.000135089	0.000216744
1	25340821	25340842	22	+	5079	25340829	ENSG00000183726	TMEM50A	protein_coding	0	intron	20.2128	32.4691	3157.33	2712.21	1480.55	6.77454	0.285152	1.54e-125	1.7e-123
1	25361135	25361143	9	+	175	25361142	ENSG00000183726	TMEM50A	protein_coding	0	3UTR	64.0072	47.0801	17.8885	30.9471	39.9808	-0.946565	0.587439	0.0533273	0.0633946
1	25362261	25362271	11	+	62	25362269	ENSG00000183726	TMEM50A	protein_coding	0	3UTR	18.5284	22.7283	3.3541	11.141	13.938	-0.86864	0.8895	0.138179	0.157162
1	25362340	25362365	26	+	370	25362360	ENSG00000183726	TMEM50A	protein_coding	0	3UTR	135.594	133.935	26.8328	24.7577	80.2799	-2.25925	0.448206	7.93e-08	2.12e-07
1	25430608	25430639	32	+	130	25430616	ENSG00000238084	NA	processed_pseudogene	31410	intergenic	3.3688	0.811727	64.846	82.9384	37.9912	4.86772	0.884315	5.73e-09	1.79e-08
1	25433159	25433173	15	+	185	25433160	ENSG00000204178	MACO1	protein_coding	0	intron	1.6844	3.24691	100.623	110.172	53.9316	5.20792	0.762669	1.88e-12	8.29e-12
1	25498557	25498571	15	+	69	25498562	ENSG00000204178	MACO1	protein_coding	0	3UTR	26.9504	21.1049	3.3541	9.90309	15.3281	-1.20006	0.945904	0.0581626	0.0688867
1	25498723	25498738	16	+	425	25498732	ENSG00000204178	MACO1	protein_coding	0	3UTR	139.805	158.287	41.3673	33.4229	93.2205	-1.87625	0.417495	1.56e-06	3.41e-06
1	25499437	25499445	9	+	49	25499438	ENSG00000204178	MACO1	protein_coding	0	3UTR	20.2128	17.0463	2.23607	2.47577	10.4927	-2.03724	1.29621	0.0142261	0.018013
1	25568877	25568897	21	+	3764	25568885	ENSG00000157978	LDLRAP1	protein_coding	0	3UTR	1167.29	1575.56	249.322	264.908	814.27	-2.37789	0.246394	7.68e-23	6.39e-22
1	25818212	25818228	17	+	1412	25818220	ENSG00000162430	SELENON	protein_coding	0	3UTR	327.616	404.24	318.64	297.093	336.897	-0.233959	0.251213	0.335325	0.363819
1	25832931	25832944	14	+	2079	25832937	ENSG00000117640	MTFR1L	protein_coding	0	3UTR	619.86	745.165	232.551	268.621	466.549	-1.40398	0.24577	4.03e-09	1.28e-08
1	26170874	26170909	36	+	308	26170874	ENSG00000142684	ZNF593	protein_coding	1	ext_3UTR	90.9577	63.3147	84.9706	56.9428	74.0464	-0.0954117	0.431981	0.804636	0.821043
1	26189879	26189887	9	+	364	26189880	ENSG00000142675	CNKSR1	protein_coding	0	3UTR	144.016	139.617	12.2984	12.3789	77.0776	-3.39286	0.513279	4.78e-12	2.04e-11
1	26259823	26259838	16	+	100	26259827	ENSG00000130695	CEP85	protein_coding	0	intron	41.2678	33.2808	3.3541	8.6652	21.642	-2.15208	0.913994	0.00256832	0.00353965
1	26278802	26278876	75	+	951	26278807	ENSG00000130695	CEP85	protein_coding	0	3UTR	304.034	354.725	95.0329	84.1762	209.492	-1.81424	0.304356	6.12e-10	2.14e-09
1	26281319	26281330	12	+	149	26281321	ENSG00000142669	SH3BGRL3	protein_coding	0	3UTR	41.2678	30.0339	42.4853	30.9471	36.1835	0.0348207	0.520463	0.940612	0.946321
1	26281512	26281528	17	+	13020	26281522	ENSG00000142669	SH3BGRL3	protein_coding	0	3UTR	2223.41	2441.67	4464.31	4182.82	3328.05	0.872871	0.169798	1.81e-07	4.57e-07
1	26433079	26433102	24	+	93	26433100	ENSG00000117682	DHDDS	protein_coding	0	exon	0	0	61.4919	47.0397	27.1329	8.47897	2.80576	1.35e-07	3.49e-07
1	26469210	26469290	81	+	325	26469225	ENSG00000117682	DHDDS	protein_coding	0	3UTR	147.385	89.2899	25.7148	21.0441	70.8585	-2.16048	0.530257	7.86e-06	1.52e-05
1	26469372	26469425	54	+	93	26469411	ENSG00000117682	DHDDS	protein_coding	0	3UTR	41.2678	28.4104	7.82624	2.47577	19.9951	-2.18226	0.98197	0.00350971	0.00476501
1	26471281	26471335	55	+	2454	26471294	ENSG00000117682	DHDDS	protein_coding	0	3UTR	953.371	948.908	88.3247	91.6036	520.552	-3.37338	0.240755	1.44e-45	2.84e-44
1	26473436	26473460	25	+	175	26473458	ENSG00000198830	HMGN2	protein_coding	0	exon	0	0	95.0329	111.41	51.6107	9.63344	2.86834	8.85e-10	3.03e-09
1	26473591	26473677	87	+	203	26473627	ENSG00000198830	HMGN2	protein_coding	0	exon	61.4806	27.5987	42.4853	71.7974	50.8405	0.263841	0.542232	0.568336	0.595908
1	26474760	26474827	68	+	746	26474800	ENSG00000198830	HMGN2	protein_coding	0	exon	216.446	237.024	116.276	115.123	171.217	-0.911728	0.300813	0.00145923	0.00206733
1	26476638	26476654	17	+	743	26476641	ENSG00000198830	HMGN2	protein_coding	0	3UTR	75.798	76.3023	339.882	315.661	201.911	2.05262	0.294157	6.16e-13	2.83e-12
1	26575019	26575060	42	+	4896	26575024	ENSG00000117676	RPS6KA1	protein_coding	0	3UTR	1878.95	1888.89	207.954	188.159	1040.99	-3.22721	0.202758	5.5e-58	1.53e-56
1	26698623	26698653	31	+	84	26698624	ENSG00000117713	ARID1A	protein_coding	0	intron	1.6844	1.62345	50.3115	43.326	24.2363	4.43247	1.00087	1.37e-06	3.02e-06
1	26702615	26702632	18	+	74	26702630	ENSG00000117713	ARID1A	protein_coding	0	intron	2.5266	2.43518	46.9574	32.185	21.0261	3.57522	0.972716	2.5e-05	4.44e-05
1	26702988	26702996	9	+	435	26702993	ENSG00000117713	ARID1A	protein_coding	0	intron	10.1064	8.11727	185.594	305.758	127.394	4.65387	0.510218	7.97e-21	5.96e-20
1	26706450	26706484	35	+	190	26706456	ENSG00000117713	ARID1A	protein_coding	0	intron	1.6844	0.811727	105.095	115.123	55.6787	6.2007	0.935796	2.04e-11	8.26e-11
1	26707955	26707958	4	+	53	26707955	ENSG00000117713	ARID1A	protein_coding	0	intron	0.842201	0.811727	26.8328	33.4229	15.4774	4.5242	1.32002	9.97e-05	0.000162804
1	26717438	26717455	18	+	166	26717439	ENSG00000117713	ARID1A	protein_coding	0	intron	0.842201	0	101.741	91.6036	48.5467	7.32924	1.37464	2.67e-07	6.58e-07
1	26731737	26731742	6	+	84	26731740	ENSG00000117713	ARID1A	protein_coding	0	intron	0	0	49.1935	49.5154	24.6772	8.30415	2.79456	2.51e-07	6.21e-07
1	26731778	26731792	15	+	1472	26731786	ENSG00000117713	ARID1A	protein_coding	0	intron	0.842201	1.62345	834.053	894.991	432.878	9.27895	0.830973	1.26e-27	1.31e-26
1	26732310	26732350	41	+	71	26732310	ENSG00000117713	ARID1A	protein_coding	0	intron	0	0	36.8951	47.0397	20.9837	7.98925	2.79137	8.98e-07	2.04e-06
1	26734091	26734104	14	+	695	26734103	ENSG00000117713	ARID1A	protein_coding	0	intron	0.842201	0.811727	436.033	375.079	203.192	8.70083	1.00548	4.67e-17	2.83e-16
1	26754382	26754392	11	+	53	26754386	ENSG00000117713	ARID1A	protein_coding	0	intron	0	0	35.7771	25.9956	15.4432	7.36971	2.79464	8.26e-06	1.59e-05
1	26760726	26760748	23	+	240	26760730	ENSG00000117713	ARID1A	protein_coding	0	intron	0	0	182.24	95.3172	69.3892	10.1256	2.92396	1.81e-10	6.69e-10
1	26767173	26767178	6	+	163	26767175	ENSG00000117713	ARID1A	protein_coding	0	intron	0	0	89.4427	102.745	48.0468	9.50872	2.85899	1.54e-09	5.12e-09
1	26782098	26782115	18	+	3103	26782103	ENSG00000117713	ARID1A	protein_coding	0	3UTR	559.221	577.138	1088.97	933.366	789.672	0.807457	0.204805	5.61e-05	9.48e-05
1	26798294	26798303	10	+	212	26798295	ENSG00000060642	PIGV	protein_coding	0	3UTR	57.2696	75.4906	34.6591	24.7577	48.0442	-0.963301	0.528123	0.0348096	0.0422092
1	26798392	26798403	12	+	67	26798394	ENSG00000060642	PIGV	protein_coding	0	3UTR	23.5816	21.9166	5.59017	8.6652	14.9384	-1.1014	0.871224	0.0701851	0.0824335
1	26855713	26855723	11	+	501	26855717	ENSG00000204160	ZDHHC18	protein_coding	0	3UTR	203.813	191.567	14.5344	12.3789	105.573	-3.77196	0.469022	1.14e-16	6.75e-16
1	26864331	26864584	254	+	844448	26864457	ENSG00000175793	SFN	protein_coding	0	3UTR	97117.5	107231	355188	345794	226332	1.76251	0.158773	3.75e-29	4.13e-28
1	26922504	26922544	41	+	145	26922524	ENSG00000090273	NUDC	protein_coding	0	intron	0	0	88.3247	81.7005	42.5063	9.29561	2.84469	3.9e-09	1.24e-08
1	26928170	26928178	9	+	286	26928174	ENSG00000090273	NUDC	protein_coding	0	intron	0.842201	0.811727	178.885	153.498	83.5093	7.35514	1.0416	3.89e-12	1.67e-11
1	26932832	26932841	10	+	294	26932837	ENSG00000090273	NUDC	protein_coding	0	intron	32.8458	28.4104	136.4	121.313	79.7423	1.95326	0.432446	1.32e-06	2.91e-06
1	26946360	26946408	49	+	18984	26946396	ENSG00000090273	NUDC	protein_coding	0	3UTR	5911.41	6010.84	2846.51	2493.1	4315.46	-1.13837	0.171612	1.61e-11	6.56e-11
1	26946872	26946900	29	+	532	26946872	ENSG00000090273	NUDC	protein_coding	1	ext_3UTR	214.761	192.379	30.1869	16.0925	113.355	-3.01824	0.452361	3.21e-12	1.39e-11
1	26995619	26995623	5	+	98	26995621	ENSG00000253368	TRNP1	protein_coding	0	intron	13.4752	8.11727	40.2492	44.5639	26.6014	1.62435	0.726282	0.00581076	0.00768581
1	27000644	27000733	90	+	1985	27000654	ENSG00000253368	TRNP1	protein_coding	0	3UTR	661.97	607.983	283.981	242.626	449.14	-1.23032	0.235584	7.78e-08	2.08e-07
1	27000883	27000907	25	+	154	27000886	ENSG00000253368	TRNP1	protein_coding	0	3UTR	39.5834	42.2098	36.8951	27.2335	36.4805	-0.262579	0.515319	0.553105	0.581101
1	27308238	27308248	11	+	598	27308242	ENSG00000142784	WDTC1	protein_coding	0	3UTR	193.706	220.79	60.3738	51.9912	131.715	-1.79451	0.358684	1.38e-07	3.55e-07
1	27323797	27323816	20	+	63	27323798	ENSG00000186501	TMEM222	protein_coding	0	intron	0	0	34.6591	39.6123	18.5679	7.75186	2.78645	2.08e-06	4.44e-06
1	27326585	27326609	25	+	147	27326591	ENSG00000186501	TMEM222	protein_coding	0	intron	1.6844	4.87036	88.3247	74.2732	42.2881	4.38988	0.769999	1.52e-09	5.09e-09
1	27329693	27329709	17	+	517	27329700	ENSG00000186501	TMEM222	protein_coding	0	intron	43.7944	47.0801	271.682	203.013	141.393	2.30395	0.366862	5.73e-11	2.22e-10
1	27336395	27336415	21	+	683	27336400	ENSG00000186501	TMEM222	protein_coding	0	3UTR	275.4	245.141	30.1869	33.4229	146.038	-2.95858	0.372661	2.58e-16	1.49e-15
1	27395808	27395822	15	+	334	27395812	ENSG00000181773	GPR3	protein_coding	0	3UTR	26.1082	39.7746	167.705	128.74	90.582	2.04023	0.451381	1.2e-06	2.67e-06
1	27760184	27760193	10	+	67	27760185	ENSG00000009780	FAM76A	protein_coding	0	3UTR	8.42201	8.92899	25.7148	28.4714	17.8843	1.18727	0.793192	0.045135	0.0540695
1	27761602	27761620	19	+	227	27761604	ENSG00000009780	FAM76A	protein_coding	0	3UTR	103.591	83.6078	0	1.23789	47.1091	-6.73129	1.37595	1.54e-06	3.37e-06
1	27763110	27763121	12	+	116	27763115	ENSG00000009780	FAM76A	protein_coding	0	3UTR	43.7944	50.3271	0	2.47577	24.1493	-4.74257	1.22252	2.28e-05	4.07e-05
1	27774035	27774053	19	+	295	27774041	ENSG00000117758	STX12	protein_coding	0	exon	16.844	11.3642	167.705	137.405	83.3297	3.32183	0.486636	9.73e-13	4.4e-12
1	27823763	27823775	13	+	280	27823771	ENSG00000117758	STX12	protein_coding	0	3UTR	114.539	107.96	8.94427	3.71366	58.7892	-3.92803	0.653667	2.55e-10	9.28e-10
1	27824302	27824306	5	+	296	27824304	ENSG00000117758	STX12	protein_coding	0	3UTR	122.119	116.889	2.23607	6.18943	61.8583	-4.65076	0.717736	1.54e-11	6.3e-11
1	27824440	27824454	15	+	466	27824442	ENSG00000117758	STX12	protein_coding	0	3UTR	180.231	193.191	4.47214	12.3789	97.5682	-4.36133	0.564654	1.34e-15	7.43e-15
1	27831534	27831556	23	+	3052	27831543	ENSG00000117751	PPP1R8	protein_coding	0	intron	24.4238	30.8456	1531.71	1999.19	896.54	5.969	0.296817	7.29e-91	4.25e-89
1	27850636	27850650	15	+	137	27850639	ENSG00000117751	PPP1R8	protein_coding	0	3UTR	59.7962	39.7746	6.7082	13.6167	29.9739	-1.92752	0.768057	0.00209049	0.0029118
1	27851517	27851548	32	+	2275	27851528	ENSG00000117751	PPP1R8	protein_coding	0	3UTR	793.353	1015.47	41.3673	55.7049	476.474	-4.18432	0.305446	8.88e-44	1.66e-42
1	27851662	27851688	27	+	231	27851674	ENSG00000117751	PPP1R8	protein_coding	0	3UTR	81.6935	99.0307	10.0623	3.71366	48.625	-3.46595	0.692323	6.7e-08	1.81e-07
1	28238002	28238147	146	+	81174	28238099	ENSG00000130770	ATP5IF1	protein_coding	0	3UTR	15054.3	17654.2	23208.1	25738.1	20413.7	0.56698	0.176616	0.00111093	0.00159327
1	28261520	28261541	22	+	45	28261531	ENSG00000130766	SESN2	protein_coding	0	intron	0	0.811727	23.4787	28.4714	13.1905	5.02356	1.62855	0.000535641	0.000795347
1	28271603	28271610	8	+	212	28271609	ENSG00000130766	SESN2	protein_coding	0	intron	0	0	125.22	123.789	62.2521	9.96011	2.89179	1.89e-10	6.97e-10
1	28273138	28273159	22	+	126	28273139	ENSG00000130766	SESN2	protein_coding	0	intron	0	0	76.0263	71.7974	36.9559	9.0468	2.82954	1.15e-08	3.46e-08
1	28282478	28282499	22	+	1837	28282491	ENSG00000130766	SESN2	protein_coding	0	3UTR	588.698	494.342	341	277.286	425.332	-0.769808	0.251199	0.00151227	0.00213952
1	28335872	28335881	10	+	126	28335877	ENSG00000130772	MED18	protein_coding	0	3UTR	32.0036	26.787	38.0132	25.9956	30.6998	0.0914302	0.544978	0.845361	0.858842
1	28335956	28335978	23	+	2712	28335965	ENSG00000130772	MED18	protein_coding	0	3UTR	716.713	816.597	471.81	536.005	635.281	-0.582333	0.216083	0.00569133	0.00753655
1	28459208	28459213	6	+	51	28459210	ENSG00000204138	PHACTR4	protein_coding	0	3UTR	17.6862	18.6697	2.23607	6.18943	11.1954	-1.24701	1.07998	0.0596694	0.0705885
1	28480663	28480727	65	+	72	28480699	ENSG00000204138	PHACTR4	protein_coding	0	intron	24.4238	24.3518	3.3541	12.3789	16.1271	-1.00953	0.897609	0.0939202	0.108805
1	28500303	28500317	15	+	953	28500308	ENSG00000204138	PHACTR4	protein_coding	0	3UTR	333.511	411.545	36.8951	21.0441	200.749	-3.60321	0.389888	2.84e-21	2.17e-20
1	28500346	28500372	27	+	230	28500363	ENSG00000204138	PHACTR4	protein_coding	0	3UTR	107.802	69.8085	12.2984	6.18943	49.0245	-3.01695	0.672045	8.49e-07	1.93e-06
1	28508747	28508771	25	+	102	28508764	ENSG00000180198	RCC1	protein_coding	0	exon	6.7376	3.24691	69.3181	34.6608	28.4909	3.01707	0.8623	4.72e-05	8.06e-05
1	28509575	28509731	157	+	9120	28509634	ENSG00000180198	RCC1	protein_coding	0	exon	3142.25	3033.42	1007.35	929.652	2028.17	-1.65126	0.174663	9.45e-22	7.43e-21
1	28510886	28510896	11	+	738	28510891	ENSG00000180198	RCC1	protein_coding	0	exon	222.341	271.117	77.1443	87.8899	164.623	-1.50487	0.331195	1.76e-06	3.81e-06
1	28514899	28514916	18	+	350	28514910	ENSG00000180198	RCC1	protein_coding	0	intron	156.649	122.571	7.82624	7.42732	73.6184	-4.04174	0.589559	9.57e-13	4.33e-12
1	28538147	28538175	29	+	179	28538167	ENSG00000180198	RCC1	protein_coding	0	3UTR	58.1118	56.8209	31.305	14.8546	40.2731	-1.0487	0.604364	0.0367863	0.044472
1	28538973	28539004	32	+	8138	28538984	ENSG00000180198	RCC1	protein_coding	0	3UTR	3193.62	3098.36	347.709	269.859	1727.39	-3.3245	0.210486	3.74e-57	1.01e-55
1	28539082	28539104	23	+	262	28539084	ENSG00000180198	RCC1	protein_coding	0	3UTR	90.1155	97.4072	30.1869	9.90309	56.9032	-1.95787	0.633728	0.000370804	0.000561562
1	28539170	28539211	42	+	297	28539179	ENSG00000180198	RCC1	protein_coding	0	3UTR	93.4843	120.947	14.5344	29.7093	64.6688	-2.08749	0.558809	3.21e-05	5.61e-05
1	28542026	28542042	17	+	101	28542028	ENSG00000180198	RCC1	protein_coding	2726	intergenic	37.899	39.7746	6.7082	1.23789	21.4049	-2.73579	1.00865	0.00074215	0.00108431
1	28546538	28546549	12	+	76	28546543	ENSG00000279443	NA	TEC	0	exon	27.7926	30.8456	2.23607	3.71366	16.147	-2.70082	1.0848	0.00143837	0.00203899
1	28577693	28577798	106	+	2725	28577760	ENSG00000180098	TRNAU1AP	protein_coding	0	3UTR	747.874	838.514	451.686	495.154	633.307	-0.719221	0.211621	0.000494649	0.000737111
1	28578538	28578581	44	+	241	28578545	ENSG00000180098	TRNAU1AP	protein_coding	0	3UTR	97.6953	84.4196	12.2984	12.3789	51.698	-2.69542	0.578359	4.26e-07	1.02e-06
1	28594235	28594252	18	+	103	28594237	ENSG00000188060	RAB42	protein_coding	0	3UTR	34.5302	40.5863	8.94427	4.95154	22.2531	-1.97859	0.848889	0.00326024	0.00444345
1	28595442	28595457	16	+	70	28595443	ENSG00000188060	RAB42	protein_coding	0	3UTR	23.5816	32.4691	1.11803	1.23789	14.6017	-3.80304	1.3483	0.000671711	0.000986048
1	28596280	28596298	19	+	146	28596281	ENSG00000188060	RAB42	protein_coding	831	ext_3UTR	64.0072	53.574	3.3541	1.23789	30.5433	-4.27813	0.958242	1.35e-06	2.98e-06
1	28714894	28714913	20	+	145	28714909	ENSG00000162419	GMEB1	protein_coding	0	3UTR	42.11	59.256	14.5344	11.141	31.7604	-1.66024	0.686985	0.00360026	0.00488271
1	28717975	28718009	35	+	712	28717993	ENSG00000162419	GMEB1	protein_coding	0	3UTR	278.768	262.999	31.305	35.8987	152.243	-2.94095	0.363446	7.47e-17	4.46e-16
1	28718201	28718212	12	+	365	28718208	ENSG00000162419	GMEB1	protein_coding	0	3UTR	137.279	137.182	23.4787	14.8546	78.1985	-2.69638	0.490086	5.25e-09	1.65e-08
1	28719337	28719362	26	+	57	28719351	ENSG00000162419	GMEB1	protein_coding	0	3UTR	17.6862	22.7283	5.59017	3.71366	12.4296	-1.36194	1.02599	0.0427575	0.051334
1	28738057	28738069	13	+	175	28738062	ENSG00000198492	YTHDF2	protein_coding	0	intron	0	0	129.692	73.0353	50.6818	9.58803	2.88146	1.75e-09	5.79e-09
1	28738304	28738328	25	+	85	28738316	ENSG00000198492	YTHDF2	protein_coding	0	5UTR	0	0	45.8394	54.467	25.0766	8.3316	2.79718	2.32e-07	5.78e-07
1	28738423	28738436	14	+	78	28738425	ENSG00000198492	YTHDF2	protein_coding	0	intron	0	0	44.7214	47.0397	22.9403	8.16615	2.79161	4.34e-07	1.04e-06
1	28744061	28744104	44	+	143	28744086	ENSG00000198492	YTHDF2	protein_coding	0	intron	0	0.811727	77.1443	90.3657	42.0804	7.09989	1.38855	6.8e-07	1.57e-06
1	28745091	28745114	24	+	349	28745099	ENSG00000198492	YTHDF2	protein_coding	0	intron	0	1.62345	209.072	198.062	102.189	7.66678	1.03016	3.34e-13	1.56e-12
1	28746288	28746320	33	+	188	28746301	ENSG00000198492	YTHDF2	protein_coding	0	intron	0.842201	0	128.574	89.1278	54.636	7.51123	1.37719	1.47e-07	3.78e-07
1	28748917	28748963	47	+	843	28748924	ENSG00000198492	YTHDF2	protein_coding	0	intron	0.842201	0.811727	563.489	417.168	245.578	8.97872	1.00906	6.06e-18	3.86e-17
1	28752719	28752726	8	+	81	28752725	ENSG00000198492	YTHDF2	protein_coding	0	intron	0	0	36.8951	59.4185	24.0784	8.24106	2.80687	4.01e-07	9.63e-07
1	28754789	28754793	5	+	58	28754791	ENSG00000198492	YTHDF2	protein_coding	0	intron	5.0532	4.05863	30.1869	24.7577	16.0141	2.04835	0.961468	0.00474705	0.00634629
1	28755591	28755609	19	+	66	28755595	ENSG00000198492	YTHDF2	protein_coding	0	intron	0.842201	0.811727	22.3607	54.467	19.6204	4.91072	1.32006	3.42e-05	5.95e-05
1	28756038	28756052	15	+	75	28756042	ENSG00000198492	YTHDF2	protein_coding	0	intron	0	0	35.7771	53.2291	22.2515	8.09504	2.79923	6.57e-07	1.52e-06
1	28756440	28756448	9	+	67	28756444	ENSG00000198492	YTHDF2	protein_coding	0	intron	0	0	42.4853	35.8987	19.596	7.85917	2.7879	1.42e-06	3.12e-06
1	28759262	28759282	21	+	74	28759264	ENSG00000198492	YTHDF2	protein_coding	0	intron	1.6844	0	38.0132	47.0397	21.6843	5.12204	1.25512	9.79e-06	1.86e-05
1	28762592	28762605	14	+	261	28762600	ENSG00000198492	YTHDF2	protein_coding	0	intron	0.842201	1.62345	171.059	129.978	75.8757	6.68292	0.913997	2.41e-13	1.14e-12
1	28769758	28769797	40	+	31754	28769775	ENSG00000198492	YTHDF2	protein_coding	0	3UTR	4527.67	4687.72	12665.1	11481.4	8340.47	1.37174	0.163014	1.57e-17	9.77e-17
1	28915643	28915677	35	+	108	28915660	ENSG00000159023	EPB41	protein_coding	0	intron	0.842201	0	83.8525	39.6123	31.0768	6.55924	1.4704	7.23e-06	1.4e-05
1	28915863	28915880	18	+	140	28915865	ENSG00000159023	EPB41	protein_coding	0	intron	0.842201	0	86.0886	76.7489	40.9199	7.0521	1.39039	7.98e-07	1.83e-06
1	28916026	28916108	83	+	152	28916087	ENSG00000159023	EPB41	protein_coding	0	intron	0.842201	0.811727	87.2067	89.1278	44.4971	6.37056	1.09508	5e-09	1.57e-08
1	28916188	28916243	56	+	216	28916205	ENSG00000159023	EPB41	protein_coding	0	intron	3.3688	0	130.81	117.599	62.9445	5.99213	0.863693	1.39e-12	6.21e-12
1	28917219	28917243	25	+	223	28917223	ENSG00000159023	EPB41	protein_coding	0	intron	0	0.811727	128.574	132.454	65.4599	7.80852	1.35296	3.68e-08	1.03e-07
1	28919270	28919304	35	+	64	28919272	ENSG00000159023	EPB41	protein_coding	0	intron	0.842201	0	35.7771	38.3745	18.7484	5.7036	1.51727	8.32e-05	0.000137305
1	28923801	28923813	13	+	63	28923806	ENSG00000159023	EPB41	protein_coding	0	intron	0	0	34.6591	39.6123	18.5679	7.75186	2.78645	2.08e-06	4.44e-06
1	28924631	28924639	9	+	72	28924636	ENSG00000159023	EPB41	protein_coding	0	intron	0	0	44.7214	39.6123	21.0834	8.00317	2.78889	8.21e-07	1.87e-06
1	28926977	28926980	4	+	56	28926978	ENSG00000159023	EPB41	protein_coding	0	intron	0.842201	0	31.305	33.4229	16.3925	5.44821	1.55305	0.000172443	0.000272799
1	28927231	28927249	19	+	110	28927243	ENSG00000159023	EPB41	protein_coding	0	intron	0	0	65.964	63.1322	32.274	8.80231	2.816	3.28e-08	9.23e-08
1	28936870	28936898	29	+	84	28936896	ENSG00000159023	EPB41	protein_coding	0	intron	0	0	43.6033	55.7049	24.827	8.31149	2.79925	2.6e-07	6.43e-07
1	29053298	29053315	18	+	112	29053313	ENSG00000159023	EPB41	protein_coding	0	3UTR	37.899	43.8332	5.59017	9.90309	24.3064	-1.99636	0.81333	0.00230741	0.00319688
1	29120044	29120058	15	+	90	29120047	ENSG00000159023	EPB41	protein_coding	0	3UTR	33.688	32.4691	5.59017	6.18943	19.4842	-2.00742	0.887586	0.00375839	0.00508731
1	29326792	29326825	34	+	2811	29326800	ENSG00000060656	PTPRU	protein_coding	0	3UTR	876.731	804.421	542.246	363.938	646.834	-0.846864	0.263616	0.000849406	0.00123258
1	30726739	30726754	16	+	90	30726745	ENSG00000186056	MATN1-AS1	lncRNA	0	exon	11.7908	9.74072	42.4853	32.185	24.0505	1.42787	0.731105	0.014027	0.0177707
1	31064694	31064734	41	+	65	31064727	ENSG00000232768	NA	processed_pseudogene	13660	intergenic	0.842201	0	38.0132	37.1366	18.998	5.72892	1.51358	7.7e-05	0.000127691
1	31155820	31155850	31	+	159	31155829	ENSG00000232768	NA	processed_pseudogene	104786	intergenic	31.1614	47.0801	53.6656	19.8062	37.9283	-0.0569555	0.580295	0.902081	0.910961
1	31337272	31337286	15	+	208	31337278	ENSG00000121766	ZCCHC17	protein_coding	0	CDS	91.7999	39.7746	22.3607	37.1366	47.7679	-0.879397	0.616228	0.0802813	0.0937274
1	31348947	31348985	39	+	150	31348981	ENSG00000121766	ZCCHC17	protein_coding	0	CDS	48.0054	42.2098	11.1803	38.3745	34.9425	-0.594495	0.650949	0.244205	0.269627
1	31349070	31349102	33	+	593	31349088	ENSG00000121766	ZCCHC17	protein_coding	0	intron	213.077	180.203	55.9017	84.1762	133.339	-1.3907	0.380763	9.03e-05	0.000148296
1	31364886	31364959	74	+	2340	31364934	ENSG00000121766	ZCCHC17	protein_coding	0	3UTR	818.619	801.986	199.01	250.053	517.417	-1.81414	0.238749	7.22e-15	3.81e-14
1	31365494	31365529	36	+	146	31365506	ENSG00000121766	ZCCHC17	protein_coding	541	ext_3UTR	48.8476	57.6326	5.59017	14.8546	31.7313	-2.02954	0.764801	0.00127669	0.00182012
1	31371026	31371035	10	+	82	31371033	ENSG00000121766	ZCCHC17	protein_coding	6073	intergenic	35.3724	26.787	0	8.6652	17.7062	-1.86564	1.33091	0.0178639	0.0223801
1	31432504	31432512	9	+	97	31432506	ENSG00000168528	SERINC2	protein_coding	0	intron	26.9504	38.1512	14.5344	6.18943	21.4564	-1.165	0.805404	0.0500129	0.0596309
1	31434647	31434701	55	+	9085	31434675	ENSG00000168528	SERINC2	protein_coding	0	3UTR	2236.88	2077.21	2535.7	1983.09	2208.22	0.0649913	0.201407	0.743871	0.764388
1	31587679	31587693	15	+	9810	31587685	ENSG00000142910	TINAGL1	protein_coding	0	3UTR	3705.68	3814.3	424.853	409.74	2088.64	-3.15463	0.177051	5.73e-72	2.24e-70
1	31645829	31645842	14	+	256	31645831	ENSG00000235790	PEF1-AS1	lncRNA	0	intron	22.7394	21.9166	133.046	102.745	70.1117	2.26434	0.475502	3.19e-07	7.78e-07
1	32014392	32014407	16	+	98	32014393	ENSG00000121774	KHDRBS1	protein_coding	0	intron	42.11	16.2345	7.82624	25.9956	23.0416	-0.448265	0.730898	0.39351	0.422868
1	32015009	32015026	18	+	684	32015014	ENSG00000121774	KHDRBS1	protein_coding	0	intron	0.842201	0.811727	489.699	302.044	198.349	8.65579	1.02871	2.39e-16	1.38e-15
1	32015401	32015411	11	+	151	32015402	ENSG00000121774	KHDRBS1	protein_coding	0	intron	0	0	105.095	70.5595	43.9137	9.34508	2.85666	3.96e-09	1.26e-08
1	32017429	32017491	63	+	77	32017446	ENSG00000121774	KHDRBS1	protein_coding	0	intron	0.842201	0	48.0755	40.8502	22.442	6.02994	1.47911	3.07e-05	5.37e-05
1	32017562	32017607	46	+	727	32017580	ENSG00000121774	KHDRBS1	protein_coding	0	intron	8.42201	9.74072	463.984	358.987	210.283	5.43734	0.435508	1.53e-36	2.25e-35
1	32020906	32021044	139	+	1429	32020978	ENSG00000121774	KHDRBS1	protein_coding	0	intron	16.0018	16.2345	797.158	838.049	416.861	5.62948	0.327447	5.19e-67	1.81e-65
1	32021137	32021154	18	+	49	32021144	ENSG00000121774	KHDRBS1	protein_coding	0	intron	0	0.811727	31.305	24.7577	14.2186	5.17669	1.60292	0.000369533	0.000559723
1	32023456	32023475	20	+	144	32023459	ENSG00000121774	KHDRBS1	protein_coding	0	intron	0.842201	0.811727	83.8525	82.9384	42.1112	6.27997	1.10161	9.05e-09	2.75e-08
1	32030766	32030777	12	+	77	32030768	ENSG00000121774	KHDRBS1	protein_coding	0	intron	0	0	46.9574	43.326	22.5709	8.13535	2.79118	4.92e-07	1.16e-06
1	32034013	32034030	18	+	42	32034017	ENSG00000121774	KHDRBS1	protein_coding	0	intron	0	0	24.5967	24.7577	12.3386	6.89127	2.80708	3.48e-05	6.04e-05
1	32038254	32038300	47	+	568	32038265	ENSG00000121774	KHDRBS1	protein_coding	0	intron	9.26421	6.49381	328.702	315.661	165.03	5.28565	0.454822	5.61e-32	6.96e-31
1	32042814	32042864	51	+	322	32042849	ENSG00000121774	KHDRBS1	protein_coding	0	3UTR	89.2733	97.4072	58.1378	54.467	74.8213	-0.636352	0.403311	0.0845163	0.0983975
1	32043793	32043887	95	+	10260	32043875	ENSG00000121774	KHDRBS1	protein_coding	0	3UTR	2876.11	3016.38	1923.02	1744.18	2389.92	-0.667765	0.172254	8.13e-05	0.000134333
1	32060845	32060859	15	+	236	32060850	ENSG00000121774	KHDRBS1	protein_coding	0	exon	69.9026	93.3486	20.1246	24.7577	52.0334	-1.66426	0.543984	0.00054956	0.000814593
1	32102854	32102868	15	+	1117	32102862	ENSG00000121775	TMEM39B	protein_coding	0	3UTR	356.251	462.684	73.7902	71.7974	241.131	-2.43158	0.314207	1.56e-15	8.62e-15
1	32108970	32108988	19	+	144	32108973	ENSG00000025800	KPNA6	protein_coding	0	intron	2.5266	0	79.3804	86.652	42.1398	5.7366	0.994495	2.56e-09	8.34e-09
1	32157776	32157790	15	+	58	32157780	ENSG00000025800	KPNA6	protein_coding	0	intron	0	0	33.541	34.6608	17.0505	7.58172	2.78564	3.76e-06	7.67e-06
1	32157884	32157901	18	+	263	32157894	ENSG00000025800	KPNA6	protein_coding	0	intron	0	0	157.643	151.022	77.1662	10.3261	2.92049	3.38e-11	1.34e-10
1	32171413	32171469	57	+	214	32171439	ENSG00000025800	KPNA6	protein_coding	0	3UTR	73.2714	76.3023	14.5344	24.7577	47.2165	-1.70858	0.57935	0.00073862	0.0010795
1	32172033	32172048	16	+	55	32172043	ENSG00000025800	KPNA6	protein_coding	0	3UTR	24.4238	17.0463	3.3541	2.47577	11.825	-1.97732	1.20686	0.0133766	0.0169844
1	32176553	32176574	22	+	2502	32176564	ENSG00000025800	KPNA6	protein_coding	0	3UTR	877.573	998.424	139.754	129.978	536.432	-2.76488	0.237955	4.41e-32	5.5e-31
1	32179790	32179825	36	+	186	32179808	ENSG00000084652	TXLNA	protein_coding	0	intron	56.4274	17.858	17.8885	100.269	48.1107	0.392097	0.703889	0.454435	0.483795
1	32180344	32180351	8	+	136	32180345	ENSG00000084652	TXLNA	protein_coding	0	5UTR	19.3706	1.62345	30.1869	103.982	38.7908	1.96944	1.11767	0.0094328	0.0121894
1	32184927	32184990	64	+	3690	32184963	ENSG00000084652	TXLNA	protein_coding	0	intron	7.5798	4.05863	2274.08	2032.61	1079.58	8.49296	0.43629	3.44e-84	1.74e-82
1	32185234	32185248	15	+	3053	32185243	ENSG00000084652	TXLNA	protein_coding	0	intron	5.8954	5.68209	1861.53	1700.86	893.49	8.22162	0.43568	3.21e-79	1.48e-77
1	32188769	32188800	32	+	83	32188774	ENSG00000084652	TXLNA	protein_coding	0	intron	0	0	48.0755	49.5154	24.3977	8.28279	2.79421	2.74e-07	6.74e-07
1	32189014	32189028	15	+	536	32189018	ENSG00000084652	TXLNA	protein_coding	0	intron	0.842201	0.811727	333.174	292.141	156.742	8.29512	1.00656	1.38e-15	7.63e-15
1	32195605	32195619	15	+	54	32195618	ENSG00000084652	TXLNA	protein_coding	0	3UTR	22.7394	18.6697	4.47214	0	11.4703	-2.01062	1.48493	0.0179788	0.0225183
1	32195934	32195951	18	+	120	32195943	ENSG00000084652	TXLNA	protein_coding	0	3UTR	47.1632	38.9629	8.94427	9.90309	26.2434	-1.82985	0.748285	0.00279604	0.00383706
1	32198278	32198309	32	+	2723	32198285	ENSG00000084652	TXLNA	protein_coding	0	3UTR	694.815	694.026	684.237	533.529	651.652	-0.179504	0.224505	0.411169	0.440628
1	32208679	32208690	12	+	920	32208682	ENSG00000160051	IQCC	protein_coding	0	3UTR	194.548	135.558	325.348	285.952	235.352	0.831685	0.308782	0.00462617	0.00619109
1	32231576	32231611	36	+	18370	32231604	ENSG00000084623	EIF3I	protein_coding	0	3UTR	4535.25	4883.35	3919.83	4286.8	4406.31	-0.193266	0.166369	0.23811	0.263204
1	32248855	32248862	8	+	165	32248856	ENSG00000183615	FAM167B	protein_coding	0	3UTR	32.0036	31.6573	67.082	34.6608	41.351	0.518467	0.54563	0.263883	0.290046
1	32300980	32300990	11	+	60	32300981	ENSG00000116478	HDAC1	protein_coding	0	intron	0	0	35.7771	34.6608	17.6095	7.64742	2.78535	2.98e-06	6.2e-06
1	32305235	32305246	12	+	301	32305237	ENSG00000116478	HDAC1	protein_coding	0	intron	24.4238	23.5401	162.115	121.313	82.8479	2.44402	0.452317	9.94e-09	3.01e-08
1	32333619	32333641	23	+	14671	32333626	ENSG00000116478	HDAC1	protein_coding	0	3UTR	3954.13	4035.09	3188.63	2665.17	3460.76	-0.434472	0.180844	0.0142941	0.0180944
1	32361315	32361333	19	+	888	32361325	ENSG00000162526	TSSK3	protein_coding	0	intron	106.959	107.148	399.138	336.705	237.488	1.7278	0.283275	2.87e-10	1.04e-09
1	32541940	32541947	8	+	119	32541942	ENSG00000254553	NA	protein_coding	0	intron	4.211	1.62345	70.4361	60.6564	34.2318	4.21819	0.828851	4.26e-08	1.18e-07
1	32600784	32600796	13	+	132	32600785	ENSG00000254553	NA	protein_coding	0	3UTR	46.321	57.6326	3.3541	3.71366	27.7553	-3.51767	0.883757	8.48e-06	1.63e-05
1	32601940	32601971	32	+	70	32601947	ENSG00000160062	ZBTB8A	protein_coding	0	3UTR	32.0036	25.9753	0	0	14.4947	-6.62618	2.7773	4.25e-05	7.3e-05
1	32605928	32605966	39	+	657	32605941	ENSG00000160062	ZBTB8A	protein_coding	0	3UTR	243.396	283.293	14.5344	7.42732	137.163	-4.47379	0.484078	3.76e-21	2.87e-20
1	32651361	32651379	19	+	268	32651370	ENSG00000162521	RBBP4	protein_coding	0	5UTR	134.752	42.2098	20.1246	47.0397	61.0315	-1.05427	0.689973	0.0516335	0.0614769
1	32657784	32657816	33	+	46	32657795	ENSG00000162521	RBBP4	protein_coding	0	intron	0	0	29.0689	24.7577	13.4567	7.08191	2.79925	1.98e-05	3.58e-05
1	32657841	32657855	15	+	117	32657850	ENSG00000162521	RBBP4	protein_coding	0	intron	0	0	67.082	70.5595	34.4104	8.91806	2.82205	2.01e-08	5.83e-08
1	32666053	32666060	8	+	721	32666058	ENSG00000162521	RBBP4	protein_coding	0	intron	2.5266	2.43518	420.381	419.643	211.246	7.29409	0.644689	1.61e-29	1.8e-28
1	32667558	32667564	7	+	1057	32667562	ENSG00000162521	RBBP4	protein_coding	0	intron	10.1064	5.68209	711.07	497.63	306.122	6.20223	0.454923	4.76e-43	8.68e-42
1	32669978	32669984	7	+	47	32669983	ENSG00000162521	RBBP4	protein_coding	0	intron	0	0	25.7148	29.7093	13.856	7.14452	2.79619	1.62e-05	2.97e-05
1	32672968	32673057	90	+	187	32673028	ENSG00000162521	RBBP4	protein_coding	0	intron	38.7412	45.4567	53.6656	45.8018	45.9163	0.192798	0.468409	0.645262	0.67068
1	32679942	32679950	9	+	122	32679944	ENSG00000162521	RBBP4	protein_coding	0	3UTR	19.3706	30.0339	32.423	40.8502	30.6694	0.411166	0.569166	0.386875	0.416205
1	32680500	32680511	12	+	175	32680504	ENSG00000162521	RBBP4	protein_coding	0	3UTR	55.5852	51.9505	31.305	21.0441	39.9712	-0.83059	0.548631	0.0751783	0.0880271
1	32680645	32680660	16	+	6497	32680652	ENSG00000162521	RBBP4	protein_coding	0	3UTR	1794.73	1991.98	1149.34	1094.29	1507.58	-0.735284	0.181487	3.65e-05	6.32e-05
1	32686208	32686212	5	+	278	32686210	ENSG00000162521	RBBP4	protein_coding	0	3UTR	75.798	97.4072	35.7771	44.5639	63.3866	-0.962511	0.465211	0.0203312	0.0253091
1	32768895	32768900	6	+	144	32768896	ENSG00000162522	KIAA1522	protein_coding	0	exon	27.7926	37.3394	38.0132	38.3745	35.3799	0.17342	0.515801	0.69931	0.722239
1	32774958	32774977	20	+	2172	32774971	ENSG00000162522	KIAA1522	protein_coding	0	3UTR	720.924	898.581	121.866	123.789	466.29	-2.68209	0.258771	4.88e-26	4.71e-25
1	32818832	32818841	10	+	92	32818836	ENSG00000116497	S100PBP	protein_coding	0	exon	6.7376	7.30554	43.6033	44.5639	25.5526	2.31707	0.757363	0.000313112	0.000479056
1	32821381	32821403	23	+	269	32821383	ENSG00000116497	S100PBP	protein_coding	0	intron	10.9486	8.92899	166.587	118.837	76.3254	3.71875	0.531022	2.72e-13	1.28e-12
1	32826549	32826560	12	+	78	32826553	ENSG00000116497	S100PBP	protein_coding	0	CDS	0	0	41.3673	50.7533	23.0301	8.17019	2.79414	4.44e-07	1.06e-06
1	32827275	32827296	22	+	773	32827283	ENSG00000116497	S100PBP	protein_coding	0	intron	3.3688	0	453.922	449.353	226.661	7.94979	0.75832	2.95e-25	2.74e-24
1	32828110	32828120	11	+	68	32828114	ENSG00000116497	S100PBP	protein_coding	0	intron	0	0	45.8394	33.4229	19.8156	7.87607	2.79241	1.42e-06	3.11e-06
1	32843229	32843241	13	+	147	32843232	ENSG00000116497	S100PBP	protein_coding	0	intron	58.954	51.9505	6.7082	8.6652	31.5695	-2.55125	0.732603	6.61e-05	0.000110682
1	32857847	32857860	14	+	162	32857855	ENSG00000116497	S100PBP	protein_coding	0	3UTR	53.9008	67.3733	8.94427	8.6652	34.7209	-2.50487	0.6965	4.46e-05	7.64e-05
1	32858863	32858887	25	+	1123	32858875	ENSG00000116497	S100PBP	protein_coding	0	3UTR	453.946	435.085	30.1869	25.9956	236.304	-3.92877	0.340141	9.05e-32	1.11e-30
1	33261677	33261681	5	+	63	33261680	ENSG00000160094	ZNF362	protein_coding	0	exon	0.842201	9.74072	33.541	24.7577	17.2204	1.58889	1.17473	0.028022	0.034349
1	33300474	33300498	25	+	124	33300498	ENSG00000160094	ZNF362	protein_coding	0	3UTR	50.532	41.3981	5.59017	9.90309	26.8558	-2.20179	0.791749	0.000796754	0.00115954
1	33300713	33300723	11	+	129	33300720	ENSG00000160094	ZNF362	protein_coding	0	3UTR	44.6366	55.1974	6.7082	2.47577	27.2545	-3.04053	0.8721	5.72e-05	9.66e-05
1	33495621	33495655	35	+	163	33495654	ENSG00000121903	ZSCAN20	protein_coding	0	3UTR	63.165	66.5616	2.23607	4.95154	34.2286	-3.88012	0.843198	5.42e-07	1.27e-06
1	34758503	34758522	20	+	1467	34758513	ENSG00000189280	GJB5	protein_coding	0	3UTR	565.117	548.727	68.2001	73.0353	313.77	-2.9388	0.274126	1.02e-27	1.06e-26
1	34786357	34786372	16	+	5197	34786364	ENSG00000188910	GJB3	protein_coding	0	3UTR	701.553	730.554	1937.55	2142.78	1378.11	1.48929	0.184202	2.39e-16	1.38e-15
1	35115587	35115627	41	+	91	35115612	ENSG00000197056	ZMYM1	protein_coding	0	3UTR	32.8458	38.1512	2.23607	3.71366	19.2367	-3.07092	1.02479	0.000308095	0.000471926
1	35115852	35115861	10	+	237	35115854	ENSG00000197056	ZMYM1	protein_coding	0	3UTR	85.9045	102.278	5.59017	4.95154	49.6809	-3.94266	0.69498	1.94e-09	6.4e-09
1	35118815	35118825	11	+	1087	35118817	ENSG00000197056	ZMYM1	protein_coding	2956	intergenic	426.153	451.32	14.5344	14.8546	226.716	-4.84078	0.398258	9.04e-35	1.25e-33
1	35193621	35193633	13	+	121	35193632	ENSG00000228348	EFCAB14P1	processed_pseudogene	71137	intergenic	9.26421	10.5524	51.4296	63.1322	33.5946	2.26789	0.664189	9.69e-05	0.000158565
1	35274055	35274076	22	+	188	35274061	ENSG00000146463	ZMYM4	protein_coding	0	intron	3.3688	4.05863	105.095	105.22	54.4357	4.64613	0.678437	1.14e-12	5.14e-12
1	35421315	35421341	27	+	319	35421334	ENSG00000146463	ZMYM4	protein_coding	0	3UTR	114.539	129.065	17.8885	9.90309	67.8489	-2.9626	0.545454	7.16e-09	2.2e-08
1	35421444	35421461	18	+	218	35421453	ENSG00000146463	ZMYM4	protein_coding	0	3UTR	67.376	85.2313	19.0066	19.8062	47.855	-1.76701	0.558735	0.000354463	0.00053806
1	35421931	35421945	15	+	439	35421939	ENSG00000146463	ZMYM4	protein_coding	0	3UTR	164.229	165.592	23.4787	23.5198	94.205	-2.70406	0.433055	5.96e-11	2.31e-10
1	35562272	35562305	34	+	3780	35562299	ENSG00000020129	NCDN	protein_coding	0	intron	10.1064	7.30554	2458.56	1931.1	1101.77	7.94535	0.389257	6.91e-93	4.19e-91
1	35566758	35566785	28	+	9717	35566773	ENSG00000020129	NCDN	protein_coding	0	3UTR	1650.71	1993.6	2777.2	3487.12	2477.16	0.755484	0.212498	0.000271812	0.000419437
1	35855423	35855440	18	+	68	35855433	ENSG00000134698	AGO4	protein_coding	0	3UTR	24.4238	30.8456	0	1.23789	14.1268	-4.54022	1.60767	0.00106422	0.00152856
1	35922254	35922279	26	+	113	35922271	ENSG00000092847	AGO1	protein_coding	0	3UTR	36.2146	28.4104	20.1246	21.0441	26.4484	-0.462408	0.589668	0.338223	0.366795
1	35923023	35923056	34	+	437	35923051	ENSG00000092847	AGO1	protein_coding	0	3UTR	144.016	137.182	57.0197	56.9428	98.7901	-1.20307	0.377796	0.000621826	0.000916164
1	35924287	35924301	15	+	684	35924297	ENSG00000092847	AGO1	protein_coding	0	3UTR	192.864	256.506	83.8525	79.2247	153.112	-1.37755	0.347115	2.62e-05	4.63e-05
1	35929601	35929618	18	+	547	35929610	ENSG00000092847	AGO1	protein_coding	0	3UTR	165.914	245.953	29.0689	25.9956	116.733	-2.79319	0.440201	2.89e-11	1.15e-10
1	35930522	35930545	24	+	165	35930530	ENSG00000092847	AGO1	protein_coding	0	3UTR	53.9008	45.4567	25.7148	27.2335	38.0764	-0.72232	0.536695	0.115013	0.131992
1	35932318	35932338	21	+	123	35932320	ENSG00000126070	AGO3	protein_coding	0	intron	0	0	72.6722	71.7974	36.1174	9.0057	2.82699	1.37e-08	4.08e-08
1	35942747	35942771	25	+	235	35942768	ENSG00000126070	AGO3	protein_coding	0	intron	0.842201	1.62345	177.767	90.3657	67.6497	6.48396	0.966973	1.04e-11	4.3e-11
1	35950925	35950935	11	+	70	35950926	ENSG00000126070	AGO3	protein_coding	0	intron	0	0	51.4296	29.7093	20.2847	7.90809	2.80455	1.48e-06	3.24e-06
1	35973586	35973653	68	+	620	35973592	ENSG00000126070	AGO3	protein_coding	0	exon	8.42201	12.9876	384.604	309.471	178.871	4.94807	0.43103	2.31e-31	2.78e-30
1	35979784	35979787	4	+	100	35979786	ENSG00000126070	AGO3	protein_coding	0	intron	1.6844	4.05863	48.0755	61.8943	28.9282	3.92895	0.871909	7.39e-07	1.7e-06
1	35989335	35989344	10	+	581	35989339	ENSG00000126070	AGO3	protein_coding	0	intron	31.1614	25.9753	305.223	295.855	164.554	3.33572	0.349825	1.7e-22	1.39e-21
1	35992712	35992721	10	+	75	35992720	ENSG00000126070	AGO3	protein_coding	0	intron	2.5266	3.24691	49.1935	29.7093	21.1691	3.34403	0.961472	5.13e-05	8.72e-05
1	36056457	36056470	14	+	100	36056462	ENSG00000126070	AGO3	protein_coding	0	3UTR	39.5834	35.716	3.3541	7.42732	21.5202	-2.34386	0.910039	0.00129094	0.00183933
1	36063152	36063167	16	+	143	36063153	ENSG00000126070	AGO3	protein_coding	0	3UTR	51.3742	56.8209	6.7082	7.42732	30.5827	-2.62824	0.745978	5.57e-05	9.42e-05
1	36072025	36072038	14	+	204	36072034	ENSG00000126070	AGO3	protein_coding	0	3UTR	60.6384	93.3486	12.2984	7.42732	43.4282	-2.7031	0.677239	8.41e-06	1.61e-05
1	36093922	36093936	15	+	8157	36093932	ENSG00000116863	ADPRS	protein_coding	0	3UTR	1299.52	1279.28	3410	2460.92	2112.43	1.15396	0.223558	1.21e-07	3.14e-07
1	36173779	36173799	21	+	95	36173785	ENSG00000116871	MAP7D1	protein_coding	0	intron	0	0.811727	50.3115	60.6564	27.9449	6.41777	1.44072	8.55e-06	1.64e-05
1	36180842	36180851	10	+	1998	36180848	ENSG00000116871	MAP7D1	protein_coding	0	3UTR	728.503	754.094	125.22	113.886	430.426	-2.59634	0.24306	1.82e-27	1.87e-26
1	36225918	36225945	28	+	1144	36225939	ENSG00000054118	THRAP3	protein_coding	0	intron	54.743	84.4196	595.912	547.146	320.555	2.98633	0.308782	4.95e-23	4.15e-22
1	36253513	36253526	14	+	114	36253523	ENSG00000054118	THRAP3	protein_coding	0	intron	0	0	62.6099	71.7974	33.6018	8.87408	2.82115	2.48e-08	7.1e-08
1	36287932	36287940	9	+	64	36287936	ENSG00000054118	THRAP3	protein_coding	0	intron	26.1082	16.2345	4.47214	11.141	14.489	-0.844891	0.860944	0.144951	0.164528
1	36292850	36292859	10	+	138	36292852	ENSG00000054118	THRAP3	protein_coding	0	intron	72.4292	25.9753	4.47214	19.8062	30.6707	-1.43514	0.927732	0.0271398	0.0333267
1	36293991	36294009	19	+	128	36293993	ENSG00000054118	THRAP3	protein_coding	0	intron	55.5852	33.2808	10.0623	14.8546	28.4457	-1.46323	0.734907	0.0121745	0.015536
1	36301148	36301167	20	+	191	36301164	ENSG00000054118	THRAP3	protein_coding	0	intron	91.7999	47.0801	10.0623	18.5683	41.8776	-1.96936	0.705025	0.000895538	0.00129588
1	36304565	36304591	27	+	69	36304570	ENSG00000054118	THRAP3	protein_coding	0	3UTR	19.3706	30.8456	4.47214	4.95154	14.91	-1.74873	1.02461	0.0148645	0.0187849
1	36305345	36305377	33	+	6621	36305355	ENSG00000054118	THRAP3	protein_coding	0	3UTR	2098.76	2435.99	654.05	672.172	1465.24	-1.74873	0.192461	2.74e-20	1.99e-19
1	36323960	36323991	32	+	99	36323969	ENSG00000214193	SH3D21	protein_coding	0	3UTR	30.3192	35.716	10.0623	12.3789	22.1191	-1.16373	0.736629	0.0408265	0.0491218
1	36324876	36324904	29	+	336	36324884	ENSG00000214193	SH3D21	protein_coding	0	3UTR	127.172	129.065	11.1803	19.8062	71.8058	-2.90647	0.52729	4.3e-09	1.36e-08
1	36329168	36329180	13	+	51	36329178	ENSG00000214193	SH3D21	protein_coding	0	3UTR	19.3706	21.1049	1.11803	1.23789	10.7079	-3.11125	1.47802	0.00387533	0.00523702
1	37478406	37478435	30	+	56	37478406	ENSG00000163874	ZC3H12A	protein_coding	0	intron	0	0	32.423	33.4229	16.4615	7.50984	2.78629	4.82e-06	9.66e-06
1	37479072	37479133	62	+	256	37479091	ENSG00000163874	ZC3H12A	protein_coding	0	intron	0	1.62345	155.407	142.357	74.8468	7.18807	1.05114	1.58e-11	6.45e-11
1	37484357	37484383	27	+	5950	37484367	ENSG00000163874	ZC3H12A	protein_coding	0	3UTR	430.364	461.061	2798.44	2931.31	1655.29	2.66542	0.180114	2.08e-50	4.7e-49
1	37693320	37693398	79	+	1095	37693354	ENSG00000134690	CDCA8	protein_coding	0	intron	5.8954	12.1759	655.168	602.85	319.022	6.06363	0.409851	4.09e-50	9.21e-49
1	37696046	37696069	24	+	69	37696065	ENSG00000134690	CDCA8	protein_coding	0	intron	25.266	24.3518	5.59017	4.95154	15.0399	-1.61318	0.966058	0.018735	0.0234177
1	37709555	37709611	57	+	1864	37709563	ENSG00000134690	CDCA8	protein_coding	0	3UTR	731.03	719.19	81.6165	45.8018	394.41	-3.45074	0.321471	7.98e-28	8.32e-27
1	37709686	37709737	52	+	4751	37709718	ENSG00000134690	CDCA8	protein_coding	0	3UTR	1625.45	2091.01	162.115	123.789	1000.59	-3.66649	0.256815	3.08e-47	6.37e-46
1	37795693	37795699	7	+	79	37795696	ENSG00000185090	MANEAL	protein_coding	0	5UTR	0	0	52.5476	39.6123	23.04	8.17012	2.79655	4.62e-07	1.1e-06
1	37800193	37800232	40	+	67	37800213	ENSG00000185090	MANEAL	protein_coding	0	3UTR	19.3706	17.858	10.0623	16.0925	15.8459	-0.300767	0.679558	0.555022	0.582965
1	37801125	37801141	17	+	3330	37801132	ENSG00000185090	MANEAL	protein_coding	0	3UTR	953.371	989.495	575.788	574.379	773.258	-0.734861	0.192686	9.93e-05	0.000162235
1	37801957	37801998	42	+	95	37801967	ENSG00000185090	MANEAL	protein_coding	820	ext_3UTR	37.0568	34.9042	4.47214	4.95154	20.3462	-2.46893	0.913153	0.000877941	0.00127187
1	37803085	37803106	22	+	174	37803094	ENSG00000185090	MANEAL	protein_coding	1948	intergenic	53.9008	52.7622	32.423	19.8062	39.7231	-0.815627	0.556756	0.0834596	0.0972263
1	37809444	37809464	21	+	15437	37809455	ENSG00000197982	C1orf122	protein_coding	0	3UTR	1358.47	1586.93	7042.5	6895.02	4220.73	2.2228	0.17734	9.05e-37	1.34e-35
1	38012977	38012998	22	+	65	38012987	ENSG00000183520	UTP11	protein_coding	0	intron	1.6844	0	33.541	40.8502	19.0189	4.87728	1.29509	3.01e-05	5.28e-05
1	38013109	38013120	12	+	96	38013111	ENSG00000183520	UTP11	protein_coding	0	intron	0	0.811727	62.6099	48.2775	27.9248	6.41775	1.44473	8.83e-06	1.69e-05
1	38018954	38018982	29	+	412	38018961	ENSG00000183520	UTP11	protein_coding	0	intron	0	0.811727	249.322	232.723	120.714	8.75541	1.33004	5.45e-10	1.92e-09
1	38020564	38020581	18	+	63	38020578	ENSG00000183520	UTP11	protein_coding	0	intron	5.8954	0.811727	38.0132	25.9956	17.679	2.59958	1.14766	0.00220603	0.00306458
1	38023691	38023820	130	+	5648	38023802	ENSG00000183520	UTP11	protein_coding	0	3UTR	1757.67	1849.93	792.686	709.309	1277.4	-1.23924	0.187637	1.76e-11	7.15e-11
1	38024809	38024835	27	+	1402	38024820	ENSG00000183520	UTP11	protein_coding	0	3UTR	430.364	571.456	114.039	105.22	305.27	-2.13546	0.294384	7.61e-14	3.74e-13
1	38926501	38926511	11	+	77	38926506	ENSG00000228436	RRAGC-DT	lncRNA	0	intron	17.6862	21.9166	23.4787	9.90309	18.2462	-0.139043	0.663493	0.780512	0.798687
1	38998120	38998162	43	+	360	38998149	ENSG00000174574	AKIRIN1	protein_coding	0	intron	0	0	233.669	186.921	105.147	10.8394	2.96026	3.11e-12	1.35e-11
1	39004275	39004282	8	+	77	39004282	ENSG00000174574	AKIRIN1	protein_coding	0	3UTR	19.3706	19.4814	15.6525	19.8062	18.5777	-0.0821484	0.625003	0.865385	0.877358
1	39005878	39005930	53	+	1334	39005886	ENSG00000174574	AKIRIN1	protein_coding	0	3UTR	418.574	428.592	180.003	183.207	302.594	-1.17905	0.248914	1e-06	2.26e-06
1	39006058	39006071	14	+	97	39006059	ENSG00000174574	AKIRIN1	protein_coding	0	3UTR	22.7394	28.4104	23.4787	17.3304	22.9897	-0.214498	0.59878	0.656422	0.681339
1	39007688	39007709	22	+	159	39007690	ENSG00000174574	AKIRIN1	protein_coding	1629	intergenic	31.1614	46.2684	42.4853	33.4229	38.3345	-0.01929	0.513131	0.962744	0.966301
1	39028935	39029004	70	+	289	39028985	ENSG00000168653	NDUFS5	protein_coding	0	CDS	60.6384	32.4691	78.2624	132.454	75.9559	0.995189	0.517024	0.0271445	0.0333318
1	39034504	39034681	178	+	76901	39034615	ENSG00000168653	NDUFS5	protein_coding	0	3UTR	14827.8	14776.7	22944.3	25462.1	19502.7	0.695888	0.159492	9.97e-06	1.89e-05
1	39049712	39049755	44	+	74	39049718	ENSG00000168653	NDUFS5	protein_coding	15076	intergenic	34.5302	23.5401	1.11803	3.71366	15.7255	-2.91982	1.18855	0.00142941	0.00202711
1	39120202	39120210	9	+	94	39120203	ENSG00000127603	MACF1	protein_coding	0	intron	0	0	74.9083	33.4229	27.0828	8.44084	2.83527	2.71e-07	6.68e-07
1	39258253	39258270	18	+	116	39258258	ENSG00000127603	MACF1	protein_coding	0	exon	0	0	60.3738	76.7489	34.2807	8.91183	2.8251	2.26e-08	6.53e-08
1	39261766	39261773	8	+	245	39261769	ENSG00000127603	MACF1	protein_coding	0	intron	9.26421	10.5524	139.754	118.837	69.602	3.57775	0.523906	9.73e-13	4.4e-12
1	39410437	39410456	20	+	137	39410439	ENSG00000127603	MACF1	protein_coding	0	CDS	40.4256	4.05863	42.4853	56.9428	35.9781	0.674935	0.797434	0.225185	0.249697
1	39414652	39414677	26	+	3538	39414659	ENSG00000127603	MACF1	protein_coding	0	intron	15.1596	17.858	2221.53	1870.45	1031.25	6.92595	0.312951	3.93e-109	3.29e-107
1	39415123	39415142	20	+	186	39415134	ENSG00000127603	MACF1	protein_coding	0	intron	1.6844	0.811727	111.803	102.745	54.261	6.16068	0.938569	3e-11	1.19e-10
1	39418413	39418432	20	+	105	39418431	ENSG00000127603	MACF1	protein_coding	0	intron	2.5266	1.62345	35.7771	84.1762	31.0258	4.48609	0.980007	5.37e-07	1.26e-06
1	39428280	39428358	79	+	227	39428309	ENSG00000127603	MACF1	protein_coding	0	CDS	106.959	45.4567	16.7705	35.8987	51.2713	-1.21755	0.668126	0.0238302	0.0294412
1	39432441	39432450	10	+	48	39432443	ENSG00000127603	MACF1	protein_coding	0	intron	0	0	29.0689	27.2335	14.0756	7.18072	2.79382	1.44e-05	2.65e-05
1	39432476	39432505	30	+	2999	39432486	ENSG00000127603	MACF1	protein_coding	0	intron	4.211	4.05863	1842.52	1660	877.699	8.67215	0.498161	2.17e-67	7.65e-66
1	39441148	39441179	32	+	129	39441153	ENSG00000127603	MACF1	protein_coding	0	intron	65.6916	33.2808	5.59017	6.18943	27.688	-2.67077	0.861454	0.000225917	0.00035215
1	39448930	39448949	20	+	97	39448945	ENSG00000127603	MACF1	protein_coding	0	exon	0.842201	0	61.4919	50.7533	28.2718	6.43271	1.43924	8e-06	1.54e-05
1	39455149	39455160	12	+	99	39455158	ENSG00000127603	MACF1	protein_coding	0	intron	52.2164	23.5401	5.59017	3.71366	21.2651	-2.48059	0.992324	0.00144574	0.00204884
1	39486191	39486234	44	+	989	39486220	ENSG00000127603	MACF1	protein_coding	0	3UTR	391.623	345.796	57.0197	58.1806	213.155	-2.62138	0.312077	6.41e-18	4.08e-17
1	39486809	39486821	13	+	142	39486817	ENSG00000127603	MACF1	protein_coding	0	3UTR	58.954	51.9505	1.11803	8.6652	30.1719	-3.10673	0.928121	7.87e-05	0.000130383
1	39486964	39486989	26	+	5198	39486983	ENSG00000127603	MACF1	protein_coding	0	3UTR	1935.38	2094.25	209.072	164.639	1100.84	-3.4036	0.22214	5.97e-54	1.49e-52
1	39744044	39744085	42	+	172	39744068	ENSG00000084072	PPIE	protein_coding	0	intron	0	0	109.567	91.6036	50.2927	9.58865	2.86509	1.1e-09	3.72e-09
1	39747177	39747197	21	+	65	39747179	ENSG00000084072	PPIE	protein_coding	0	3UTR	1.6844	0.811727	31.305	42.0881	18.9723	4.36352	1.1538	2.12e-05	3.81e-05
1	39750976	39750988	13	+	203	39750986	ENSG00000084072	PPIE	protein_coding	0	intron	1.6844	0.811727	107.331	128.74	59.6419	6.30842	0.931819	8.22e-12	3.44e-11
1	39753694	39753717	24	+	2382	39753699	ENSG00000084072	PPIE	protein_coding	0	3UTR	761.349	706.202	412.555	295.855	543.99	-1.00575	0.25504	4.43e-05	7.59e-05
1	39763906	39763927	22	+	83	39763909	ENSG00000084072	PPIE	protein_coding	0	3UTR	26.9504	19.4814	17.8885	13.6167	19.4843	-0.353177	0.645733	0.482209	0.511233
1	39805448	39805458	11	+	92	39805449	ENSG00000284719	NA	lncRNA	0	exon	0.842201	2.43518	63.7279	38.3745	26.3449	4.55369	1.02486	1.22e-06	2.71e-06
1	40072601	40072655	55	+	7240	40072649	ENSG00000131236	CAP1	protein_coding	0	3UTR	1891.58	2146.21	1272.32	1500.32	1702.61	-0.52474	0.19529	0.00607466	0.00801508
1	40162459	40162468	10	+	1614	40162465	ENSG00000117000	RLF	protein_coding	0	intron	3.3688	1.62345	1040.89	838.049	470.983	8.47359	0.631623	1.6e-40	2.68e-39
1	40162679	40162683	5	+	55	40162681	ENSG00000117000	RLF	protein_coding	0	intron	0	0	39.1312	24.7577	15.9722	7.43192	2.80027	7.19e-06	1.4e-05
1	40162819	40162875	57	+	134	40162845	ENSG00000117000	RLF	protein_coding	0	intron	0	0.811727	80.4984	75.511	39.2053	6.98675	1.39381	1.03e-06	2.32e-06
1	40163663	40163675	13	+	632	40163665	ENSG00000117000	RLF	protein_coding	0	intron	0	0	401.374	337.943	184.829	11.7791	3.04776	2.73e-14	1.39e-13
1	40165181	40165196	16	+	1243	40165183	ENSG00000117000	RLF	protein_coding	0	intron	3.3688	1.62345	726.722	726.639	364.588	8.09956	0.627907	1.33e-37	2.02e-36
1	40165417	40165432	16	+	531	40165426	ENSG00000117000	RLF	protein_coding	0	intron	0.842201	1.62345	313.05	306.996	155.628	7.77655	0.859876	5.03e-19	3.4e-18
1	40181690	40181701	12	+	49	40181692	ENSG00000117000	RLF	protein_coding	0	intron	0	0	27.9508	29.7093	14.415	7.23114	2.79195	1.22e-05	2.28e-05
1	40240678	40240684	7	+	360	40240682	ENSG00000117000	RLF	protein_coding	0	3UTR	48.8476	40.5863	158.761	136.167	96.0906	1.61533	0.398129	1.41e-05	2.61e-05
1	40240915	40240925	11	+	2003	40240921	ENSG00000117000	RLF	protein_coding	0	3UTR	471.632	538.986	509.823	399.837	480.07	-0.142174	0.241877	0.543479	0.571627
1	40281522	40281539	18	+	126	40281525	ENSG00000084073	ZMPSTE24	protein_coding	0	3UTR	40.4256	30.0339	16.7705	32.185	29.8538	-0.366989	0.591169	0.44598	0.475433
1	40294001	40294036	36	+	494	40294007	ENSG00000084073	ZMPSTE24	protein_coding	0	3UTR	155.807	162.345	68.2001	59.4185	111.443	-1.22406	0.363748	0.000323883	0.000494442
1	40294164	40294201	38	+	4226	40294180	ENSG00000084073	ZMPSTE24	protein_coding	0	3UTR	1254.88	1419.71	467.338	704.357	961.571	-1.14454	0.260577	5.3e-06	1.05e-05
1	40374616	40374638	23	+	45	40374630	ENSG00000084070	SMAP2	protein_coding	0	intron	0.842201	0	25.7148	25.9956	13.1381	5.00745	1.62719	0.000540243	0.000801501
1	40384919	40384935	17	+	217	40384920	ENSG00000084070	SMAP2	protein_coding	0	intron	0	2.43518	137.518	112.648	63.1502	6.39651	0.938078	6.1e-12	2.58e-11
1	40388813	40388819	7	+	146	40388815	ENSG00000084070	SMAP2	protein_coding	0	intron	0	1.62345	97.269	70.5595	42.363	6.28179	1.12304	1.48e-08	4.37e-08
1	40400644	40400646	3	+	63	40400645	ENSG00000084070	SMAP2	protein_coding	0	intron	10.9486	4.05863	25.7148	27.2335	16.9889	1.24361	0.89516	0.0473892	0.0566547
1	40409073	40409092	20	+	56	40409074	ENSG00000084070	SMAP2	protein_coding	0	intron	0	0	31.305	34.6608	16.4914	7.51249	2.78684	4.81e-06	9.63e-06
1	40411853	40411876	24	+	56	40411863	ENSG00000084070	SMAP2	protein_coding	0	intron	0	0	35.7771	29.7093	16.3716	7.49664	2.78867	5.17e-06	1.03e-05
1	40422115	40422136	22	+	95	40422117	ENSG00000084070	SMAP2	protein_coding	0	3UTR	40.4256	30.8456	3.3541	7.42732	20.5132	-2.23031	0.933808	0.00225136	0.00312424
1	40423317	40423340	24	+	391	40423327	ENSG00000084070	SMAP2	protein_coding	0	3UTR	131.383	128.253	43.6033	47.0397	87.5698	-1.40438	0.404286	0.000176285	0.0002785
1	40452949	40452966	18	+	187	40452951	ENSG00000187801	ZFP69B	protein_coding	0	intron	1.6844	1.62345	114.039	100.269	54.404	5.78186	0.855022	5.1e-12	2.17e-11
1	40466748	40466803	56	+	197	40466749	ENSG00000260920	NA	lncRNA	0	exon	71.587	70.6202	12.2984	17.3304	42.959	-2.03751	0.601705	0.000127657	0.000205579
1	40466893	40466897	5	+	206	40466895	ENSG00000260920	NA	lncRNA	126	ext_3UTR	74.1136	73.0554	17.8885	14.8546	44.9781	-1.95057	0.575918	0.000139197	0.000222943
1	40496203	40496233	31	+	67	40496207	ENSG00000187815	ZFP69	protein_coding	0	3UTR	26.1082	23.5401	4.47214	3.71366	14.4585	-1.93594	1.04369	0.00955607	0.0123401
1	40496268	40496295	28	+	74	40496282	ENSG00000187815	ZFP69	protein_coding	0	3UTR	30.3192	25.9753	3.3541	3.71366	15.8406	-2.38698	1.04887	0.00281271	0.00385824
1	40516034	40516052	19	+	467	40516035	ENSG00000164002	EXO5	protein_coding	0	3UTR	139.805	181.015	54.7837	35.8987	102.876	-1.69205	0.431196	2.25e-05	4.02e-05
1	40517722	40517730	9	+	133	40517724	ENSG00000164002	EXO5	protein_coding	1684	intergenic	50.532	56.0091	3.3541	1.23789	27.7833	-4.11235	0.976893	3.99e-06	8.12e-06
1	40518867	40518880	14	+	54	40518870	ENSG00000164002	EXO5	protein_coding	2829	intergenic	19.3706	22.7283	1.11803	2.47577	11.4232	-2.65636	1.35711	0.00516196	0.00686979
1	40544667	40544680	14	+	129	40544674	ENSG00000117010	ZNF684	protein_coding	0	3UTR	27.7926	19.4814	43.6033	40.8502	32.9319	0.641973	0.565251	0.176672	0.198436
1	40716868	40716892	25	+	58	40716891	ENSG00000066136	NFYC	protein_coding	0	intron	3.3688	0	27.9508	35.8987	16.8046	3.57384	1.27412	0.000417127	0.00062761
1	40738986	40739024	39	+	555	40739016	ENSG00000066136	NFYC	protein_coding	0	intron	4.211	4.05863	344.354	293.379	161.501	6.17686	0.555031	3.52e-29	3.89e-28
1	40741098	40741109	12	+	77	40741103	ENSG00000066136	NFYC	protein_coding	0	intron	0	0	48.0755	42.0881	22.5409	8.13216	2.79179	5.03e-07	1.19e-06
1	40771110	40771159	50	+	406	40771118	ENSG00000066136	NFYC	protein_coding	0	3UTR	122.961	173.71	29.0689	24.7577	87.6243	-2.32767	0.466126	9.52e-08	2.52e-07
1	40771550	40771609	60	+	4062	40771602	ENSG00000066136	NFYC	protein_coding	0	3UTR	1563.12	1551.21	167.705	179.493	865.383	-3.14277	0.207935	1.45e-52	3.48e-51
1	40985182	40985213	32	+	507	40985210	ENSG00000171793	CTPS1	protein_coding	0	intron	1.6844	0	314.168	277.286	148.285	8.22673	1.01503	3.01e-15	1.63e-14
1	40985388	40985403	16	+	48	40985402	ENSG00000171793	CTPS1	protein_coding	0	intron	0	0	24.5967	32.185	14.1954	7.19158	2.79777	1.44e-05	2.65e-05
1	41010309	41010394	86	+	469	41010371	ENSG00000171793	CTPS1	protein_coding	0	3UTR	178.547	154.228	41.3673	37.1366	102.82	-1.97687	0.400353	1.64e-07	4.18e-07
1	41011735	41011854	120	+	2074	41011808	ENSG00000171793	CTPS1	protein_coding	0	3UTR	670.392	707.014	252.676	224.057	463.535	-1.49296	0.229504	2.61e-11	1.04e-10
1	41012027	41012055	29	+	408	41012033	ENSG00000171793	CTPS1	protein_coding	0	3UTR	149.912	137.182	30.1869	42.0881	89.8421	-1.86961	0.431654	3.24e-06	6.69e-06
1	41012550	41012571	22	+	12620	41012563	ENSG00000171793	CTPS1	protein_coding	0	3UTR	4627.05	4938.54	682.001	534.767	2695.59	-2.95092	0.203221	1.08e-48	2.32e-47
1	41027202	41027209	8	+	99	41027207	ENSG00000281207	SLFNL1-AS1	lncRNA	0	intron	44.6366	32.4691	4.47214	2.47577	21.0134	-2.97885	0.977993	0.000266009	0.000410887
1	41244425	41244440	16	+	124	41244434	ENSG00000287400	NA	lncRNA	0	intron	2.5266	0.811727	64.846	76.7489	36.2333	5.11036	0.928751	7.53e-09	2.31e-08
1	41383583	41383609	27	+	1688	41383591	ENSG00000204060	FOXO6	protein_coding	0	exon	451.419	375.829	422.617	384.983	408.712	-0.0317386	0.237001	0.888505	0.89867
1	42459829	42459835	7	+	149	42459833	ENSG00000127125	PPCS	protein_coding	0	3UTR	55.5852	22.7283	24.5967	40.8502	35.9401	-0.173502	0.590224	0.715895	0.737716
1	42460391	42460417	27	+	4125	42460415	ENSG00000127125	PPCS	protein_coding	0	3UTR	1058.65	1236.26	711.07	877.661	970.909	-0.509039	0.217829	0.0164264	0.0206648
1	42670418	42670426	9	+	434	42670420	ENSG00000171960	PPIH	protein_coding	0	intron	21.055	13.7994	197.892	266.145	124.723	3.64673	0.440554	1.29e-17	8.03e-17
1	42670477	42670482	6	+	87	42670479	ENSG00000171960	PPIH	protein_coding	0	intron	5.8954	4.87036	54.7837	30.9471	24.1241	2.60655	0.850678	0.000255438	0.000395432
1	42676035	42676048	14	+	180	42676041	ENSG00000171960	PPIH	protein_coding	0	3UTR	51.3742	38.9629	42.4853	40.8502	43.4182	-0.0888636	0.479949	0.831438	0.846026
1	42676729	42676772	44	+	14128	42676758	ENSG00000171960	PPIH	protein_coding	0	3UTR	3375.54	2969.3	4372.63	3157.85	3468.83	0.236793	0.220377	0.272325	0.298871
1	42683961	42684012	52	+	693	42683990	ENSG00000065978	YBX1	protein_coding	0	intron	1.6844	1.62345	418.145	389.934	202.847	7.78775	0.758149	2.66e-24	2.37e-23
1	42684043	42684072	30	+	1992	42684049	ENSG00000065978	YBX1	protein_coding	0	intron	2.5266	5.68209	1265.61	1052.2	581.507	8.07035	0.512337	1.14e-55	2.97e-54
1	42689241	42689248	8	+	342	42689247	ENSG00000065978	YBX1	protein_coding	0	intron	2.5266	0.811727	120.748	284.714	102.2	6.71414	0.882362	1.02e-14	5.33e-14
1	42694746	42694754	9	+	99	42694750	ENSG00000065978	YBX1	protein_coding	0	intron	0	0	64.846	50.7533	28.8998	8.59691	2.81006	8.29e-08	2.21e-07
1	42696409	42696436	28	+	419	42696413	ENSG00000065978	YBX1	protein_coding	0	intron	121.277	57.6326	118.512	121.313	104.683	0.353386	0.435449	0.370561	0.399782
1	42697287	42697327	41	+	6527	42697304	ENSG00000065978	YBX1	protein_coding	0	intron	1290.25	834.455	1502.64	3246.97	1718.58	1.06949	0.369001	0.00189285	0.00264885
1	42699262	42699314	53	+	138	42699284	ENSG00000065978	YBX1	protein_coding	0	intron	1.6844	0	62.6099	99.0309	40.8313	6.20215	1.14159	2.92e-08	8.29e-08
1	42699795	42699819	25	+	176	42699798	ENSG00000065978	YBX1	protein_coding	0	intron	6.7376	3.24691	26.8328	173.304	52.5303	3.93187	0.980391	4.37e-06	8.83e-06
1	42700818	42700820	3	+	64	42700818	ENSG00000065978	YBX1	protein_coding	0	CDS	6.7376	0.811727	23.4787	42.0881	18.279	2.40932	1.17659	0.0039124	0.00528376
1	42701352	42701387	36	+	190	42701378	ENSG00000065978	YBX1	protein_coding	0	intron	0.842201	0.811727	117.394	102.745	55.448	6.71938	1.07341	4.59e-10	1.63e-09
1	42701487	42701531	45	+	2230	42701521	ENSG00000065978	YBX1	protein_coding	0	intron	5.0532	3.24691	1428.85	1166.09	650.809	8.23163	0.510343	2.7e-58	7.57e-57
1	42701944	42701959	16	+	99	42701951	ENSG00000065978	YBX1	protein_coding	0	intron	0	0	61.4919	54.467	28.9897	8.60496	2.80735	7.59e-08	2.03e-07
1	42703799	42703812	14	+	611	42703804	ENSG00000065978	YBX1	protein_coding	0	3UTR	17.6862	38.1512	289.571	351.56	174.242	3.43002	0.427868	1.15e-16	6.77e-16
1	42705222	42705226	5	+	47	42705223	ENSG00000065978	YBX1	protein_coding	1417	intergenic	0	0.811727	24.5967	29.7093	13.7794	5.11332	1.61215	0.000429924	0.000645852
1	42727108	42727126	19	+	300	42727117	ENSG00000065978	YBX1	protein_coding	23303	intergenic	1.6844	0	169.941	180.731	88.0892	7.43539	1.03959	2.09e-12	9.2e-12
1	42775734	42775749	16	+	364	42775736	ENSG00000164008	C1orf50	protein_coding	0	3UTR	158.334	129.876	6.7082	12.3789	76.8243	-3.78179	0.568194	3.21e-12	1.39e-11
1	42776586	42776612	27	+	152	42776610	ENSG00000164008	C1orf50	protein_coding	0	3UTR	63.165	45.4567	11.1803	13.6167	33.3547	-1.83119	0.67975	0.00141016	0.00200153
1	42844982	42845001	20	+	342	42844985	ENSG00000164010	ERMAP	protein_coding	0	3UTR	112.855	156.663	11.1803	6.18943	71.722	-3.78168	0.596799	2.92e-11	1.16e-10
1	42852470	42852478	9	+	177	42852474	ENSG00000164011	ZNF691	protein_coding	0	3UTR	55.5852	61.6912	20.1246	21.0441	39.6113	-1.28051	0.570321	0.0088204	0.0114348
1	42925843	42925865	23	+	130	42925852	ENSG00000288955	NA	lncRNA	0	exon	10.9486	6.49381	79.3804	47.0397	35.9656	2.5767	0.717661	4.11e-05	7.08e-05
1	42983353	42983374	22	+	53	42983355	ENSG00000227533	SLC2A1-DT	lncRNA	0	exon	18.5284	18.6697	5.59017	3.71366	11.6255	-1.22554	1.01062	0.060009	0.0709747
1	43363154	43363216	63	+	7299	43363188	ENSG00000117399	CDC20	protein_coding	0	3UTR	2310.16	2766.36	713.306	631.322	1605.29	-1.88817	0.203925	4.76e-21	3.61e-20
1	43379196	43379200	5	+	59	43379197	ENSG00000288772	NA	lncRNA	10588	intergenic	17.6862	26.787	1.11803	4.95154	12.6357	-1.98399	1.26502	0.0140309	0.0177753
1	43413757	43413771	15	+	105	43413767	ENSG00000198198	SZT2	protein_coding	0	intron	41.2678	43.0215	0	3.71366	22.0007	-3.98854	1.1659	7.49e-05	0.000124392
1	43451149	43451165	17	+	702	43451158	ENSG00000198198	SZT2	protein_coding	0	3UTR	248.449	275.987	49.1935	28.4714	150.525	-2.65775	0.396936	3.05e-12	1.32e-11
1	43454239	43454261	23	+	614	43454247	ENSG00000198198	SZT2	protein_coding	0	3UTR	191.18	237.024	64.846	45.8018	134.713	-1.85063	0.383088	3.13e-07	7.65e-07
1	43539082	43539106	25	+	270	43539084	ENSG00000142949	PTPRF	protein_coding	0	intron	0.842201	1.62345	158.761	154.736	78.9906	6.74941	0.900594	7.29e-14	3.59e-13
1	43623626	43623673	48	+	3072	43623664	ENSG00000142949	PTPRF	protein_coding	0	3UTR	738.61	776.011	840.762	602.85	739.558	-0.0642663	0.239053	0.780195	0.798376
1	43660268	43660273	6	+	233	43660271	ENSG00000284989	NA	protein_coding	0	intron	1.6844	0	136.4	134.93	68.2535	7.03764	1.05736	4.56e-11	1.78e-10
1	43664996	43665023	28	+	94	43665022	ENSG00000284989	NA	protein_coding	0	intron	1.6844	1.62345	46.9574	59.4185	27.421	4.6455	0.975924	3.08e-07	7.53e-07
1	43665061	43665071	11	+	100	43665063	ENSG00000284989	NA	protein_coding	0	intron	0	0.811727	60.3738	55.7049	29.2226	6.49686	1.43107	6.34e-06	1.24e-05
1	43665479	43665485	7	+	71	43665484	ENSG00000284989	NA	protein_coding	0	intron	0	0	38.0132	45.8018	20.9537	7.98848	2.78986	8.81e-07	2e-06
1	43695167	43695178	12	+	209	43695175	ENSG00000284989	NA	protein_coding	0	intron	4.211	17.0463	118.512	95.3172	58.7715	3.08965	0.686883	7.15e-07	1.65e-06
1	43705419	43705480	62	+	806	43705468	ENSG00000284989	NA	protein_coding	0	3UTR	304.877	306.021	39.1312	39.6123	172.41	-2.89172	0.340391	2.6e-18	1.69e-17
1	43705510	43705524	15	+	586	43705515	ENSG00000284989	NA	protein_coding	0	3UTR	229.921	206.99	27.9508	40.8502	126.428	-2.57848	0.399245	1.47e-11	6.03e-11
1	43931156	43931167	12	+	98	43931159	ENSG00000126091	ST3GAL3	protein_coding	0	3UTR	40.4256	37.3394	2.23607	2.47577	20.6192	-3.55438	1.04099	8.04e-05	0.000133032
1	43950226	43950252	27	+	76	43950245	ENSG00000117408	IPO13	protein_coding	0	intron	3.3688	3.24691	32.423	48.2775	21.8291	3.20457	0.917594	4.96e-05	8.44e-05
1	43950351	43950396	46	+	101	43950355	ENSG00000117408	IPO13	protein_coding	0	intron	5.8954	0	53.6656	56.9428	29.1259	3.77665	1.05157	2.65e-05	4.7e-05
1	43959479	43959487	9	+	204	43959483	ENSG00000117408	IPO13	protein_coding	0	intron	52.2164	78.7375	25.7148	27.2335	45.9755	-1.09343	0.549815	0.0204768	0.0254835
1	43967751	43967760	10	+	230	43967753	ENSG00000117408	IPO13	protein_coding	0	3UTR	85.9045	80.3609	15.6525	18.5683	50.1215	-2.08831	0.554111	2.95e-05	5.18e-05
1	43968015	43968026	12	+	544	43968022	ENSG00000117408	IPO13	protein_coding	0	3UTR	169.282	220.79	38.0132	45.8018	118.472	-2.11856	0.399591	2.11e-08	6.11e-08
1	43970873	43970934	62	+	316	43970892	ENSG00000132768	DPH2	protein_coding	0	CDS	2.5266	0.811727	181.122	185.683	92.5357	6.60392	0.803492	1.63e-16	9.53e-16
1	43972777	43972798	22	+	1489	43972779	ENSG00000132768	DPH2	protein_coding	0	3UTR	192.864	152.605	707.716	543.432	399.154	1.80575	0.278762	2.32e-11	9.32e-11
1	43973365	43973380	16	+	12546	43973370	ENSG00000132768	DPH2	protein_coding	0	3UTR	1400.58	1431.07	5830.55	4833.94	3374.04	1.89042	0.186577	9.67e-25	8.79e-24
1	43974051	43974067	17	+	118	43974053	ENSG00000132768	DPH2	protein_coding	682	ext_3UTR	2.5266	6.49381	74.9083	49.5154	33.361	3.48383	0.803912	1.5e-06	3.29e-06
1	43978281	43978302	22	+	40309	43978295	ENSG00000117410	ATP6V0B	protein_coding	0	3UTR	6783.08	6404.52	15491.5	13008.9	10422	1.09041	0.177847	4.59e-10	1.63e-09
1	43985888	43985951	64	+	110	43985930	ENSG00000117411	B4GALT2	protein_coding	0	3UTR	35.3724	22.7283	21.2426	25.9956	26.3348	-0.203185	0.582405	0.668761	0.693215
1	43986199	43986213	15	+	722	43986207	ENSG00000117411	B4GALT2	protein_coding	0	3UTR	174.336	188.321	186.712	143.595	173.241	-0.120976	0.304897	0.675778	0.699818
1	43987560	43987569	10	+	73	43987561	ENSG00000117411	B4GALT2	protein_coding	0	3UTR	20.2128	15.4228	22.3607	12.3789	17.5938	-0.0172897	0.650805	0.969613	0.972522
1	43989350	43989374	25	+	75	43989368	ENSG00000117411	B4GALT2	protein_coding	0	intron	20.2128	19.4814	10.0623	22.2819	18.0096	-0.175634	0.66205	0.72533	0.746701
1	43991163	43991176	14	+	37818	43991168	ENSG00000117411	B4GALT2	protein_coding	0	3UTR	9368.64	9626.27	9951.62	7345.61	9073.04	-0.128726	0.204731	0.518168	0.546745
1	43991402	43991411	10	+	117	43991404	ENSG00000159214	CCDC24	protein_coding	0	5UTR	28.6348	21.9166	36.8951	28.4714	28.9795	0.267537	0.559247	0.569139	0.596666
1	43996515	43996529	15	+	177	43996525	ENSG00000159214	CCDC24	protein_coding	0	3UTR	58.954	66.5616	12.2984	17.3304	38.7861	-1.83168	0.623509	0.000682121	0.00100024
1	44048686	44048694	9	+	126	44048692	ENSG00000230615	NA	lncRNA	0	intron	10.9486	16.2345	53.6656	55.7049	34.1384	1.73628	0.641794	0.00151491	0.00214294
1	44076466	44076483	18	+	317	44076469	ENSG00000230615	NA	lncRNA	0	exon	100.222	91.7251	42.4853	58.1806	73.1532	-0.814276	0.430225	0.0363144	0.0439399
1	44097844	44097872	29	+	64	44097866	ENSG00000230615	NA	lncRNA	0	intron	20.2128	28.4104	4.47214	1.23789	13.5833	-2.2711	1.21346	0.00702982	0.0092098
1	44115943	44115965	23	+	186	44115950	ENSG00000230615	NA	lncRNA	30	ext_3UTR	74.1136	69.8085	6.7082	7.42732	39.5144	-3.10681	0.68871	7.94e-07	1.82e-06
1	44220414	44220434	21	+	2428	44220424	ENSG00000178028	DMAP1	protein_coding	0	exon	759.665	801.174	344.354	285.952	547.786	-1.27103	0.227533	9.82e-09	2.97e-08
1	44220670	44220682	13	+	1820	44220673	ENSG00000178028	DMAP1	protein_coding	0	3UTR	520.48	566.585	330.938	257.48	418.871	-0.845123	0.250202	0.000474035	0.000708255
1	44633028	44633030	3	+	84	44633029	ENSG00000187147	RNF220	protein_coding	0	intron	0	0.811727	57.0197	39.6123	24.361	6.17464	1.47313	2.08e-05	3.73e-05
1	44636357	44636372	16	+	126	44636364	ENSG00000187147	RNF220	protein_coding	0	3UTR	9.26421	8.11727	82.7345	38.3745	34.6226	2.4805	0.749557	0.000113397	0.000183859
1	44636476	44636533	58	+	3040	44636492	ENSG00000187147	RNF220	protein_coding	0	3UTR	336.038	298.715	1488.1	1166.09	822.236	2.02987	0.231917	4.41e-19	2.99e-18
1	44651714	44651726	13	+	19802	44651724	ENSG00000187147	RNF220	protein_coding	0	3UTR	7320.41	8152.17	629.453	623.894	4181.48	-3.61123	0.174447	3.34e-96	2.16e-94
1	44739154	44739159	6	+	77	44739157	ENSG00000198520	ARMH1	protein_coding	13563	intergenic	2.5266	11.3642	38.0132	32.185	21.0222	1.74988	0.965452	0.0118965	0.0151997
1	44739236	44739290	55	+	1896	44739244	ENSG00000198520	ARMH1	protein_coding	13645	intergenic	214.761	251.635	844.116	713.022	505.884	1.7005	0.24037	4.21e-13	1.96e-12
1	44753277	44753309	33	+	62	44753288	ENSG00000142945	KIF2C	protein_coding	0	intron	28.6348	19.4814	2.23607	2.47577	13.207	-2.58679	1.22113	0.00371065	0.00502418
1	44767200	44767216	17	+	55	44767209	ENSG00000142945	KIF2C	protein_coding	0	3UTR	19.3706	24.3518	0	2.47577	11.5495	-3.13357	1.54845	0.00405245	0.00546211
1	44767748	44767773	26	+	539	44767748	ENSG00000142945	KIF2C	protein_coding	0	3UTR	192.022	240.271	8.94427	8.6652	112.476	-4.50681	0.522975	1.05e-18	6.96e-18
1	44769157	44769168	12	+	131	44769161	ENSG00000142945	KIF2C	protein_coding	1390	intergenic	40.4256	56.0091	7.82624	8.6652	28.2316	-2.20018	0.761466	0.000585197	0.000864529
1	44776572	44776617	46	+	131	44776592	ENSG00000142937	RPS8	protein_coding	0	exon	30.3192	14.6111	48.0755	42.0881	33.7735	0.75524	0.612679	0.131553	0.149985
1	44777761	44777880	120	+	15005	44777829	ENSG00000142937	RPS8	protein_coding	0	CDS	3968.45	1579.62	2712.35	7329.52	3897.49	0.507752	0.732484	0.346075	0.374833
1	44778205	44778306	102	+	16129	44778265	ENSG00000142937	RPS8	protein_coding	0	exon	3286.27	3246.09	4852.27	4812.9	4049.38	0.553899	0.157113	0.000357438	0.000542327
1	44778555	44778565	11	+	82	44778556	ENSG00000142937	RPS8	protein_coding	0	exon	0.842201	0	58.1378	35.8987	23.7197	6.11303	1.48749	2.63e-05	4.66e-05
1	44805985	44806001	17	+	1132	44805989	ENSG00000173846	PLK3	protein_coding	0	3UTR	241.712	284.916	267.21	315.661	277.375	0.136367	0.263864	0.593885	0.620705
1	44815556	44815588	33	+	271	44815581	ENSG00000222009	BTBD19	protein_coding	0	3UTR	99.3797	97.4072	22.3607	16.0925	58.81	-2.17857	0.524624	5.73e-06	1.13e-05
1	44819525	44819545	21	+	103	44819528	ENSG00000222009	BTBD19	protein_coding	3940	intergenic	43.7944	26.787	12.2984	8.6652	22.8862	-1.31095	0.780952	0.0276687	0.0339404
1	45015210	45015254	45	+	81	45015229	ENSG00000126088	UROD	protein_coding	0	exon	21.055	32.4691	5.59017	13.6167	18.1827	-0.960986	0.824836	0.0994809	0.114927
1	45015567	45015582	16	+	12143	45015574	ENSG00000126088	UROD	protein_coding	0	3UTR	3464.81	3687.67	2030.35	2067.27	2812.53	-0.787783	0.165089	1.29e-06	2.86e-06
1	45248571	45248587	17	+	370	45248577	ENSG00000126088	UROD	protein_coding	232996	intergenic	2.5266	5.68209	229.197	191.872	107.319	5.55582	0.595602	2.56e-21	1.97e-20
1	45305613	45305622	10	+	263	45305619	ENSG00000281912	LINC01144	lncRNA	0	exon	12.633	12.1759	114.039	162.163	75.2529	3.34717	0.513979	8.18e-12	3.42e-11
1	45328522	45328561	40	+	5455	45328528	ENSG00000186603	HPDL	protein_coding	0	3UTR	361.304	421.286	2655.33	2639.17	1519.27	2.73749	0.191526	3.37e-47	6.98e-46
1	45343881	45343988	108	+	1467	45343973	ENSG00000132773	TOE1	protein_coding	0	3UTR	467.421	572.267	117.394	126.264	320.837	-2.04467	0.274293	1.82e-14	9.33e-14
1	45504080	45504088	9	+	80	45504087	ENSG00000132763	MMACHC	protein_coding	0	intron	31.1614	32.4691	2.23607	1.23789	16.7761	-3.55757	1.18055	0.000327929	0.00050022
1	45509286	45509347	62	+	61	45509297	ENSG00000132763	MMACHC	protein_coding	0	3UTR	30.3192	17.858	1.11803	2.47577	12.9428	-2.91986	1.32945	0.00282419	0.00387291
1	45510117	45510149	33	+	701	45510147	ENSG00000132763	MMACHC	protein_coding	0	3UTR	282.137	268.682	25.7148	14.8546	147.847	-3.6703	0.418521	2.24e-19	1.54e-18
1	45511042	45511088	47	+	285	45511055	ENSG00000132763	MMACHC	protein_coding	0	3UTR	101.906	119.324	10.0623	9.90309	60.2989	-3.30402	0.576102	1.2e-09	4.07e-09
1	45570042	45570061	20	+	12450	45570048	ENSG00000117448	AKR1A1	protein_coding	0	3UTR	3239.1	3427.92	2533.47	2618.13	2954.65	-0.362674	0.163391	0.0242664	0.0299553
1	45572840	45572866	27	+	80	45572861	ENSG00000117448	AKR1A1	protein_coding	2791	intergenic	31.1614	25.9753	6.7082	6.18943	17.5086	-1.61111	0.894391	0.0149092	0.0188398
1	45586792	45586821	30	+	329	45586816	ENSG00000132780	NASP	protein_coding	0	intron	5.0532	5.68209	125.22	252.529	97.121	4.99227	0.62976	2.63e-16	1.52e-15
1	45591113	45591141	29	+	172	45591140	ENSG00000132780	NASP	protein_coding	0	intron	3.3688	0	99.505	97.793	50.1667	5.62688	0.899269	9.87e-11	3.74e-10
1	45592545	45592558	14	+	174	45592558	ENSG00000132780	NASP	protein_coding	0	intron	5.0532	0.811727	131.928	60.6564	49.6123	4.77031	0.87156	4.58e-09	1.45e-08
1	45595436	45595468	33	+	865	45595443	ENSG00000132780	NASP	protein_coding	0	intron	4.211	5.68209	522.122	477.824	252.46	6.58576	0.496165	1.76e-40	2.95e-39
1	45600644	45600665	22	+	513	45600658	ENSG00000132780	NASP	protein_coding	0	intron	1.6844	0	292.925	308.234	150.711	8.25244	1.01312	2.23e-15	1.22e-14
1	45606526	45606536	11	+	624	45606535	ENSG00000132780	NASP	protein_coding	0	3UTR	115.381	118.512	119.63	289.665	160.797	0.690238	0.442736	0.0834721	0.097239
1	45606868	45606888	21	+	143	45606875	ENSG00000132780	NASP	protein_coding	0	intron	5.8954	9.74072	78.2624	66.8458	40.1861	2.98852	0.658395	6.59e-07	1.53e-06
1	45607663	45607671	9	+	156	45607663	ENSG00000132780	NASP	protein_coding	0	3UTR	11.7908	8.92899	55.9017	100.269	44.2226	2.67688	0.65736	5.69e-06	1.13e-05
1	45607713	45607736	24	+	79	45607719	ENSG00000132780	NASP	protein_coding	0	3UTR	10.1064	3.24691	26.8328	48.2775	22.1159	1.96165	0.941725	0.0054872	0.00727984
1	45608296	45608329	34	+	549	45608305	ENSG00000132780	NASP	protein_coding	0	3UTR	84.2201	55.1974	157.643	297.093	148.538	1.56895	0.448516	0.000134365	0.000215657
1	45608356	45608376	21	+	145	45608364	ENSG00000132780	NASP	protein_coding	0	intron	64.0072	43.8332	10.0623	7.42732	31.3325	-2.293	0.741114	0.000289295	0.000444572
1	45609091	45609100	10	+	87	45609093	ENSG00000132780	NASP	protein_coding	0	intron	2.5266	4.05863	52.5476	39.6123	24.6863	3.44773	0.880007	9.48e-06	1.8e-05
1	45609131	45609151	21	+	121	45609133	ENSG00000132780	NASP	protein_coding	0	intron	5.8954	6.49381	67.082	56.9428	34.1035	3.0753	0.701238	1.32e-06	2.92e-06
1	45610604	45610620	17	+	65	45610605	ENSG00000132780	NASP	protein_coding	0	exon	0.842201	0	44.7214	29.7093	18.8182	5.69585	1.53135	9.09e-05	0.000149234
1	45615277	45615307	31	+	140	45615288	ENSG00000132780	NASP	protein_coding	0	3UTR	31.1614	38.1512	15.6525	51.9912	34.2391	-0.0241289	0.60654	0.957325	0.961413
1	45615390	45615406	17	+	154	45615392	ENSG00000132780	NASP	protein_coding	0	3UTR	21.8972	6.49381	32.423	112.648	43.3654	1.87603	0.881651	0.00532309	0.00707317
1	45618237	45618263	27	+	25413	45618245	ENSG00000132780	NASP	protein_coding	0	3UTR	3807.59	3953.11	10366.4	8355.73	6620.71	1.24656	0.188137	1.55e-11	6.33e-11
1	45618884	45618907	24	+	4372	45618894	ENSG00000132780	NASP	protein_coding	0	3UTR	1230.45	1387.24	749.083	658.555	1006.33	-0.869014	0.201566	1.04e-05	1.97e-05
1	45694434	45694444	11	+	221	45694436	ENSG00000159596	TMEM69	protein_coding	0	3UTR	67.376	82.7961	25.7148	19.8062	48.9233	-1.51289	0.545332	0.00159018	0.00224419
1	45803258	45803277	20	+	444	45803270	ENSG00000086015	MAST2	protein_coding	0	intron	5.8954	0.811727	250.44	262.432	129.895	6.15156	0.630923	5.68e-23	4.76e-22
1	45809964	45809997	34	+	421	45809967	ENSG00000086015	MAST2	protein_coding	0	intron	0	0	249.322	245.101	123.606	11.1162	2.98735	7.19e-13	3.29e-12
1	45844768	45844773	6	+	53	45844770	ENSG00000086015	MAST2	protein_coding	0	intron	0	0	30.1869	32.185	15.593	7.39629	2.78742	7.08e-06	1.38e-05
1	45912305	45912312	8	+	80	45912309	ENSG00000086015	MAST2	protein_coding	0	intron	9.26421	21.9166	22.3607	27.2335	20.1937	0.413654	0.676855	0.424536	0.453972
1	46013911	46013920	10	+	82	46013911	ENSG00000086015	MAST2	protein_coding	0	intron	6.7376	4.87036	43.6033	35.8987	22.7775	2.39502	0.823854	0.000475845	0.000710798
1	46036117	46036128	12	+	1668	46036122	ENSG00000086015	MAST2	protein_coding	0	3UTR	693.131	551.162	92.7968	102.745	359.959	-2.62468	0.279713	8.81e-22	6.94e-21
1	46036225	46036248	24	+	81	46036228	ENSG00000086015	MAST2	protein_coding	103	ext_3UTR	37.899	24.3518	2.23607	4.95154	17.3596	-2.51958	1.06592	0.00203355	0.00283601
1	46185953	46185963	11	+	950	46185959	ENSG00000117472	TSPAN1	protein_coding	0	3UTR	300.666	267.058	180.003	127.502	218.807	-0.822503	0.30956	0.00512536	0.00682399
1	46278465	46278485	21	+	437	46278472	ENSG00000085999	RAD54L	protein_coding	0	3UTR	160.018	170.463	19.0066	24.7577	93.5612	-2.80974	0.447082	4.29e-11	1.68e-10
1	46298110	46298142	33	+	321	46298118	ENSG00000085999	RAD54L	protein_coding	19630	intergenic	123.803	138.805	2.23607	1.23789	66.5207	-5.95182	0.914562	5.11e-11	1.99e-10
1	46310344	46310459	116	+	581	46310362	ENSG00000173660	UQCRH	protein_coding	0	intron	140.647	138.805	158.761	125.026	140.81	0.0216106	0.319513	0.94427	0.949633
1	46316701	46316787	87	+	115124	46316774	ENSG00000173660	UQCRH	protein_coding	0	3UTR	19722.7	24467.1	38788	33263.2	29060.2	0.691822	0.194302	0.000333765	0.000508549
1	46346917	46346947	31	+	89	46346921	ENSG00000117481	NSUN4	protein_coding	0	3UTR	0.842201	0.811727	46.9574	55.7049	26.0791	5.47981	1.18179	1.2e-06	2.67e-06
1	46362189	46362207	19	+	471	46362191	ENSG00000117481	NSUN4	protein_coding	0	3UTR	131.383	206.179	38.0132	33.4229	102.249	-2.1092	0.451453	5.44e-07	1.28e-06
1	46365015	46365050	36	+	327	46365019	ENSG00000117481	NSUN4	protein_coding	0	3UTR	113.697	129.876	22.3607	14.8546	70.1972	-2.55362	0.508401	7.43e-08	1.99e-07
1	46413838	46413848	11	+	65	46413845	ENSG00000117480	FAAH	protein_coding	0	3UTR	24.4238	18.6697	3.3541	12.3789	14.7066	-0.832269	0.875782	0.151034	0.171067
1	47180329	47180345	17	+	105	47180329	ENSG00000224805	LINC00853	lncRNA	0	exon	27.7926	15.4228	30.1869	32.185	26.3968	0.366217	0.599965	0.454772	0.484111
1	47353699	47353707	9	+	199	47353703	ENSG00000162368	CMPK1	protein_coding	0	intron	0.842201	0.811727	124.102	106.458	58.0535	6.79147	1.06991	2.78e-10	1.01e-09
1	47358865	47358878	14	+	262	47358873	ENSG00000162368	CMPK1	protein_coding	0	3UTR	0.842201	1.62345	136.4	169.59	77.114	6.70741	0.90873	1.54e-13	7.42e-13
1	47373283	47373290	8	+	78	47373286	ENSG00000162368	CMPK1	protein_coding	0	exon	4.211	2.43518	46.9574	34.6608	22.0661	3.22092	0.918199	4.65e-05	7.94e-05
1	47377772	47377791	20	+	348	47377774	ENSG00000162368	CMPK1	protein_coding	0	3UTR	84.2201	90.1017	83.8525	76.7489	83.7308	-0.101322	0.371721	0.767757	0.786785
1	47378810	47378846	37	+	4839	47378839	ENSG00000162368	CMPK1	protein_coding	0	3UTR	1326.47	1447.31	853.06	888.802	1128.91	-0.652802	0.185227	0.000328663	0.000501225
1	47440689	47440702	14	+	340	47440691	ENSG00000186564	FOXD2	protein_coding	0	3UTR	58.1118	82.7961	114.039	82.9384	84.4714	0.413102	0.4143	0.275676	0.302299
1	50424857	50424873	17	+	139	50424862	ENSG00000284700	NA	lncRNA	0	exon	18.5284	34.0925	50.3115	37.1366	35.0173	0.54212	0.577063	0.258946	0.28495
1	50970607	50970630	24	+	155	50970614	ENSG00000123080	CDKN2C	protein_coding	0	intron	2.5266	2.43518	91.6788	82.9384	44.8947	4.91196	0.785233	7.21e-11	2.77e-10
1	50971084	50971105	22	+	4679	50971099	ENSG00000123080	CDKN2C	protein_coding	0	intron	15.1596	19.4814	2899.06	2530.24	1365.99	7.26691	0.301715	1.05e-128	1.21e-126
1	50972605	50972612	8	+	164	50972608	ENSG00000123080	CDKN2C	protein_coding	0	intron	2.5266	1.62345	92.7968	94.0793	47.7566	5.26528	0.816411	2.62e-11	1.05e-10
1	50972733	50972745	13	+	131	50972739	ENSG00000123080	CDKN2C	protein_coding	0	intron	3.3688	4.05863	73.7902	69.3216	37.6348	4.03347	0.743648	7.09e-09	2.19e-08
1	50974296	50974343	48	+	262	50974301	ENSG00000123080	CDKN2C	protein_coding	0	3UTR	62.3228	49.5153	80.4984	68.0837	65.1051	0.346558	0.423363	0.369142	0.398345
1	50974624	50974640	17	+	3368	50974634	ENSG00000123080	CDKN2C	protein_coding	0	3UTR	674.603	717.566	904.489	1081.91	844.643	0.494175	0.206693	0.0145737	0.018432
1	51243038	51243056	19	+	328	51243042	ENSG00000123091	RNF11	protein_coding	0	intron	0.842201	1.62345	205.718	174.542	95.6815	7.04155	0.890012	3.63e-15	1.96e-14
1	51244835	51244864	30	+	166	51244841	ENSG00000123091	RNF11	protein_coding	0	intron	0	0	112.921	80.4626	48.346	9.51664	2.8658	1.74e-09	5.78e-09
1	51249195	51249242	48	+	237	51249219	ENSG00000123091	RNF11	protein_coding	0	intron	0.842201	2.43518	141.99	131.216	69.1209	6.15775	0.830951	6.72e-14	3.31e-13
1	51249763	51249778	16	+	118	51249771	ENSG00000123091	RNF11	protein_coding	0	intron	0.842201	0	62.6099	75.511	34.7408	6.77872	1.41056	2.29e-06	4.86e-06
1	51249896	51249906	11	+	107	51249899	ENSG00000123091	RNF11	protein_coding	0	intron	0.842201	0	77.1443	45.8018	30.9471	6.57058	1.44734	5.81e-06	1.15e-05
1	51273099	51273124	26	+	772	51273103	ENSG00000123091	RNF11	protein_coding	0	3UTR	244.238	293.845	79.3804	60.6564	169.53	-1.86025	0.343538	1.42e-08	4.22e-08
1	51273441	51273455	15	+	82	51273445	ENSG00000123091	RNF11	protein_coding	0	3UTR	32.8458	20.2932	12.2984	8.6652	18.5256	-0.888171	0.768311	0.115434	0.132437
1	51620869	51620883	15	+	61	51620873	ENSG00000117859	OSBPL9	protein_coding	0	intron	0	0.811727	43.6033	25.9956	17.6027	5.57505	1.55791	0.000137476	0.000220305
1	51669976	51669994	19	+	129	51669982	ENSG00000117859	OSBPL9	protein_coding	0	intron	0.842201	1.62345	73.7902	74.2732	37.6323	5.57457	0.987675	5.64e-09	1.76e-08
1	51670188	51670212	25	+	76	51670198	ENSG00000117859	OSBPL9	protein_coding	0	intron	0	1.62345	48.0755	38.3745	22.0183	5.16696	1.24885	8.37e-06	1.61e-05
1	51785923	51785932	10	+	66	51785929	ENSG00000117859	OSBPL9	protein_coding	0	exon	32.0036	16.2345	2.23607	7.42732	14.4754	-1.51714	1.10453	0.0310217	0.0378397
1	51788070	51788104	35	+	274	51788095	ENSG00000117859	OSBPL9	protein_coding	0	3UTR	72.4292	90.9134	49.1935	39.6123	63.0371	-0.74897	0.452138	0.0640567	0.0755638
1	52086880	52086914	35	+	189	52086882	ENSG00000134717	BTF3L4	protein_coding	0	3UTR	37.899	60.0678	41.3673	40.8502	45.0461	-0.194355	0.493221	0.650356	0.675537
1	52086976	52087004	29	+	1525	52086985	ENSG00000134717	BTF3L4	protein_coding	0	3UTR	465.737	480.542	193.42	256.242	348.985	-1.02769	0.264693	5.53e-05	9.36e-05
1	52087128	52087244	117	+	1579	52087155	ENSG00000134717	BTF3L4	protein_coding	0	3UTR	540.693	714.319	32.423	34.6608	330.524	-4.17845	0.335224	1.19e-36	1.76e-35
1	52089524	52089537	14	+	63	52089525	ENSG00000134717	BTF3L4	protein_coding	0	3UTR	23.5816	25.1635	3.3541	1.23789	13.3343	-2.62046	1.22754	0.00356696	0.00483964
1	52089885	52089915	31	+	198	52089892	ENSG00000134717	BTF3L4	protein_coding	0	3UTR	78.3247	80.3609	6.7082	0	41.3484	-4.19266	0.88853	3.11e-07	7.61e-07
1	52150116	52150123	8	+	52	52150119	ENSG00000157077	ZFYVE9	protein_coding	0	exon	0	0	25.7148	35.8987	15.4034	7.36084	2.79514	8.51e-06	1.63e-05
1	52160769	52160779	11	+	94	52160778	ENSG00000157077	ZFYVE9	protein_coding	0	intron	8.42201	5.68209	53.6656	35.8987	25.9171	2.31037	0.789752	0.000471483	0.000704584
1	52365601	52365608	8	+	365	52365603	ENSG00000287078	NA	lncRNA	0	intron	36.2146	54.3857	131.928	169.59	98.0297	1.60798	0.429388	5.07e-05	8.62e-05
1	52417014	52417037	24	+	5032	52417021	ENSG00000134748	PRPF38A	protein_coding	0	3UTR	1861.26	1812.59	390.194	297.093	1090.28	-2.38625	0.222189	1.07e-27	1.11e-26
1	52417252	52417269	18	+	95	52417261	ENSG00000134748	PRPF38A	protein_coding	0	3UTR	31.1614	39.7746	8.94427	1.23789	20.2795	-2.1412	1.05541	0.0053854	0.00715244
1	52418173	52418184	12	+	1620	52418179	ENSG00000134748	PRPF38A	protein_coding	0	3UTR	419.416	471.613	354.417	277.286	380.683	-0.466874	0.253487	0.0562808	0.0667497
1	52418217	52418271	55	+	222	52418246	ENSG00000134748	PRPF38A	protein_coding	0	3UTR	34.5302	59.256	68.2001	58.1806	55.0417	0.343547	0.479414	0.418436	0.447811
1	52418313	52418332	20	+	245	52418320	ENSG00000134748	PRPF38A	protein_coding	0	3UTR	63.165	56.8209	46.9574	71.7974	59.6852	-0.0127672	0.444485	0.97213	0.974778
1	52420823	52420840	18	+	113	52420825	ENSG00000134748	PRPF38A	protein_coding	0	3UTR	26.9504	36.5277	25.7148	16.0925	26.3214	-0.412724	0.603704	0.39812	0.427537
1	52748275	52748284	10	+	71	52748281	ENSG00000162378	ZYG11B	protein_coding	0	intron	7.5798	8.11727	23.4787	38.3745	19.3876	1.50127	0.837415	0.0172375	0.0216314
1	52827327	52827344	18	+	480	52827336	ENSG00000162378	ZYG11B	protein_coding	0	3UTR	192.022	189.944	13.4164	7.42732	100.702	-4.06896	0.511801	2.63e-16	1.52e-15
1	52855663	52855685	23	+	358	52855672	ENSG00000203995	ZYG11A	protein_coding	0	intron	0.842201	0	232.551	184.445	104.46	8.52958	1.33871	1.66e-09	5.53e-09
1	52855863	52855966	104	+	300	52855865	ENSG00000203995	ZYG11A	protein_coding	0	intron	0	1.62345	166.587	184.445	88.1639	7.43501	1.03827	2.19e-12	9.59e-12
1	52858998	52859008	11	+	1077	52859004	ENSG00000203995	ZYG11A	protein_coding	0	intron	5.0532	3.24691	639.515	612.754	315.142	7.17083	0.519148	1.95e-43	3.61e-42
1	52867537	52867554	18	+	260	52867543	ENSG00000203995	ZYG11A	protein_coding	0	CDS	0	0	143.108	163.401	76.6273	10.3119	2.91943	3.73e-11	1.47e-10
1	52868446	52868458	13	+	204	52868449	ENSG00000203995	ZYG11A	protein_coding	0	intron	5.8954	0	114.039	117.599	59.3835	5.08028	0.811638	4.66e-11	1.82e-10
1	52871435	52871443	9	+	139	52871441	ENSG00000203995	ZYG11A	protein_coding	0	intron	4.211	4.05863	79.3804	71.7974	39.8619	3.97356	0.716168	3.43e-09	1.1e-08
1	52872077	52872095	19	+	759	52872080	ENSG00000203995	ZYG11A	protein_coding	0	intron	43.7944	45.4567	427.089	332.991	212.333	3.03481	0.326195	1.66e-21	1.29e-20
1	52894564	52894586	23	+	931	52894572	ENSG00000203995	ZYG11A	protein_coding	0	3UTR	272.031	297.904	171.059	108.934	212.482	-0.950034	0.331524	0.00237053	0.00328036
1	52902790	52902826	37	+	155	52902797	ENSG00000203995	ZYG11A	protein_coding	7792	intergenic	46.321	56.0091	21.2426	14.8546	34.6069	-1.22607	0.61912	0.0174358	0.0218696
1	52909713	52909720	8	+	114	52909717	ENSG00000203995	ZYG11A	protein_coding	14715	intergenic	36.2146	52.7622	4.47214	2.47577	23.9812	-3.23556	0.944617	7.11e-05	0.000118537
1	53051396	53051432	37	+	217	53051402	ENSG00000116171	SCP2	protein_coding	0	3UTR	42.9522	64.1264	46.9574	55.7049	52.4352	-0.0482609	0.464423	0.904648	0.913289
1	53051600	53051621	22	+	919	53051611	ENSG00000116171	SCP2	protein_coding	0	3UTR	200.444	235.401	202.364	259.956	224.541	0.0777893	0.288231	0.780168	0.798362
1	53214194	53214201	8	+	427	53214196	ENSG00000157184	CPT2	protein_coding	0	3UTR	164.229	180.203	6.7082	4.95154	89.023	-4.7383	0.599258	5.25e-16	2.98e-15
1	53968157	53968178	22	+	3877	53968167	ENSG00000116212	LRRC42	protein_coding	0	3UTR	1502.49	1531.73	130.81	110.172	818.799	-3.62789	0.22475	1.41e-59	4.1e-58
1	54057759	54057768	10	+	115	54057765	ENSG00000116205	TCEANC2	protein_coding	0	intron	31.1614	30.0339	26.8328	21.0441	27.268	-0.247919	0.563519	0.596076	0.622853
1	54200802	54200833	32	+	228	54200832	ENSG00000116221	MRPL37	protein_coding	0	intron	0	0	144.226	122.551	66.6943	10.077	2.90213	1.16e-10	4.36e-10
1	54205722	54205741	20	+	60	54205730	ENSG00000116221	MRPL37	protein_coding	0	intron	0	0	38.0132	32.185	17.5495	7.63889	2.78711	3.14e-06	6.5e-06
1	54212023	54212040	18	+	168	54212034	ENSG00000116221	MRPL37	protein_coding	0	intron	0	0.811727	86.0886	111.41	49.5775	7.36182	1.37822	2.52e-07	6.24e-07
1	54218368	54218385	18	+	17043	54218378	ENSG00000116221	MRPL37	protein_coding	0	3UTR	4443.45	4095.97	4337.97	3516.83	4098.56	-0.115871	0.188935	0.530996	0.559319
1	54218674	54218711	38	+	362	54218681	ENSG00000116221	MRPL37	protein_coding	0	intron	120.435	129.876	25.7148	44.5639	80.1474	-1.68505	0.47384	9.36e-05	0.000153457
1	54225468	54225492	25	+	221	54225484	ENSG00000116221	MRPL37	protein_coding	4	ext_3UTR	60.6384	59.256	43.6033	45.8018	52.3249	-0.347043	0.447228	0.385855	0.41519
1	54610120	54610129	10	+	314	54610125	ENSG00000162390	ACOT11	protein_coding	0	3UTR	142.332	100.654	14.5344	9.90309	66.8559	-3.1405	0.567621	3.82e-09	1.22e-08
1	54722823	54722840	18	+	88	54722830	ENSG00000271723	MROH7-TTC4	protein_coding	0	intron	41.2678	27.5987	1.11803	4.95154	18.734	-2.92424	1.10629	0.000823473	0.00119696
1	54742634	54742665	32	+	416	54742636	ENSG00000243725	TTC4	protein_coding	0	3UTR	179.389	150.981	13.4164	6.18943	87.4939	-3.92357	0.550894	1.39e-13	6.7e-13
1	54888393	54888417	25	+	274	54888397	ENSG00000242396	NA	lncRNA	0	intron	18.5284	37.3394	115.158	127.502	74.6319	1.94735	0.514039	3.04e-05	5.33e-05
1	54888842	54888856	15	+	64	54888849	ENSG00000242396	NA	lncRNA	0	exon	4.211	5.68209	26.8328	34.6608	17.8467	2.13825	0.920995	0.00282883	0.00387893
1	54890226	54890237	12	+	71	54890230	ENSG00000242396	NA	lncRNA	0	intron	0.842201	0	34.6591	48.2775	20.9447	5.89693	1.50166	4.86e-05	8.29e-05
1	55042960	55042975	16	+	1462	55042966	ENSG00000169174	PCSK9	protein_coding	0	intron	5.8954	2.43518	980.516	711.784	425.158	7.60324	0.535104	5.72e-46	1.14e-44
1	55043142	55043149	8	+	80	55043143	ENSG00000169174	PCSK9	protein_coding	0	intron	0	0	41.3673	53.2291	23.6491	8.21902	2.79672	3.75e-07	9.04e-07
1	55043670	55043693	24	+	585	55043675	ENSG00000169174	PCSK9	protein_coding	0	intron	1.6844	0	361.125	321.85	171.165	8.44362	1.01034	4.5e-16	2.56e-15
1	55043727	55043738	12	+	72	55043733	ENSG00000169174	PCSK9	protein_coding	0	intron	0	0	38.0132	47.0397	21.2632	8.01593	2.79085	8.02e-07	1.83e-06
1	55052179	55052191	13	+	266	55052188	ENSG00000169174	PCSK9	protein_coding	0	exon	0	0	172.177	138.643	77.7051	10.3367	2.92448	3.56e-11	1.41e-10
1	55054403	55054418	16	+	1912	55054405	ENSG00000169174	PCSK9	protein_coding	0	intron	0	3.24691	1360.65	855.379	554.818	9.26512	0.768486	9.69e-33	1.24e-31
1	55055776	55055792	17	+	181	55055790	ENSG00000169174	PCSK9	protein_coding	0	intron	0	0.811727	120.748	89.1278	52.6718	7.45891	1.37595	1.76e-07	4.46e-07
1	55064843	55064869	27	+	12212	55064851	ENSG00000169174	PCSK9	protein_coding	0	3UTR	3326.69	3401.13	2579.3	2184.87	2873	-0.480854	0.179981	0.00625103	0.00823648
1	55067955	55067963	9	+	250	55067957	ENSG00000169174	PCSK9	protein_coding	3103	intergenic	30.3192	30.8456	109.567	96.5551	66.8218	1.61341	0.454681	0.000107338	0.000174534
1	55069242	55069259	18	+	554	55069257	ENSG00000169174	PCSK9	protein_coding	4390	intergenic	74.9558	68.9968	222.489	224.057	147.625	1.5621	0.323513	4.25e-07	1.01e-06
1	55072141	55072182	42	+	72	55072157	ENSG00000169174	PCSK9	protein_coding	7289	intergenic	2.5266	4.87036	33.541	40.8502	20.4471	2.89155	0.926968	0.000193596	0.00030412
1	55073256	55073273	18	+	94	55073257	ENSG00000169174	PCSK9	protein_coding	8404	intergenic	17.6862	21.9166	27.9508	25.9956	23.3873	0.306731	0.594494	0.52929	0.557641
1	56646273	56646282	10	+	261	56646276	ENSG00000162409	PRKAA2	protein_coding	0	intron	1.6844	4.87036	141.99	155.974	76.1297	5.34291	0.670947	3.65e-16	2.09e-15
1	56646612	56646633	22	+	108	56646619	ENSG00000162409	PRKAA2	protein_coding	0	intron	0.842201	0.811727	68.2001	55.7049	31.3897	5.79502	1.14908	2.07e-07	5.2e-07
1	56648970	56648999	30	+	74	56648985	ENSG00000162409	PRKAA2	protein_coding	0	intron	3.3688	0.811727	46.9574	33.4229	21.1402	3.80968	1.04785	2.79e-05	4.91e-05
1	56650269	56650282	14	+	132	56650279	ENSG00000162409	PRKAA2	protein_coding	0	intron	1.6844	3.24691	81.6165	65.608	38.0389	4.63399	0.826926	3.16e-09	1.02e-08
1	56654938	56654960	23	+	327	56654947	ENSG00000162409	PRKAA2	protein_coding	0	intron	3.3688	6.49381	212.426	154.736	94.2562	5.08867	0.592134	1.36e-18	8.97e-18
1	56714813	56714848	36	+	471	56714816	ENSG00000162409	PRKAA2	protein_coding	0	3UTR	167.598	200.496	14.5344	14.8546	99.3709	-3.53953	0.473329	9.16e-15	4.81e-14
1	56715323	56715336	14	+	207	56715335	ENSG00000162409	PRKAA2	protein_coding	0	3UTR	94.3265	70.6202	2.23607	7.42732	43.6525	-3.84829	0.779666	8.93e-08	2.37e-07
1	58579503	58579552	50	+	1964	58579530	ENSG00000286918	NA	lncRNA	15606	intergenic	9.26421	6.49381	1115.8	1172.28	575.958	7.14481	0.397565	1.74e-72	6.88e-71
1	58715773	58715787	15	+	57	58715781	ENSG00000283445	NA	lncRNA	0	intron	18.5284	28.4104	0	0	11.7347	-6.12223	2.8113	0.000167195	0.00026497
1	58720673	58720684	12	+	54	58720682	ENSG00000283445	NA	lncRNA	0	intron	24.4238	20.2932	0	0	11.1792	-6.01974	2.80797	0.000202242	0.00031699
1	58769587	58769614	28	+	66	58769607	ENSG00000283445	NA	lncRNA	0	exon	25.266	27.5987	2.23607	0	13.7752	-3.65732	1.41789	0.00124103	0.00177153
1	58772826	58772838	13	+	128	58772830	ENSG00000283445	NA	lncRNA	1531	intergenic	39.5834	56.8209	7.82624	4.95154	27.2955	-2.53559	0.815538	0.000242742	0.000376807
1	59762719	59762731	13	+	339	59762727	ENSG00000172456	FGGY	protein_coding	0	3UTR	83.3779	90.9134	80.4984	69.3216	81.0278	-0.186807	0.380556	0.594816	0.62159
1	61082898	61082938	41	+	112	61082915	ENSG00000162599	NFIA	protein_coding	0	intron	47.1632	19.4814	12.2984	25.9956	26.2347	-0.506669	0.683881	0.328626	0.357018
1	61088996	61089028	33	+	664	61089013	ENSG00000162599	NFIA	protein_coding	0	exon	5.0532	3.24691	374.541	394.886	194.432	6.45411	0.540807	3.87e-33	5.02e-32
1	61089457	61089494	38	+	137	61089487	ENSG00000162599	NFIA	protein_coding	0	exon	0	0	65.964	96.5551	40.6298	9.20493	2.84598	7.1e-09	2.19e-08
1	61090481	61090517	37	+	3853	61090502	ENSG00000162599	NFIA	protein_coding	0	exon	53.9008	68.185	2288.62	2052.41	1115.78	5.13101	0.237752	2.67e-104	2.05e-102
1	61106870	61106883	14	+	66	61106880	ENSG00000162599	NFIA	protein_coding	0	exon	4.211	8.92899	32.423	25.9956	17.8896	1.61351	0.905266	0.0151485	0.0191301
1	61107497	61107503	7	+	58	61107498	ENSG00000162599	NFIA	protein_coding	0	exon	4.211	4.05863	26.8328	29.7093	16.2029	2.24402	0.965921	0.00260556	0.00358808
1	61107696	61107703	8	+	68	61107698	ENSG00000162599	NFIA	protein_coding	0	exon	2.5266	4.05863	34.6591	35.8987	19.2857	2.97361	0.946397	0.000177991	0.000281083
1	61158824	61158835	12	+	81	61158831	ENSG00000162599	NFIA	protein_coding	0	intron	28.6348	34.9042	0	4.95154	17.1227	-2.94792	1.28063	0.00185577	0.00259923
1	61186574	61186585	12	+	74	61186577	ENSG00000162599	NFIA	protein_coding	0	intron	42.11	17.0463	3.3541	0	15.6276	-3.22445	1.40965	0.00199613	0.00278611
1	61458031	61458039	9	+	147	61458035	ENSG00000162599	NFIA	protein_coding	0	3UTR	53.0586	57.6326	4.47214	11.141	31.5761	-2.49941	0.774738	0.000159229	0.000252958
1	61462784	61462794	11	+	625	61462788	ENSG00000162599	NFIA	protein_coding	0	3UTR	234.974	254.882	21.2426	16.0925	131.798	-3.62391	0.421123	9.57e-19	6.37e-18
1	61908540	61908552	13	+	103	61908544	ENSG00000132849	PATJ	protein_coding	0	intron	48.0054	17.0463	7.82624	22.2819	23.79	-0.66835	0.76924	0.222013	0.246363
1	61925338	61925338	1	+	250	61925338	ENSG00000132849	PATJ	protein_coding	0	intron	80.8513	28.4104	62.6099	77.9868	62.4646	0.270589	0.535529	0.555397	0.583328
1	62117386	62117416	31	+	65	62117396	ENSG00000132849	PATJ	protein_coding	0	3UTR	21.8972	21.1049	7.82624	7.42732	14.5639	-0.956403	0.831007	0.102816	0.118628
1	62163500	62163507	8	+	131	62163503	ENSG00000132849	PATJ	protein_coding	0	3UTR	31.1614	60.0678	10.0623	13.6167	28.7271	-1.55739	0.759391	0.00949955	0.0122711
1	62163913	62163925	13	+	63	62163915	ENSG00000132849	PATJ	protein_coding	0	3UTR	19.3706	21.1049	6.7082	9.90309	14.2717	-0.785656	0.800688	0.164138	0.185099
1	62437857	62437944	88	+	216	62437938	ENSG00000162607	USP1	protein_coding	0	intron	0.842201	1.62345	116.276	134.93	63.4177	6.40666	0.923392	2.95e-12	1.28e-11
1	62438266	62438288	23	+	2693	62438271	ENSG00000162607	USP1	protein_coding	0	intron	2.5266	8.92899	1595.43	1549.83	789.181	8.04151	0.443131	1.97e-73	8.01e-72
1	62440492	62440521	30	+	78	62440502	ENSG00000162607	USP1	protein_coding	0	intron	0.842201	0.811727	45.8394	43.326	22.7048	5.24077	1.2085	4.06e-06	8.24e-06
1	62442164	62442185	22	+	70	62442184	ENSG00000162607	USP1	protein_coding	0	intron	0	0.811727	36.8951	44.5639	20.5677	5.8788	1.49814	5.06e-05	8.6e-05
1	62442381	62442405	25	+	92	62442396	ENSG00000162607	USP1	protein_coding	0	intron	3.3688	0.811727	30.1869	74.2732	27.1601	4.21125	1.05281	6.1e-06	1.2e-05
1	62442631	62442642	12	+	332	62442637	ENSG00000162607	USP1	protein_coding	0	intron	0	0	187.83	203.013	97.7107	10.7239	2.95428	5.05e-12	2.15e-11
1	62442670	62442689	20	+	1396	62442676	ENSG00000162607	USP1	protein_coding	0	intron	2.5266	0.811727	847.47	784.82	408.907	8.82413	0.741147	7.78e-32	9.6e-31
1	62443392	62443441	50	+	83	62443415	ENSG00000162607	USP1	protein_coding	0	intron	41.2678	22.7283	2.23607	4.95154	17.7959	-2.5514	1.07801	0.00196127	0.00273925
1	62445482	62445541	60	+	115	62445521	ENSG00000162607	USP1	protein_coding	0	intron	17.6862	9.74072	39.1312	58.1806	31.1847	1.49311	0.700567	0.00868504	0.0112657
1	62447677	62447691	15	+	200	62447683	ENSG00000162607	USP1	protein_coding	0	intron	0.842201	0.811727	135.282	95.3172	58.0633	6.78559	1.08092	3.92e-10	1.4e-09
1	62448209	62448239	31	+	136	62448231	ENSG00000162607	USP1	protein_coding	0	intron	0.842201	0.811727	91.6788	64.3701	39.4257	6.16635	1.12426	2.53e-08	7.24e-08
1	62448388	62448407	20	+	32632	62448399	ENSG00000162607	USP1	protein_coding	0	intron	68.2182	63.3147	18794.2	19389	9578.67	8.18494	0.20109	0	0
1	62450017	62450042	26	+	466	62450029	ENSG00000162607	USP1	protein_coding	0	intron	0	1.62345	275.036	269.859	136.63	8.11003	1.01294	8.06e-15	4.24e-14
1	62450585	62450594	10	+	69	62450589	ENSG00000162607	USP1	protein_coding	0	CDS	17.6862	8.11727	17.8885	27.2335	17.7314	0.484228	0.712305	0.359925	0.388921
1	62451311	62451344	34	+	187	62451319	ENSG00000162607	USP1	protein_coding	0	3UTR	22.7394	35.716	70.4361	65.608	48.6249	1.02784	0.525366	0.0243602	0.0300636
1	62451729	62451753	25	+	10323	62451739	ENSG00000162607	USP1	protein_coding	0	3UTR	1895.79	2196.53	3370.87	2910.27	2593.37	0.600307	0.190214	0.00130204	0.00185453
1	62451796	62451824	29	+	351	62451802	ENSG00000162607	USP1	protein_coding	0	3UTR	42.11	56.8209	147.58	122.551	92.2655	1.33208	0.412155	0.000460072	0.000688257
1	62454456	62454465	10	+	122	62454458	ENSG00000162607	USP1	protein_coding	2652	intergenic	29.477	36.5277	30.1869	18.5683	28.69	-0.303279	0.575376	0.522388	0.550895
1	62692807	62692841	35	+	69	62692824	ENSG00000235545	DOCK7-DT	lncRNA	0	intron	2.5266	5.68209	31.305	38.3745	19.472	2.60715	0.945117	0.000651351	0.000957412
1	62784667	62784683	17	+	42	62784671	ENSG00000125703	ATG4C	protein_coding	0	intron	0	0	24.5967	24.7577	12.3386	6.89127	2.80708	3.48e-05	6.04e-05
1	62798454	62798463	10	+	123	62798455	ENSG00000125703	ATG4C	protein_coding	0	intron	1.6844	0.811727	63.7279	77.9868	36.0527	5.49542	1.0006	1.19e-08	3.55e-08
1	62864366	62864397	32	+	69	62864370	ENSG00000125703	ATG4C	protein_coding	0	3UTR	25.266	30.0339	1.11803	1.23789	14.414	-3.78454	1.34452	0.000689655	0.00101079
1	63437194	63437221	28	+	1040	63437199	ENSG00000088035	ALG6	protein_coding	0	3UTR	346.987	376.641	73.7902	121.313	229.683	-1.81537	0.342218	2.62e-08	7.49e-08
1	63524195	63524219	25	+	72	63524205	ENSG00000203965	EFCAB7	protein_coding	0	intron	0	0	44.7214	39.6123	21.0834	8.00317	2.78889	8.21e-07	1.87e-06
1	63596974	63596992	19	+	406	63596983	ENSG00000079739	PGM1	protein_coding	0	intron	36.2146	44.645	185.594	175.78	110.558	2.06743	0.380846	1.12e-08	3.37e-08
1	63638882	63638910	29	+	76	63638908	ENSG00000079739	PGM1	protein_coding	0	intron	11.7908	13.7994	26.8328	25.9956	19.6046	0.718388	0.684177	0.175456	0.19717
1	63639335	63639355	21	+	123	63639339	ENSG00000079739	PGM1	protein_coding	0	intron	26.1082	35.716	21.2426	35.8987	29.7414	-0.0799442	0.565741	0.862439	0.874625
1	63651066	63651070	5	+	62	63651067	ENSG00000079739	PGM1	protein_coding	0	intron	32.8458	18.6697	0	0	12.8789	-6.32866	2.80811	0.000105889	0.000172324
1	63660240	63660251	12	+	3673	63660244	ENSG00000079739	PGM1	protein_coding	0	3UTR	839.674	885.594	797.158	1079.44	900.466	0.11539	0.228017	0.605575	0.632146
1	64471876	64471886	11	+	129	64471876	ENSG00000158966	CACHD1	protein_coding	0	intron	0.842201	0	65.964	85.4141	38.0551	6.92783	1.40324	1.35e-06	2.97e-06
1	64472756	64472774	19	+	613	64472761	ENSG00000158966	CACHD1	protein_coding	0	intron	2.5266	0.811727	391.312	320.612	178.816	7.59717	0.770315	1.2e-22	9.91e-22
1	64693048	64693059	12	+	211	64693053	ENSG00000158966	CACHD1	protein_coding	0	3UTR	71.587	82.7961	11.1803	17.3304	45.7235	-2.21925	0.604081	3.82e-05	6.61e-05
1	64750842	64750872	31	+	75	64750847	ENSG00000162437	RAVER2	protein_coding	0	intron	0.842201	0.811727	41.3673	44.5639	21.8963	5.17575	1.2172	5.62e-06	1.11e-05
1	64831838	64831859	22	+	219	64831845	ENSG00000162437	RAVER2	protein_coding	0	3UTR	45.4788	97.4072	26.8328	25.9956	48.9286	-1.17595	0.603473	0.0197987	0.0246762
1	64833220	64833234	15	+	456	64833230	ENSG00000162437	RAVER2	protein_coding	0	3UTR	166.756	166.404	24.5967	38.3745	99.0327	-2.29218	0.434974	2.2e-08	6.35e-08
1	65069450	65069461	12	+	43	65069452	ENSG00000288804	NA	lncRNA	0	exon	0.842201	0	24.5967	24.7577	12.5492	4.91106	1.64545	0.000678277	0.000994865
1	65070446	65070484	39	+	51	65070454	ENSG00000288804	NA	lncRNA	993	ext_3UTR	0	0	24.5967	35.8987	15.1239	7.31976	2.79827	9.92e-06	1.88e-05
1	65150504	65150511	8	+	88	65150505	ENSG00000162433	AK4	protein_coding	0	intron	0.842201	2.43518	55.9017	42.0881	25.3168	4.49814	1.01324	1.28e-06	2.84e-06
1	65150616	65150622	7	+	162	65150618	ENSG00000162433	AK4	protein_coding	0	intron	0	0	102.859	86.652	47.3778	9.48664	2.8599	1.74e-09	5.78e-09
1	65166491	65166518	28	+	123	65166494	ENSG00000162433	AK4	protein_coding	0	intron	0	1.62345	84.9706	55.7049	35.5747	5.98961	1.1586	1.1e-07	2.87e-07
1	65169868	65169871	4	+	109	65169870	ENSG00000162433	AK4	protein_coding	0	intron	0	0	73.7902	53.2291	31.7548	8.76598	2.81951	4.35e-08	1.2e-07
1	65226978	65227010	33	+	140	65226984	ENSG00000162433	AK4	protein_coding	0	3UTR	37.0568	43.8332	25.7148	23.5198	32.5312	-0.541136	0.55267	0.245042	0.270491
1	65227485	65227513	29	+	1271	65227491	ENSG00000162433	AK4	protein_coding	0	3UTR	471.632	448.073	96.1509	90.3657	276.556	-2.25405	0.273095	2.73e-17	1.67e-16
1	65228709	65228720	12	+	138	65228709	ENSG00000162433	AK4	protein_coding	0	3UTR	37.899	64.1264	10.0623	6.18943	29.5693	-2.27382	0.791273	0.000578539	0.00085516
1	65232128	65232150	23	+	496	65232136	ENSG00000162433	AK4	protein_coding	0	3UTR	182.758	190.756	26.8328	24.7577	106.276	-2.75798	0.413699	3.63e-12	1.56e-11
1	65255827	65255843	17	+	652	65255833	ENSG00000116675	DNAJC6	protein_coding	0	intron	13.4752	9.74072	384.604	346.608	188.607	4.91937	0.406812	1.55e-34	2.12e-33
1	65257655	65257677	23	+	228	65257658	ENSG00000116675	DNAJC6	protein_coding	0	intron	1.6844	0.811727	114.039	152.26	67.1989	6.48976	0.926184	1.76e-12	7.78e-12
1	65258800	65258823	24	+	49	65258823	ENSG00000116675	DNAJC6	protein_coding	0	intron	2.5266	0.811727	26.8328	25.9956	14.0417	3.3352	1.21237	0.00056319	0.000833737
1	65414996	65415009	14	+	98	65414997	ENSG00000116675	DNAJC6	protein_coding	0	3UTR	32.0036	47.0801	2.23607	0	20.33	-4.44748	1.28124	9.82e-05	0.000160564
1	65415265	65415282	18	+	381	65415276	ENSG00000116675	DNAJC6	protein_coding	0	3UTR	154.123	154.228	6.7082	2.47577	79.3837	-4.88022	0.659856	3.17e-14	1.6e-13
1	65425007	65425025	19	+	869	65425012	ENSG00000213625	LEPROT	protein_coding	0	intron	4.211	1.62345	508.705	503.82	254.59	7.3547	0.603064	4.19e-34	5.65e-33
1	65428000	65428016	17	+	344	65428009	ENSG00000213625	LEPROT	protein_coding	0	exon	69.0604	77.114	98.387	97.793	85.5886	0.372992	0.37251	0.282436	0.309289
1	65433798	65433825	28	+	1151	65433803	ENSG00000213625	LEPROT	protein_coding	0	3UTR	365.515	371.771	163.233	139.881	260.1	-1.23059	0.269466	2.16e-06	4.61e-06
1	65436001	65436013	13	+	301	65436006	ENSG00000213625	LEPROT	protein_coding	0	3UTR	121.277	119.324	4.47214	7.42732	63.125	-4.17557	0.642749	1.15e-11	4.76e-11
1	65635423	65635432	10	+	174	65635428	ENSG00000116678	LEPR	protein_coding	0	3UTR	61.4806	62.503	15.6525	12.3789	38.0037	-1.8885	0.623302	0.000491184	0.00073224
1	66926014	66926031	18	+	539	66926023	ENSG00000198160	MIER1	protein_coding	0	exon	10.1064	4.87036	316.404	294.617	156.499	5.27817	0.477488	3.28e-29	3.62e-28
1	66926987	66927005	19	+	136	66926991	ENSG00000198160	MIER1	protein_coding	0	intron	10.1064	1.62345	86.0886	55.7049	38.3808	3.25187	0.861395	1.44e-05	2.66e-05
1	66930467	66930519	53	+	90	66930505	ENSG00000198160	MIER1	protein_coding	0	intron	34.5302	10.5524	26.8328	14.8546	21.6925	-0.0589424	0.676236	0.904157	0.912872
1	66939319	66939334	16	+	137	66939328	ENSG00000198160	MIER1	protein_coding	0	intron	0	1.62345	81.6165	76.7489	39.9972	6.19448	1.11946	2.07e-08	5.99e-08
1	66948138	66948157	20	+	386	66948147	ENSG00000198160	MIER1	protein_coding	0	3UTR	4.211	4.05863	209.072	233.96	112.826	5.63353	0.57839	5.4e-23	4.53e-22
1	66948240	66948247	8	+	82	66948245	ENSG00000198160	MIER1	protein_coding	0	3UTR	1.6844	0.811727	49.1935	43.326	23.7539	4.78432	1.08336	1.79e-06	3.87e-06
1	66948355	66948377	23	+	90	66948375	ENSG00000198160	MIER1	protein_coding	0	intron	5.0532	0.811727	46.9574	50.7533	25.8939	3.66573	0.958805	1.24e-05	2.32e-05
1	66950014	66950047	34	+	178	66950017	ENSG00000198160	MIER1	protein_coding	0	intron	0.842201	0	121.866	84.1762	51.721	7.41575	1.37789	2.1e-07	5.26e-07
1	66955925	66955932	8	+	46	66955927	ENSG00000198160	MIER1	protein_coding	0	intron	1.6844	1.62345	22.3607	27.2335	13.2255	3.2428	1.2071	0.00070558	0.00103309
1	66958233	66958245	13	+	368	66958237	ENSG00000198160	MIER1	protein_coding	0	intron	0	2.43518	206.836	222.819	108.023	7.22596	0.884481	5.35e-16	3.04e-15
1	66959097	66959121	25	+	154	66959106	ENSG00000198160	MIER1	protein_coding	0	intron	53.9008	30.0339	35.7771	25.9956	36.4269	-0.317204	0.554221	0.494092	0.522908
1	66962871	66962882	12	+	150	66962874	ENSG00000198160	MIER1	protein_coding	0	intron	2.5266	0.811727	93.9149	76.7489	43.5005	5.41263	0.898252	4.21e-10	1.5e-09
1	66965312	66965350	39	+	143	66965318	ENSG00000198160	MIER1	protein_coding	0	intron	4.211	6.49381	77.1443	75.511	40.84	3.61784	0.682985	1.32e-08	3.94e-08
1	66986655	66986669	15	+	119	66986664	ENSG00000198160	MIER1	protein_coding	0	3UTR	39.5834	38.1512	13.4164	16.0925	26.8109	-1.08255	0.661425	0.0419264	0.050382
1	66987660	66987679	20	+	246	66987666	ENSG00000198160	MIER1	protein_coding	0	3UTR	86.7467	91.7251	17.8885	17.3304	53.4227	-2.15973	0.53752	1.03e-05	1.94e-05
1	66988026	66988032	7	+	390	66988031	ENSG00000198160	MIER1	protein_coding	0	3UTR	141.49	150.169	24.5967	18.5683	83.706	-2.62861	0.462287	1.88e-09	6.2e-09
1	67431402	67431423	22	+	90	67431406	ENSG00000223263	RNU6-387P	snRNA	14084	intergenic	0	3.24691	52.5476	48.2775	26.018	4.5092	1.06313	2.78e-06	5.82e-06
1	67434538	67434562	25	+	233	67434547	ENSG00000223263	RNU6-387P	snRNA	17220	intergenic	0.842201	0.811727	149.817	120.075	67.8864	7.03448	1.05943	5.05e-11	1.97e-10
1	67687946	67687954	9	+	162	67687951	ENSG00000116717	GADD45A	protein_coding	0	3UTR	16.844	9.74072	61.4919	92.8414	45.2295	2.3027	0.630994	3.88e-05	6.71e-05
1	67688093	67688112	20	+	769	67688102	ENSG00000116717	GADD45A	protein_coding	0	3UTR	74.1136	78.7375	373.423	309.471	208.936	2.10168	0.303351	8.44e-13	3.84e-12
1	67688231	67688265	35	+	157	67688237	ENSG00000116717	GADD45A	protein_coding	0	3UTR	21.8972	14.6111	72.6722	59.4185	42.1498	1.62584	0.587511	0.00142483	0.00202119
1	67688308	67688341	34	+	2099	67688331	ENSG00000116717	GADD45A	protein_coding	0	3UTR	190.337	189.132	1017.41	903.657	575.134	2.31037	0.220712	2.13e-26	2.08e-25
1	70206049	70206060	12	+	96	70206054	ENSG00000116754	SRSF11	protein_coding	0	intron	0	0	58.1378	54.467	28.1512	8.55147	2.80469	9.34e-08	2.47e-07
1	70217730	70217742	13	+	76	70217740	ENSG00000116754	SRSF11	protein_coding	0	intron	14.3174	16.2345	27.9508	17.3304	18.9583	0.362105	0.65286	0.477609	0.506672
1	70222306	70222346	41	+	63	70222338	ENSG00000116754	SRSF11	protein_coding	0	intron	0	0	43.6033	29.7093	18.3281	7.71763	2.79443	2.6e-06	5.46e-06
1	70222404	70222453	50	+	162	70222448	ENSG00000116754	SRSF11	protein_coding	0	intron	1.6844	0	106.213	80.4626	47.0901	6.44629	1.10667	4.32e-09	1.37e-08
1	70222482	70222516	35	+	4854	70222491	ENSG00000116754	SRSF11	protein_coding	0	intron	3.3688	8.92899	2885.65	2795.15	1423.27	8.80203	0.420971	1.13e-96	7.39e-95
1	70222837	70222869	33	+	8519	70222841	ENSG00000116754	SRSF11	protein_coding	0	intron	20.2128	16.2345	4755	5226.35	2504.45	8.08005	0.287057	7.98e-175	1.87e-172
1	70223576	70223600	25	+	62	70223585	ENSG00000116754	SRSF11	protein_coding	0	intron	0	0	36.8951	35.8987	18.1985	7.7137	2.78533	2.36e-06	4.99e-06
1	70229184	70229188	5	+	564	70229187	ENSG00000116754	SRSF11	protein_coding	0	intron	5.8954	8.92899	341	298.33	163.539	5.35301	0.467382	4.33e-31	5.17e-30
1	70235676	70235688	13	+	521	70235681	ENSG00000116754	SRSF11	protein_coding	0	intron	240.869	145.299	27.9508	38.3745	113.123	-2.4141	0.465853	3.19e-08	9.02e-08
1	70237549	70237565	17	+	988	70237555	ENSG00000116754	SRSF11	protein_coding	0	3UTR	449.735	304.397	31.305	63.1322	212.142	-2.9041	0.425851	1.01e-12	4.57e-12
1	70239641	70239667	27	+	2192	70239657	ENSG00000116754	SRSF11	protein_coding	0	intron	1048.54	625.03	97.269	111.41	470.562	-2.9436	0.332213	9.1e-20	6.42e-19
1	70244817	70244865	49	+	5570	70244820	ENSG00000116754	SRSF11	protein_coding	0	intron	2630.19	1600.72	269.446	289.665	1197.51	-2.87351	0.287418	1.84e-24	1.65e-23
1	70250534	70250573	40	+	1995	70250549	ENSG00000116754	SRSF11	protein_coding	0	intron	908.734	580.385	90.5608	148.546	432.056	-2.56643	0.356096	7.66e-14	3.76e-13
1	70250648	70250652	5	+	57	70250650	ENSG00000116754	SRSF11	protein_coding	0	3UTR	24.4238	20.2932	1.11803	2.47577	12.0777	-2.79219	1.33036	0.00369817	0.00500797
1	70251253	70251265	13	+	407	70251256	ENSG00000116754	SRSF11	protein_coding	0	3UTR	98.5375	135.558	89.4427	53.2291	94.1919	-0.607649	0.430394	0.117999	0.135226
1	70251810	70251842	33	+	435	70251819	ENSG00000116754	SRSF11	protein_coding	0	3UTR	147.385	172.086	23.4787	33.4229	94.0932	-2.37475	0.443026	1.28e-08	3.82e-08
1	70251993	70252021	29	+	2392	70252001	ENSG00000116754	SRSF11	protein_coding	0	3UTR	886.837	987.871	61.4919	82.9384	504.785	-3.66718	0.271686	1.48e-42	2.65e-41
1	70253045	70253053	9	+	132	70253048	ENSG00000116754	SRSF11	protein_coding	0	3UTR	48.8476	52.7622	5.59017	4.95154	28.0379	-2.92681	0.806669	3.5e-05	6.08e-05
1	70368016	70368025	10	+	1003	70368021	ENSG00000197568	HHLA3	lncRNA	0	exon	305.719	257.317	167.705	214.154	236.224	-0.521157	0.289181	0.0591078	0.0699558
1	70411255	70411265	11	+	172	70411257	ENSG00000116761	CTH	protein_coding	0	5UTR	0	0.811727	100.623	100.269	50.4259	7.39321	1.37002	2.05e-07	5.15e-07
1	70411698	70411719	22	+	97	70411700	ENSG00000116761	CTH	protein_coding	0	intron	0	1.62345	55.9017	55.7049	28.3075	5.61534	1.18121	7.28e-07	1.68e-06
1	70411849	70411899	51	+	80	70411873	ENSG00000116761	CTH	protein_coding	0	intron	0.842201	0	35.7771	58.1806	23.7	6.10785	1.48813	2.67e-05	4.72e-05
1	70418100	70418112	13	+	70	70418107	ENSG00000116761	CTH	protein_coding	0	intron	4.211	1.62345	41.3673	32.185	19.8467	3.19869	0.990763	0.00012276	0.000198036
1	70439565	70439599	35	+	270	70439570	ENSG00000116761	CTH	protein_coding	0	3UTR	71.587	99.8424	34.6591	38.3745	61.1157	-1.07016	0.481828	0.0123133	0.0157003
1	70445533	70445561	29	+	53	70445534	ENSG00000271992	NA	lncRNA	0	exon	21.055	17.858	2.23607	4.95154	11.5252	-1.57795	1.15095	0.0294566	0.0360148
1	72287117	72287148	32	+	88	72287119	ENSG00000286863	NA	lncRNA	0	intron	3.3688	0	52.5476	45.8018	25.4295	4.4365	1.08053	4.51e-06	9.07e-06
1	74205514	74205530	17	+	175	74205529	ENSG00000259030	FPGT-TNNI3K	protein_coding	0	3UTR	62.3228	66.5616	13.4164	8.6652	37.7415	-2.27653	0.658871	8.57e-05	0.000141124
1	74207127	74207147	21	+	67	74207144	ENSG00000259030	FPGT-TNNI3K	protein_coding	0	3UTR	26.9504	23.5401	2.23607	4.95154	14.4195	-2.12192	1.10663	0.00708617	0.00928096
1	74207223	74207246	24	+	186	74207234	ENSG00000259030	FPGT-TNNI3K	protein_coding	0	3UTR	77.4825	67.3733	3.3541	9.90309	39.5282	-3.18727	0.750415	2.34e-06	4.95e-06
1	74736647	74736685	39	+	61	74736651	ENSG00000162623	TYW3	protein_coding	0	intron	0	0	40.2492	30.9471	17.7991	7.66444	2.78965	2.96e-06	6.16e-06
1	74737011	74737028	18	+	50	74737018	ENSG00000162623	TYW3	protein_coding	0	intron	1.6844	2.43518	26.8328	25.9956	14.237	3.07149	1.13238	0.000662683	0.000973299
1	74748917	74748946	30	+	1040	74748923	ENSG00000162623	TYW3	protein_coding	0	intron	546.588	210.237	64.846	91.6036	228.319	-2.1217	0.492059	2.72e-06	5.7e-06
1	74764175	74764188	14	+	306	74764180	ENSG00000162623	TYW3	protein_coding	0	3UTR	84.2201	83.6078	55.9017	65.608	72.3344	-0.400333	0.401356	0.275815	0.302429
1	74764396	74764411	16	+	1283	74764399	ENSG00000162623	TYW3	protein_coding	0	3UTR	394.15	423.721	171.059	173.304	290.559	-1.20306	0.254573	1.03e-06	2.32e-06
1	74766671	74766678	8	+	258	74766675	ENSG00000162623	TYW3	protein_coding	0	3UTR	95.1687	103.901	11.1803	8.6652	54.7288	-3.1415	0.591276	1.36e-08	4.04e-08
1	75734919	75734934	16	+	135	75734926	ENSG00000117054	ACADM	protein_coding	0	exon	58.954	16.2345	22.3607	30.9471	32.1241	-0.308175	0.650163	0.538926	0.56712
1	75761429	75761462	34	+	330	75761434	ENSG00000117054	ACADM	protein_coding	0	3UTR	138.963	54.3857	32.423	85.4141	77.7965	-0.522179	0.58129	0.27532	0.30193
1	75763210	75763225	16	+	126	75763212	ENSG00000117054	ACADM	protein_coding	0	3UTR	23.5816	41.3981	26.8328	28.4714	30.071	-0.16193	0.565019	0.728348	0.749562
1	75763379	75763391	13	+	68	75763384	ENSG00000117054	ACADM	protein_coding	0	3UTR	19.3706	16.2345	16.7705	12.3789	16.1886	-0.168112	0.657737	0.736402	0.7573
1	75763489	75763502	14	+	1361	75763497	ENSG00000117054	ACADM	protein_coding	0	3UTR	393.308	458.626	199.01	186.921	309.466	-1.09658	0.257916	1.07e-05	2.01e-05
1	75790002	75790018	17	+	95	75790012	ENSG00000137955	RABGGTB	protein_coding	0	CDS	0.842201	0	46.9574	64.3701	28.0424	6.41176	1.44635	8.95e-06	1.71e-05
1	75791358	75791389	32	+	114	75791388	ENSG00000137955	RABGGTB	protein_coding	0	intron	0	0	79.3804	53.2291	33.1524	8.84157	2.82658	3.39e-08	9.52e-08
1	75795068	75795099	32	+	285	75795081	ENSG00000137955	RABGGTB	protein_coding	0	3UTR	91.7999	97.4072	41.3673	23.5198	63.5235	-1.35835	0.506392	0.00250001	0.00344959
1	77684517	77684536	20	+	103	77684527	ENSG00000243437	RN7SL370P	misc_RNA	38899	intergenic	3.3688	5.68209	57.0197	50.7533	29.206	3.27345	0.78611	3.4e-06	7e-06
1	77782684	77782698	15	+	169	77782690	ENSG00000180488	MIGA1	protein_coding	0	intron	2.5266	0.811727	106.213	86.652	49.0509	5.60761	0.879951	5.43e-11	2.11e-10
1	77784130	77784143	14	+	72	77784134	ENSG00000180488	MIGA1	protein_coding	0	intron	4.211	8.11727	33.541	33.4229	19.8231	1.97144	0.876063	0.00387225	0.00523321
1	77791488	77791500	13	+	85	77791498	ENSG00000180488	MIGA1	protein_coding	0	intron	22.7394	32.4691	10.0623	11.141	19.1029	-0.952529	0.755656	0.0913764	0.105992
1	77879539	77879566	28	+	128	77879540	ENSG00000180488	MIGA1	protein_coding	0	3UTR	38.7412	60.8795	3.3541	4.95154	26.9816	-3.20478	0.890751	3.6e-05	6.25e-05
1	77890144	77890150	7	+	75	77890144	ENSG00000162614	NEXN	protein_coding	0	intron	1.6844	0.811727	48.0755	35.8987	21.6176	4.60837	1.11588	5.66e-06	1.12e-05
1	77891391	77891415	25	+	648	77891396	ENSG00000162614	NEXN	protein_coding	0	intron	0.842201	3.24691	370.069	386.22	190.095	7.38771	0.699253	7.43e-26	7.11e-25
1	77926534	77926538	5	+	71	77926537	ENSG00000162614	NEXN	protein_coding	0	CDS	32.8458	19.4814	2.23607	7.42732	15.4977	-1.70499	1.08557	0.0187323	0.0234153
1	77926972	77927002	31	+	82	77926987	ENSG00000162614	NEXN	protein_coding	0	intron	32.8458	23.5401	11.1803	4.95154	18.1294	-1.2426	0.870005	0.0453095	0.0542709
1	77929564	77929604	41	+	101	77929602	ENSG00000162614	NEXN	protein_coding	0	intron	51.3742	25.9753	5.59017	3.71366	21.6633	-2.54084	0.966111	0.00100129	0.00144121
1	77942192	77942211	20	+	319	77942204	ENSG00000162614	NEXN	protein_coding	0	CDS	134.752	101.466	17.8885	22.2819	69.0971	-2.40261	0.510069	3.72e-07	8.97e-07
1	77942793	77942827	35	+	181	77942794	ENSG00000162614	NEXN	protein_coding	0	CDS	68.2182	67.3733	7.82624	12.3789	38.9492	-2.50012	0.663073	2.23e-05	4e-05
1	77943887	77943901	15	+	251	77943892	ENSG00000162614	NEXN	protein_coding	0	3UTR	82.5357	107.148	7.82624	17.3304	53.7101	-2.70887	0.625375	1.81e-06	3.91e-06
1	77978557	77978575	19	+	51	77978564	ENSG00000162614	NEXN	protein_coding	34662	intergenic	0	0	26.8328	33.4229	15.0639	7.31979	2.79213	9.38e-06	1.79e-05
1	77979639	77979653	15	+	1416	77979643	ENSG00000162616	DNAJB4	protein_coding	0	intron	20.2128	21.9166	885.483	709.309	409.23	5.20575	0.324639	9e-59	2.55e-57
1	77979762	77979771	10	+	58	77979765	ENSG00000162616	DNAJB4	protein_coding	0	intron	0.842201	1.62345	30.1869	34.6608	16.8283	4.14925	1.18296	5.77e-05	9.74e-05
1	77980590	77980613	24	+	347	77980597	ENSG00000162616	DNAJB4	protein_coding	0	intron	3.3688	3.24691	191.184	207.965	101.441	5.7878	0.627822	9.61e-21	7.15e-20
1	77981799	77981822	24	+	952	77981813	ENSG00000162616	DNAJB4	protein_coding	0	intron	7.5798	7.30554	525.476	574.379	278.685	6.15305	0.429699	5.13e-47	1.05e-45
1	77982155	77982172	18	+	143	77982168	ENSG00000162616	DNAJB4	protein_coding	0	intron	1.6844	1.62345	79.3804	84.1762	41.7161	5.35584	0.890207	4.74e-10	1.68e-09
1	77984730	77984741	12	+	82	77984739	ENSG00000162616	DNAJB4	protein_coding	0	intron	8.42201	4.87036	48.0755	28.4714	22.4598	2.08948	0.860609	0.00223414	0.00310151
1	78017961	78017977	17	+	351	78017963	ENSG00000162616	DNAJB4	protein_coding	0	3UTR	135.594	135.558	14.5344	12.3789	74.5165	-3.19602	0.510172	4.74e-11	1.85e-10
1	84079239	84079257	19	+	117	84079250	ENSG00000142875	PRKACB	protein_coding	0	intron	9.26421	8.92899	51.4296	60.6564	32.5698	2.35714	0.674869	6.89e-05	0.000114964
1	84080639	84080676	38	+	564	84080668	ENSG00000142875	PRKACB	protein_coding	0	intron	42.11	60.0678	254.912	262.432	154.88	2.26188	0.354223	2.98e-11	1.19e-10
1	84238485	84238518	34	+	412	84238497	ENSG00000142875	PRKACB	protein_coding	0	3UTR	141.49	176.956	16.7705	13.6167	87.2083	-3.26303	0.491954	4.06e-12	1.74e-11
1	84350797	84350809	13	+	108	84350798	ENSG00000203943	SAMD13	protein_coding	0	3UTR	41.2678	43.8332	5.59017	0	22.6728	-3.32683	1.10464	0.000263908	0.000407802
1	84479519	84479544	26	+	2073	84479525	ENSG00000117133	RPF1	protein_coding	0	intron	1056.96	483.789	100.623	163.401	451.194	-2.43739	0.424657	1.32e-09	4.45e-09
1	84487535	84487542	8	+	119	84487538	ENSG00000117133	RPF1	protein_coding	0	intron	0	0.811727	70.4361	68.0837	34.8329	6.79159	1.40687	2.16e-06	4.6e-06
1	84488610	84488620	11	+	49	84488613	ENSG00000117133	RPF1	protein_coding	0	intron	0	0	31.305	25.9956	14.3251	7.21621	2.79465	1.31e-05	2.43e-05
1	84488847	84488863	17	+	71	84488847	ENSG00000117133	RPF1	protein_coding	0	intron	1.6844	1.62345	33.541	45.8018	20.6627	4.13259	1.053	1.07e-05	2.02e-05
1	84491205	84491214	10	+	149	84491209	ENSG00000117133	RPF1	protein_coding	0	intron	5.0532	1.62345	79.3804	86.652	43.1773	4.41244	0.766418	1.04e-09	3.54e-09
1	84491333	84491345	13	+	88	84491338	ENSG00000117133	RPF1	protein_coding	0	intron	0	1.62345	60.3738	39.6123	25.4024	5.41263	1.22637	2.82e-06	5.88e-06
1	84493236	84493258	23	+	1453	84493248	ENSG00000117133	RPF1	protein_coding	0	intron	13.4752	21.1049	873.185	779.868	421.908	5.53844	0.335706	5.87e-62	1.81e-60
1	84497656	84497687	32	+	5283	84497679	ENSG00000117133	RPF1	protein_coding	0	3UTR	1029.17	1092.58	1618.91	1568.4	1327.27	0.569439	0.177152	0.00103042	0.0014813
1	84498337	84498350	14	+	118	84498338	ENSG00000117133	RPF1	protein_coding	0	3UTR	20.2128	19.4814	41.3673	40.8502	30.4779	0.818949	0.585528	0.0934497	0.10829
1	84506994	84507006	13	+	556	84506999	ENSG00000122432	SPATA1	protein_coding	0	exon	20.2128	30.8456	305.223	273.573	157.464	3.43091	0.380953	2.41e-20	1.75e-19
1	85203411	85203426	16	+	217	85203413	ENSG00000266110	MIR4423	miRNA	69538	intergenic	5.0532	8.92899	131.928	101.507	61.8542	3.90189	0.599184	8.31e-12	3.48e-11
1	85465649	85465680	32	+	300	85465671	ENSG00000223653	BCL10-AS1	lncRNA	17525	intergenic	11.7908	8.11727	175.531	147.308	85.687	3.91117	0.504474	9.91e-16	5.53e-15
1	85465715	85465740	26	+	46	85465723	ENSG00000223653	BCL10-AS1	lncRNA	17591	intergenic	0	0.811727	22.3607	30.9471	13.5299	5.06857	1.62589	0.000488959	0.000729071
1	85581820	85581876	57	+	117	85581845	ENSG00000142871	CCN1	protein_coding	0	exon	5.8954	2.43518	61.4919	64.3701	33.5481	3.64815	0.781838	3.21e-07	7.83e-07
1	85583698	85583729	32	+	23628	85583704	ENSG00000142871	CCN1	protein_coding	0	3UTR	3135.51	3095.11	10781.2	7983.13	6248.74	1.56167	0.209578	3.23e-14	1.63e-13
1	85583939	85584028	90	+	458	85583948	ENSG00000142871	CCN1	protein_coding	0	3UTR	112.855	100.654	135.282	97.793	111.646	0.113748	0.357219	0.736225	0.757145
1	86743312	86743342	31	+	2499	86743320	ENSG00000097033	SH3GLB1	protein_coding	0	3UTR	779.878	879.1	278.39	298.33	558.925	-1.49024	0.221792	6.12e-12	2.59e-11
1	86743392	86743409	18	+	154	86743401	ENSG00000097033	SH3GLB1	protein_coding	0	3UTR	48.8476	60.8795	16.7705	7.42732	33.4812	-1.83602	0.718447	0.0020672	0.00288098
1	86743582	86743596	15	+	315	86743587	ENSG00000097033	SH3GLB1	protein_coding	0	3UTR	106.959	102.278	38.0132	34.6608	70.4777	-1.386	0.444265	0.000623049	0.00091792
1	86744133	86744176	44	+	86	86744146	ENSG00000097033	SH3GLB1	protein_coding	0	3UTR	31.1614	31.6573	4.47214	7.42732	18.6796	-1.88709	0.911664	0.00638563	0.00840581
1	86748177	86748198	22	+	327	86748181	ENSG00000097033	SH3GLB1	protein_coding	0	3UTR	113.697	141.24	11.1803	9.90309	69.0052	-3.44324	0.555742	7.14e-11	2.74e-10
1	86916810	86916841	32	+	435	86916815	ENSG00000153936	HS2ST1	protein_coding	0	intron	0	0	264.974	245.101	127.519	11.1672	2.99135	5.65e-13	2.6e-12
1	86921110	86921137	28	+	155	86921131	ENSG00000153936	HS2ST1	protein_coding	0	intron	0	0	82.7345	100.269	45.7508	9.42211	2.85452	2.33e-09	7.63e-09
1	86921757	86921765	9	+	75	86921759	ENSG00000153936	HS2ST1	protein_coding	0	intron	0	0	50.3115	37.1366	21.862	8.06838	2.79495	6.89e-07	1.59e-06
1	86922119	86922153	35	+	149	86922127	ENSG00000153936	HS2ST1	protein_coding	0	intron	0.842201	0	101.741	70.5595	43.2857	7.13612	1.39627	6.49e-07	1.51e-06
1	86922800	86922820	21	+	322	86922816	ENSG00000153936	HS2ST1	protein_coding	0	intron	0	0	253.794	117.599	92.8482	10.6145	2.97069	2.52e-11	1.01e-10
1	86933863	86933875	13	+	103	86933869	ENSG00000153936	HS2ST1	protein_coding	0	intron	0	0.811727	61.4919	58.1806	30.1211	6.54838	1.42633	5.27e-06	1.05e-05
1	87098424	87098446	23	+	158	87098442	ENSG00000153936	HS2ST1	protein_coding	0	3UTR	30.3192	34.9042	45.8394	47.0397	39.5256	0.401064	0.499223	0.358431	0.387405
1	87106203	87106227	25	+	448	87106219	ENSG00000153936	HS2ST1	protein_coding	0	3UTR	140.647	180.203	27.9508	42.0881	97.7224	-2.07347	0.444542	5.71e-07	1.34e-06
1	87108191	87108215	25	+	110	87108193	ENSG00000153936	HS2ST1	protein_coding	0	3UTR	41.2678	43.0215	4.47214	4.95154	23.4283	-2.7579	0.871608	0.000189714	0.000298527
1	87109976	87110005	30	+	753	87109978	ENSG00000153936	HS2ST1	protein_coding	0	3UTR	272.031	270.305	57.0197	56.9428	164.075	-2.18219	0.32765	5.03e-12	2.14e-11
1	87332866	87332883	18	+	183	87332874	ENSG00000143013	LMO4	protein_coding	0	intron	2.5266	3.24691	97.269	110.172	53.3036	4.97064	0.729874	1.79e-12	7.93e-12
1	87347099	87347109	11	+	70	87347104	ENSG00000143013	LMO4	protein_coding	0	3UTR	20.2128	28.4104	7.82624	4.95154	15.3503	-1.30811	0.922272	0.0415419	0.0499361
1	88685860	88685877	18	+	119	88685870	ENSG00000065243	PKN2	protein_coding	0	intron	0	0.811727	78.2624	59.4185	34.6232	6.77731	1.41484	2.43e-06	5.13e-06
1	88687065	88687075	11	+	120	88687072	ENSG00000065243	PKN2	protein_coding	0	intron	0	0	74.9083	65.608	35.1291	8.95506	2.82501	1.75e-08	5.13e-08
1	88687359	88687396	38	+	135	88687376	ENSG00000065243	PKN2	protein_coding	0	intron	0	0	72.6722	86.652	39.8311	9.17818	2.83904	6.79e-09	2.1e-08
1	88687656	88687665	10	+	158	88687662	ENSG00000065243	PKN2	protein_coding	0	intron	0	0	100.623	84.1762	46.1998	9.44081	2.85548	2.13e-09	7.01e-09
1	88692507	88692526	20	+	194	88692509	ENSG00000065243	PKN2	protein_coding	0	intron	0	0.811727	115.158	111.41	56.8447	7.58451	1.36161	9.38e-08	2.48e-07
1	88703378	88703386	9	+	124	88703383	ENSG00000065243	PKN2	protein_coding	0	intron	0	1.62345	89.4427	51.9912	35.7643	5.99093	1.1703	1.34e-07	3.46e-07
1	88704451	88704463	13	+	53	88704461	ENSG00000065243	PKN2	protein_coding	0	intron	0	0	35.7771	25.9956	15.4432	7.36971	2.79464	8.26e-06	1.59e-05
1	88708373	88708380	8	+	138	88708375	ENSG00000065243	PKN2	protein_coding	0	intron	0	0	83.8525	77.9868	40.4598	9.20854	2.83943	5.73e-09	1.79e-08
1	88734513	88734527	15	+	73	88734516	ENSG00000065243	PKN2	protein_coding	0	intron	0	0	53.6656	30.9471	21.1532	7.98998	2.8057	1.1e-06	2.46e-06
1	88784764	88784770	7	+	76	88784764	ENSG00000065243	PKN2	protein_coding	0	CDS	39.5834	21.9166	2.23607	0	15.934	-3.93161	1.39464	0.000640204	0.000941795
1	88835344	88835358	15	+	52	88835351	ENSG00000065243	PKN2	protein_coding	0	3UTR	24.4238	18.6697	0	0	10.7734	-5.92231	2.81922	0.000256118	0.00039635
1	88835794	88835807	14	+	146	88835804	ENSG00000065243	PKN2	protein_coding	0	3UTR	52.2164	65.7499	2.23607	1.23789	30.3601	-4.66019	1.02948	1.32e-06	2.92e-06
1	88835918	88835923	6	+	124	88835922	ENSG00000065243	PKN2	protein_coding	0	3UTR	39.5834	59.256	4.47214	0	25.8279	-3.92408	1.08372	3.55e-05	6.17e-05
1	89529149	89529161	13	+	48	89529158	ENSG00000197147	LRRC8B	protein_coding	0	intron	0	0	31.305	24.7577	14.0157	7.16783	2.79776	1.54e-05	2.83e-05
1	89537957	89537967	11	+	95	89537958	ENSG00000197147	LRRC8B	protein_coding	0	intron	0.842201	1.62345	57.0197	50.7533	27.5597	5.05069	1.04774	3.14e-07	7.68e-07
1	89596571	89596588	18	+	75	89596573	ENSG00000197147	LRRC8B	protein_coding	0	3UTR	25.266	34.0925	2.23607	1.23789	15.7081	-3.40999	1.21606	0.000598657	0.000883646
1	89830109	89830124	16	+	86	89830120	ENSG00000271949	NA	protein_coding	0	intron	0.842201	0.811727	55.9017	42.0881	24.9109	5.3983	1.19671	2e-06	4.28e-06
1	89844683	89844694	12	+	178	89844689	ENSG00000271949	NA	protein_coding	0	intron	0	0	117.394	90.3657	51.9398	9.64293	2.871	9.13e-10	3.13e-09
1	89849887	89849894	8	+	53	89849893	ENSG00000271949	NA	protein_coding	0	intron	3.3688	2.43518	24.5967	29.7093	15.0275	2.65041	1.05796	0.00129864	0.00184986
1	89935985	89936005	21	+	1397	89936001	ENSG00000171492	LRRC8D	protein_coding	0	3UTR	572.696	532.493	36.8951	34.6608	294.186	-3.9037	0.311679	6.36e-37	9.47e-36
1	89996059	89996076	18	+	515	89996067	ENSG00000162664	ZNF326	protein_coding	0	intron	7.5798	8.11727	310.813	269.859	149.092	5.13333	0.463761	3.01e-29	3.33e-28
1	90017515	90017538	24	+	61	90017537	ENSG00000162664	ZNF326	protein_coding	0	intron	25.266	17.858	5.59017	4.95154	13.4164	-1.33987	0.980413	0.0421787	0.0506759
1	90018908	90018933	26	+	99	90018922	ENSG00000162664	ZNF326	protein_coding	0	intron	49.6898	24.3518	3.3541	8.6652	21.5152	-2.0692	0.977065	0.00464993	0.0062219
1	90020925	90020941	17	+	89	90020929	ENSG00000162664	ZNF326	protein_coding	0	intron	42.9522	24.3518	2.23607	7.42732	19.2419	-2.20024	1.03977	0.00420891	0.00566273
1	90022425	90022462	38	+	264	90022436	ENSG00000162664	ZNF326	protein_coding	0	intron	110.328	90.1017	16.7705	8.6652	56.4664	-2.77301	0.593589	3.91e-07	9.41e-07
1	90027832	90027845	14	+	69	90027835	ENSG00000162664	ZNF326	protein_coding	0	3UTR	23.5816	25.1635	10.0623	1.23789	15.0113	-1.24787	1.06689	0.0584355	0.0691976
1	90027873	90027883	11	+	234	90027881	ENSG00000162664	ZNF326	protein_coding	0	3UTR	86.7467	83.6078	17.8885	14.8546	50.7744	-2.18484	0.554728	1.4e-05	2.6e-05
1	90028217	90028245	29	+	3250	90028223	ENSG00000162664	ZNF326	protein_coding	0	3UTR	1149.6	1220.03	239.259	207.965	704.213	-2.36281	0.21717	1.34e-28	1.45e-27
1	90028530	90028544	15	+	448	90028536	ENSG00000162664	ZNF326	protein_coding	0	3UTR	167.598	172.898	25.7148	16.0925	95.5757	-2.90313	0.459032	3.38e-11	1.34e-10
1	90029836	90029853	18	+	64	90029840	ENSG00000162664	ZNF326	protein_coding	0	3UTR	23.5816	22.7283	5.59017	3.71366	13.9034	-1.62514	1.0197	0.0208483	0.0259209
1	90029977	90030006	30	+	54	90029995	ENSG00000162664	ZNF326	protein_coding	0	3UTR	24.4238	20.2932	0	0	11.1792	-6.01974	2.80797	0.000202242	0.00031699
1	91525019	91525026	8	+	88	91525025	ENSG00000097046	CDC7	protein_coding	0	3UTR	32.0036	32.4691	7.82624	3.71366	19.0031	-1.94247	0.92509	0.00573912	0.00759595
1	91525754	91525779	26	+	527	91525763	ENSG00000097046	CDC7	protein_coding	0	3UTR	196.233	192.379	41.3673	24.7577	113.684	-2.44053	0.42374	1.32e-09	4.43e-09
1	91888273	91888283	11	+	523	91888274	ENSG00000203914	HSP90B3P	processed_pseudogene	244191	intergenic	11.7908	17.0463	308.577	262.432	149.962	4.23465	0.413964	1.7e-25	1.59e-24
1	92324678	92324706	29	+	144	92324699	ENSG00000122484	RPAP2	protein_coding	0	intron	57.2696	54.3857	2.23607	8.6652	30.6391	-3.00912	0.852429	4.41e-05	7.56e-05
1	92368834	92368850	17	+	112	92368837	ENSG00000122484	RPAP2	protein_coding	0	intron	35.3724	56.0091	0	1.23789	23.1549	-5.49531	1.48753	0.000100656	0.000164243
1	92387304	92387341	38	+	145	92387309	ENSG00000122484	RPAP2	protein_coding	0	3UTR	53.9008	60.0678	5.59017	2.47577	30.5086	-3.46697	0.845458	5.09e-06	1.02e-05
1	92388168	92388183	16	+	138	92388173	ENSG00000122484	RPAP2	protein_coding	0	3UTR	48.8476	54.3857	4.47214	11.141	29.7116	-2.37613	0.791328	0.000354388	0.000537961
1	92402056	92402081	26	+	63	92402057	ENSG00000122484	RPAP2	protein_coding	0	3UTR	23.5816	24.3518	1.11803	4.95154	13.5007	-2.18317	1.22008	0.00838377	0.010893
1	92833101	92833160	60	+	1307	92833134	ENSG00000122406	RPL5	protein_coding	0	exon	2.5266	1.62345	839.644	682.075	381.467	8.41533	0.682859	2.54e-34	3.45e-33
1	92833499	92833523	25	+	588	92833501	ENSG00000122406	RPL5	protein_coding	0	exon	207.181	75.4906	86.0886	212.916	145.419	0.0618674	0.512611	0.892552	0.902395
1	92833688	92833755	68	+	78	92833727	ENSG00000122406	RPL5	protein_coding	0	intron	0.842201	2.43518	33.541	54.467	22.8213	4.29308	1.06039	6.34e-06	1.24e-05
1	92834966	92834999	34	+	117	92834980	ENSG00000122406	RPL5	protein_coding	0	exon	10.1064	5.68209	48.0755	68.0837	32.9869	2.58951	0.726482	4.51e-05	7.73e-05
1	92835074	92835111	38	+	989	92835101	ENSG00000122406	RPL5	protein_coding	0	exon	29.477	30.8456	553.427	521.15	283.725	4.11565	0.303987	1.01e-42	1.82e-41
1	92835993	92836002	10	+	58	92835995	ENSG00000122406	RPL5	protein_coding	0	intron	0	0	39.1312	28.4714	16.9006	7.55691	2.79224	4.4e-06	8.89e-06
1	92837674	92837775	102	+	12500	92837700	ENSG00000122406	RPL5	protein_coding	0	exon	3064.77	1827.2	2683.28	5211.5	3196.69	0.627534	0.344647	0.0528049	0.0628013
1	92837922	92837956	35	+	1017	92837937	ENSG00000122406	RPL5	protein_coding	0	intron	27.7926	37.3394	600.384	496.392	290.477	4.02783	0.321885	6.62e-37	9.84e-36
1	92841847	92841946	100	+	204377	92841920	ENSG00000122406	RPL5	protein_coding	0	3UTR	39152.2	42618.9	61281.7	62603.6	51414.1	0.576627	0.155448	0.000131057	0.0002107
1	93079365	93079369	5	+	57	93079367	ENSG00000143033	MTF2	protein_coding	0	5UTR	0	0	33.541	33.4229	16.741	7.54458	2.78589	4.27e-06	8.64e-06
1	93080217	93080231	15	+	60	93080222	ENSG00000143033	MTF2	protein_coding	0	intron	0	0	42.4853	27.2335	17.4297	7.61254	2.79774	3.89e-06	7.92e-06
1	93084299	93084323	25	+	1179	93084306	ENSG00000143033	MTF2	protein_coding	0	intron	4.211	1.62345	722.25	651.128	344.803	7.80191	0.595103	5.3e-39	8.43e-38
1	93091192	93091211	20	+	183	93091204	ENSG00000143033	MTF2	protein_coding	0	intron	0	0	111.803	102.745	53.637	9.70296	2.87299	6.27e-10	2.19e-09
1	93105480	93105492	13	+	439	93105485	ENSG00000143033	MTF2	protein_coding	0	intron	1.6844	1.62345	291.807	215.392	127.627	7.09005	0.792536	4.24e-19	2.88e-18
1	93111129	93111153	25	+	72	93111135	ENSG00000143033	MTF2	protein_coding	0	intron	0	0	36.8951	48.2775	21.2932	8.01662	2.79265	8.19e-07	1.87e-06
1	93119801	93119820	20	+	258	93119817	ENSG00000143033	MTF2	protein_coding	0	exon	0	0.811727	162.115	138.643	75.3925	8.02748	1.34789	1.48e-08	4.37e-08
1	93120751	93120764	14	+	223	93120759	ENSG00000143033	MTF2	protein_coding	0	intron	88.4311	81.1727	8.94427	12.3789	47.7317	-2.7918	0.611733	6.44e-07	1.5e-06
1	93123795	93123814	20	+	255	93123803	ENSG00000143033	MTF2	protein_coding	0	intron	0	0.811727	177.767	117.599	74.0446	7.99222	1.3623	2.11e-08	6.11e-08
1	93127293	93127322	30	+	95	93127318	ENSG00000143033	MTF2	protein_coding	0	CDS	39.5834	31.6573	1.11803	9.90309	20.5655	-2.02654	1.08652	0.00779012	0.0101591
1	93129457	93129477	21	+	782	93129469	ENSG00000143033	MTF2	protein_coding	0	intron	373.937	249.2	16.7705	19.8062	164.928	-4.00722	0.44195	1.28e-20	9.48e-20
1	93137303	93137319	17	+	135	93137304	ENSG00000143033	MTF2	protein_coding	0	3UTR	37.899	38.9629	23.4787	25.9956	31.5841	-0.476696	0.549565	0.30334	0.330999
1	93137559	93137579	21	+	200	93137567	ENSG00000143033	MTF2	protein_coding	0	3UTR	65.6916	66.5616	29.0689	17.3304	44.6631	-1.2772	0.568173	0.00881352	0.0114264
1	93138236	93138251	16	+	327	93138243	ENSG00000143033	MTF2	protein_coding	0	3UTR	91.7999	92.5368	67.082	54.467	76.4714	-0.518995	0.400239	0.156884	0.177329
1	93139052	93139083	32	+	426	93139076	ENSG00000143033	MTF2	protein_coding	0	3UTR	102.748	112.83	103.977	89.1278	102.171	-0.13868	0.350555	0.671685	0.695943
1	93143017	93143028	12	+	92	93143020	ENSG00000143033	MTF2	protein_coding	3938	intergenic	7.5798	8.92899	49.1935	34.6608	25.0908	1.98368	0.765039	0.00161638	0.00227982
1	93182935	93182991	57	+	3757	93182945	ENSG00000122483	CCDC18	protein_coding	0	intron	21.055	34.0925	2277.44	2046.23	1094.7	6.26553	0.284331	1.92e-108	1.58e-106
1	93183944	93183955	12	+	218	93183952	ENSG00000122483	CCDC18	protein_coding	0	intron	0	0	130.81	125.026	63.9591	10.005	2.8939	1.53e-10	5.69e-10
1	93193776	93193815	40	+	111	93193812	ENSG00000122483	CCDC18	protein_coding	0	intron	54.743	17.858	7.82624	21.0441	25.3678	-0.833559	0.802928	0.141318	0.160576
1	93202003	93202049	47	+	89	93202034	ENSG00000122483	CCDC18	protein_coding	0	intron	38.7412	22.7283	11.1803	6.18943	19.7098	-1.29473	0.850827	0.0364766	0.0441209
1	93202091	93202138	48	+	120	93202136	ENSG00000122483	CCDC18	protein_coding	0	intron	52.2164	38.9629	5.59017	6.18943	25.7397	-2.57518	0.825841	0.000231534	0.000360463
1	93205631	93205660	30	+	137	93205638	ENSG00000122483	CCDC18	protein_coding	0	3UTR	56.4274	46.2684	5.59017	9.90309	29.5473	-2.39577	0.767944	0.000245682	0.000381122
1	93217999	93218011	13	+	84	93218010	ENSG00000122483	CCDC18	protein_coding	0	intron	31.1614	26.787	2.23607	14.8546	18.7598	-1.07955	0.94534	0.0801951	0.0936323
1	93221737	93221752	16	+	160	93221749	ENSG00000122483	CCDC18	protein_coding	0	3UTR	60.6384	43.8332	16.7705	23.5198	36.1905	-1.11298	0.608115	0.0277136	0.0339893
1	93246238	93246266	29	+	86	93246254	ENSG00000122483	CCDC18	protein_coding	0	intron	40.4256	18.6697	3.3541	14.8546	19.326	-1.03876	0.924049	0.0880697	0.10233
1	93247025	93247078	54	+	193	93247050	ENSG00000122483	CCDC18	protein_coding	0	intron	85.0623	44.645	21.2426	22.2819	43.308	-1.30507	0.617377	0.0115126	0.0147378
1	93279030	93279049	20	+	81	93279037	ENSG00000122483	CCDC18	protein_coding	300	ext_3UTR	34.5302	30.0339	2.23607	1.23789	17.0095	-3.58328	1.17806	0.000300111	0.000460407
1	93347396	93347451	56	+	7714	93347410	ENSG00000117505	DR1	protein_coding	0	intron	19.3706	12.9876	4516.86	4499.72	2262.23	8.10576	0.29734	4.32e-164	8.68e-162
1	93347896	93347930	35	+	1197	93347908	ENSG00000117505	DR1	protein_coding	0	intron	3.3688	1.62345	665.23	737.78	352.001	8.04696	0.63104	8.01e-37	1.19e-35
1	93348266	93348281	16	+	117	93348274	ENSG00000117505	DR1	protein_coding	0	intron	2.5266	1.62345	51.4296	81.7005	34.32	4.70011	0.902144	2.75e-08	7.83e-08
1	93351214	93351256	43	+	1690	93351228	ENSG00000117505	DR1	protein_coding	0	intron	1.6844	3.24691	951.447	1031.16	496.884	8.54911	0.621436	2.58e-42	4.59e-41
1	93351319	93351332	14	+	53	93351328	ENSG00000117505	DR1	protein_coding	0	intron	0	0	29.0689	33.4229	15.623	7.39867	2.78834	7.09e-06	1.38e-05
1	93351947	93351963	17	+	4173	93351955	ENSG00000117505	DR1	protein_coding	0	intron	2.5266	6.49381	2532.35	2348.27	1222.41	9.02073	0.476649	2.69e-79	1.24e-77
1	93360119	93360125	7	+	58	93360124	ENSG00000117505	DR1	protein_coding	0	intron	7.5798	0.811727	29.0689	27.2335	16.1735	1.93824	1.19763	0.0128227	0.0163207
1	93362582	93362615	34	+	4734	93362590	ENSG00000117505	DR1	protein_coding	0	3UTR	829.568	885.594	1647.98	1465.66	1207.2	0.838849	0.189096	6.16e-06	1.21e-05
1	93364133	93364144	12	+	161	93364135	ENSG00000117505	DR1	protein_coding	0	3UTR	56.4274	43.0215	29.0689	18.5683	36.7715	-0.826199	0.580166	0.0879389	0.10218
1	93364434	93364449	16	+	158	93364435	ENSG00000117505	DR1	protein_coding	0	3UTR	42.11	44.645	40.2492	21.0441	37.0121	-0.365111	0.547404	0.428496	0.457836
1	93367333	93367350	18	+	115	93367347	ENSG00000117505	DR1	protein_coding	0	3UTR	37.0568	39.7746	11.1803	14.8546	25.7166	-1.21638	0.695225	0.0279684	0.0342876
1	93368654	93368660	7	+	154	93368659	ENSG00000117505	DR1	protein_coding	0	3UTR	41.2678	54.3857	22.3607	22.2819	35.074	-0.870004	0.575563	0.0713411	0.0837351
1	93454184	93454198	15	+	1973	93454188	ENSG00000137942	FNBP1L	protein_coding	0	intron	4.211	1.62345	1238.78	1062.11	576.681	8.54921	0.585211	1.02e-47	2.14e-46
1	93458792	93458820	29	+	799	93458808	ENSG00000137942	FNBP1L	protein_coding	0	intron	5.8954	7.30554	467.338	451.828	233.092	6.05627	0.45338	3.41e-41	5.84e-40
1	93460403	93460417	15	+	507	93460416	ENSG00000137942	FNBP1L	protein_coding	0	intron	0	1.62345	310.813	281	148.359	8.22475	1.01249	2.95e-15	1.6e-14
1	93464500	93464512	13	+	616	93464501	ENSG00000137942	FNBP1L	protein_coding	0	intron	0	0.811727	364.479	357.749	180.76	9.37117	1.32372	2.91e-11	1.16e-10
1	93489548	93489552	5	+	184	93489550	ENSG00000137942	FNBP1L	protein_coding	0	intron	37.899	10.5524	57.0197	92.8414	49.5782	1.2783	0.708002	0.0228785	0.0283149
1	93498249	93498258	10	+	177	93498256	ENSG00000137942	FNBP1L	protein_coding	0	intron	2.5266	0.811727	114.039	87.8899	51.3169	5.67788	0.877226	2.91e-11	1.16e-10
1	93546595	93546641	47	+	105	93546602	ENSG00000137942	FNBP1L	protein_coding	0	intron	1.6844	0	69.3181	50.7533	30.439	5.72121	1.17939	4.41e-07	1.05e-06
1	93554649	93554663	15	+	668	93554656	ENSG00000137942	FNBP1L	protein_coding	0	3UTR	233.29	242.706	77.1443	28.4714	145.403	-2.01223	0.487022	6.83e-06	1.33e-05
1	93699743	93699750	8	+	104	93699744	ENSG00000224093	BCAR3-AS1	lncRNA	94170	intergenic	41.2678	37.3394	2.23607	8.6652	22.3771	-2.35859	0.95204	0.00159841	0.00225533
1	93849657	93849683	27	+	384	93849666	ENSG00000260464	NA	lncRNA	718	ext_3UTR	10.1064	11.3642	266.092	148.546	109.027	4.15804	0.523462	2.01e-16	1.17e-15
1	93879732	93879772	41	+	85	93879758	ENSG00000260464	NA	lncRNA	30793	intergenic	0.842201	1.62345	42.4853	54.467	24.8545	4.86472	1.07684	1.18e-06	2.62e-06
1	94419568	94419610	43	+	4107	94419576	ENSG00000117528	ABCD3	protein_coding	0	intron	23.5816	18.6697	2342.28	2427.49	1203.01	6.79936	0.280772	2.86e-130	3.4e-128
1	94420657	94420679	23	+	175	94420678	ENSG00000117528	ABCD3	protein_coding	0	intron	0.842201	0	119.63	82.9384	50.8525	7.3958	1.38178	2.33e-07	5.81e-07
1	94421003	94421022	20	+	504	94421020	ENSG00000117528	ABCD3	protein_coding	0	intron	0.842201	0.811727	323.112	263.67	147.109	8.21642	1.01717	3.66e-15	1.97e-14
1	94421819	94421835	17	+	686	94421821	ENSG00000117528	ABCD3	protein_coding	0	intron	5.0532	3.24691	414.791	377.555	200.161	6.49722	0.540626	1.43e-33	1.89e-32
1	94432202	94432211	10	+	405	94432209	ENSG00000117528	ABCD3	protein_coding	0	intron	0	0	267.21	205.489	118.175	11.0381	2.9834	1.26e-12	5.65e-12
1	94432494	94432507	14	+	215	94432496	ENSG00000117528	ABCD3	protein_coding	0	intron	0	0.811727	124.102	127.502	63.1039	7.74901	1.35469	4.69e-08	1.29e-07
1	94437452	94437470	19	+	197	94437456	ENSG00000117528	ABCD3	protein_coding	0	intron	0	0	121.866	108.934	57.6999	9.82565	2.87959	3.55e-10	1.27e-09
1	94443988	94444000	13	+	58	94443995	ENSG00000117528	ABCD3	protein_coding	0	intron	0	0	38.0132	29.7093	16.9306	7.56355	2.78965	4.18e-06	8.48e-06
1	94445214	94445224	11	+	150	94445222	ENSG00000117528	ABCD3	protein_coding	0	intron	0.842201	0	78.2624	97.793	44.2244	7.17452	1.38638	5.13e-07	1.21e-06
1	94478713	94478725	13	+	585	94478722	ENSG00000117528	ABCD3	protein_coding	0	3UTR	133.91	126.629	148.699	169.59	144.707	0.263485	0.309053	0.371831	0.401064
1	94518422	94518462	41	+	100	94518454	ENSG00000117528	ABCD3	protein_coding	0	3UTR	43.7944	34.9042	1.11803	4.95154	21.1921	-3.20194	1.04445	0.000225131	0.000350971
1	94518519	94518533	15	+	482	94518527	ENSG00000117528	ABCD3	protein_coding	0	3UTR	172.651	185.074	26.8328	30.9471	103.876	-2.53198	0.412116	1.19e-10	4.48e-10
1	94518652	94518685	34	+	570	94518663	ENSG00000117528	ABCD3	protein_coding	0	3UTR	187.811	194.814	54.7837	71.7974	127.302	-1.50682	0.362507	1.01e-05	1.92e-05
1	94895049	94895055	7	+	161	94895053	ENSG00000143036	SLC44A3	protein_coding	0	3UTR	32.0036	44.645	41.3673	38.3745	39.0976	0.0447139	0.500118	0.920918	0.928376
1	94929213	94929220	8	+	179	94929217	ENSG00000235501	CNN3-DT	lncRNA	0	exon	6.7376	23.5401	96.1509	69.3216	48.9376	2.14183	0.713471	0.00041225	0.000620633
1	95118602	95118625	24	+	137	95118604	ENSG00000152078	TLCD4	protein_coding	0	intron	1.6844	4.87036	64.846	87.8899	39.8227	4.28043	0.792438	7.88e-09	2.41e-08
1	95194941	95194954	14	+	143	95194948	ENSG00000152078	TLCD4	protein_coding	0	3UTR	58.1118	52.7622	7.82624	2.47577	30.294	-3.05513	0.83506	2.97e-05	5.22e-05
1	95197601	95197609	9	+	147	95197604	ENSG00000152078	TLCD4	protein_coding	0	3UTR	55.5852	60.8795	6.7082	0	30.7932	-3.64406	0.987064	2.38e-05	4.24e-05
1	96723663	96723707	45	+	402	96723688	ENSG00000117569	PTBP2	protein_coding	0	intron	192.022	80.3609	23.4787	66.8458	90.6768	-1.30999	0.635998	0.0126493	0.0161117
1	96723742	96723766	25	+	92	96723763	ENSG00000117569	PTBP2	protein_coding	0	intron	0	0.811727	70.4361	34.6608	26.4772	6.29495	1.49024	1.72e-05	3.13e-05
1	96727352	96727374	23	+	156	96727360	ENSG00000117569	PTBP2	protein_coding	0	intron	0.842201	0.811727	91.6788	89.1278	45.6151	6.41075	1.09219	3.81e-09	1.22e-08
1	96737464	96737468	5	+	142	96737465	ENSG00000117569	PTBP2	protein_coding	0	intron	36.2146	15.4228	40.2492	54.467	36.5884	0.639881	0.609469	0.19802	0.221033
1	96749873	96749885	13	+	95	96749875	ENSG00000117569	PTBP2	protein_coding	0	intron	0	0.811727	59.2558	50.7533	27.7052	6.40481	1.44093	8.88e-06	1.7e-05
1	96752364	96752380	17	+	65	96752371	ENSG00000117569	PTBP2	protein_coding	0	intron	0	0.811727	27.9508	48.2775	19.26	5.73455	1.53752	8.74e-05	0.000143783
1	96785884	96785898	15	+	44	96785886	ENSG00000117569	PTBP2	protein_coding	0	intron	0	0	25.7148	25.9956	12.9276	6.99539	2.80148	2.55e-05	4.52e-05
1	96814787	96814797	11	+	672	96814791	ENSG00000117569	PTBP2	protein_coding	0	3UTR	181.073	259.753	74.9083	86.652	150.596	-1.35557	0.365742	7.67e-05	0.000127184
1	98663043	98663058	16	+	105	98663044	ENSG00000162627	SNX7	protein_coding	0	intron	0	1.62345	59.2558	61.8943	30.6934	5.75404	1.16492	3.27e-07	7.96e-07
1	98663230	98663241	12	+	64	98663232	ENSG00000162627	SNX7	protein_coding	0	intron	0	2.43518	33.541	38.3745	18.5877	4.28671	1.22091	5.31e-05	9e-05
1	98666624	98666637	14	+	243	98666625	ENSG00000162627	SNX7	protein_coding	0	intron	5.8954	2.43518	120.748	154.736	70.9535	4.89812	0.651873	8.18e-15	4.3e-14
1	98760491	98760505	15	+	3419	98760499	ENSG00000162627	SNX7	protein_coding	0	3UTR	934	967.578	645.106	669.696	804.095	-0.515687	0.190745	0.0058169	0.00769359
1	99646357	99646372	16	+	105	99646366	ENSG00000099260	PALMD	protein_coding	0	CDS	53.0586	25.1635	4.47214	8.6652	22.8399	-2.06336	0.930619	0.00376966	0.00510164
1	99686893	99686909	17	+	106	99686901	ENSG00000099260	PALMD	protein_coding	0	intron	48.0054	30.8456	1.11803	12.3789	23.087	-1.84918	1.08859	0.0122833	0.0156633
1	99687036	99687048	13	+	78	99687040	ENSG00000099260	PALMD	protein_coding	0	intron	32.0036	25.9753	1.11803	8.6652	16.9405	-1.80489	1.13427	0.0157405	0.019844
1	99694368	99694389	22	+	134	99694374	ENSG00000099260	PALMD	protein_coding	0	3UTR	48.8476	52.7622	5.59017	7.42732	28.6568	-2.6364	0.776115	8.72e-05	0.000143523
1	99924011	99924026	16	+	2312	99924021	ENSG00000162688	AGL	protein_coding	0	3UTR	784.089	829.585	221.371	199.3	508.586	-1.89691	0.226348	9.42e-18	5.93e-17
1	99970743	99970799	57	+	655	99970777	ENSG00000117620	SLC35A3	protein_coding	0	intron	2.5266	2.43518	387.958	373.842	191.69	7.14969	0.649177	4.11e-28	4.34e-27
1	99970829	99970845	17	+	54	99970837	ENSG00000117620	SLC35A3	protein_coding	0	intron	0	0	31.305	32.185	15.8725	7.43463	2.78733	6.23e-06	1.22e-05
1	99972869	99972877	9	+	72	99972872	ENSG00000117620	SLC35A3	protein_coding	0	intron	1.6844	0	40.2492	42.0881	21.0054	5.06809	1.25918	1.21e-05	2.27e-05
1	99988487	99988503	17	+	137	99988498	ENSG00000117620	SLC35A3	protein_coding	0	intron	1.6844	0.811727	72.6722	85.4141	40.1456	5.67433	0.981526	2.62e-09	8.51e-09
1	99993914	99993927	14	+	315	99993920	ENSG00000117620	SLC35A3	protein_coding	0	intron	0.842201	1.62345	209.072	154.736	91.5684	6.97113	0.901586	1.26e-14	6.57e-14
1	99994267	99994283	17	+	81	99994272	ENSG00000117620	SLC35A3	protein_coding	0	intron	0	0	41.3673	54.467	23.9586	8.24276	2.79809	3.46e-07	8.38e-07
1	99994658	99994667	10	+	110	99994662	ENSG00000117620	SLC35A3	protein_coding	0	intron	0	0	62.6099	66.8458	32.3639	8.80692	2.8165	3.22e-08	9.09e-08
1	99994753	99994781	29	+	102	99994778	ENSG00000117620	SLC35A3	protein_coding	0	intron	0	0	59.2558	60.6564	29.9781	8.66744	2.80977	5.76e-08	1.57e-07
1	100015683	100015698	16	+	172	100015684	ENSG00000117620	SLC35A3	protein_coding	0	3UTR	40.4256	45.4567	38.0132	42.0881	41.4959	-0.0778137	0.480246	0.85193	0.864837
1	100023450	100023462	13	+	86	100023451	ENSG00000117620	SLC35A3	protein_coding	0	3UTR	30.3192	27.5987	6.7082	12.3789	19.2512	-1.13314	0.800126	0.0547408	0.0649841
1	100026838	100026921	84	+	811	100026888	ENSG00000117620	SLC35A3	protein_coding	0	3UTR	304.877	308.456	46.9574	33.4229	173.428	-2.85684	0.354348	1.02e-16	6.03e-16
1	100039160	100039189	30	+	1014	100039172	ENSG00000283761	NA	protein_coding	0	intron	0.842201	1.62345	569.079	621.419	298.241	8.74513	0.84201	2.35e-24	2.1e-23
1	100040014	100040030	17	+	435	100040020	ENSG00000283761	NA	protein_coding	0	intron	0	1.62345	313.05	189.397	126.017	7.97355	1.04807	8.79e-14	4.3e-13
1	100040313	100040342	30	+	1033	100040319	ENSG00000283761	NA	protein_coding	0	intron	1.6844	3.24691	602.62	604.088	302.91	7.82764	0.632734	9.2e-35	1.27e-33
1	100041196	100041218	23	+	158	100041206	ENSG00000283761	NA	protein_coding	0	intron	0	0	81.6165	105.22	46.7092	9.45682	2.85857	2.09e-09	6.88e-09
1	100042015	100042035	21	+	503	100042024	ENSG00000283761	NA	protein_coding	0	intron	0.842201	4.05863	310.813	271.097	146.703	6.74914	0.673673	9.77e-24	8.47e-23
1	100044481	100044509	29	+	61	100044487	ENSG00000283761	NA	protein_coding	0	intron	0	0	32.423	39.6123	18.0088	7.6885	2.78767	2.65e-06	5.56e-06
1	100057289	100057325	37	+	105	100057299	ENSG00000283761	NA	protein_coding	0	intron	0	0	76.0263	45.8018	30.457	8.6817	2.8249	7.32e-08	1.97e-07
1	100061437	100061447	11	+	91	100061445	ENSG00000283761	NA	protein_coding	0	intron	0	0	51.4296	55.7049	26.7836	8.45728	2.80034	1.37e-07	3.53e-07
1	100061796	100061810	15	+	113	100061806	ENSG00000283761	NA	protein_coding	0	intron	0	0	62.6099	70.5595	33.2923	8.85749	2.8198	2.64e-08	7.54e-08
1	100068241	100068276	36	+	656	100068254	ENSG00000283761	NA	protein_coding	0	intron	1.6844	0.811727	404.728	360.225	191.862	8.0818	0.852515	1.22e-20	9e-20
1	100068367	100068398	32	+	1292	100068389	ENSG00000283761	NA	protein_coding	0	intron	0	0.811727	770.325	745.207	379.086	10.4808	1.31956	1.02e-13	4.96e-13
1	100069020	100069048	29	+	63	100069033	ENSG00000283761	NA	protein_coding	0	intron	1.6844	0	35.7771	35.8987	18.34	4.81111	1.30259	3.88e-05	6.7e-05
1	100069538	100069550	13	+	247	100069544	ENSG00000283761	NA	protein_coding	0	intron	1.6844	0.811727	160.997	123.789	71.8204	6.59644	0.91818	5.56e-13	2.56e-12
1	100083234	100083249	16	+	268	100083237	ENSG00000283761	NA	protein_coding	0	3UTR	36.2146	74.6789	81.6165	74.2732	66.6958	0.393418	0.481194	0.355363	0.384333
1	100083339	100083365	27	+	635	100083361	ENSG00000156875	MFSD14A	protein_coding	0	3UTR	160.018	176.956	129.692	137.405	151.018	-0.306713	0.304308	0.289349	0.316463
1	100133461	100133497	37	+	5539	100133482	ENSG00000122435	TRMT13	protein_coding	0	intron	20.2128	15.4228	3640.32	2772.86	1612.2	7.46864	0.317982	9.52e-123	1e-120
1	100136847	100136862	16	+	124	100136855	ENSG00000122435	TRMT13	protein_coding	0	intron	0	0	77.1443	68.0837	36.307	9.0146	2.82844	1.35e-08	4.02e-08
1	100144221	100144267	47	+	78	100144223	ENSG00000122435	TRMT13	protein_coding	0	3UTR	35.3724	24.3518	4.47214	2.47577	16.668	-2.48349	1.06152	0.00227788	0.00315861
1	100147343	100147378	36	+	70	100147355	ENSG00000122435	TRMT13	protein_coding	0	intron	26.9504	28.4104	1.11803	2.47577	14.7387	-3.25656	1.23564	0.000940138	0.00135761
1	100150400	100150424	25	+	60	100150402	ENSG00000122435	TRMT13	protein_coding	0	3UTR	20.2128	22.7283	2.23607	7.42732	13.1511	-1.36644	1.06107	0.043264	0.0519159
1	100150489	100150507	19	+	200	100150494	ENSG00000122435	TRMT13	protein_coding	0	3UTR	70.7448	87.6665	3.3541	6.18943	41.9887	-3.81202	0.755128	5.53e-08	1.51e-07
1	100153989	100153997	9	+	187	100153991	ENSG00000122435	TRMT13	protein_coding	3493	intergenic	74.1136	69.8085	5.59017	9.90309	39.8538	-2.97445	0.692529	2.08e-06	4.44e-06
1	100267276	100267297	22	+	194	100267294	ENSG00000137996	RTCA	protein_coding	0	intron	0	0	103.977	125.026	57.2509	9.81217	2.88153	3.97e-10	1.42e-09
1	100289543	100289551	9	+	73	100289545	ENSG00000137996	RTCA	protein_coding	0	intron	23.5816	19.4814	16.7705	7.42732	16.8152	-0.487893	0.717558	0.354785	0.383743
1	100291315	100291336	22	+	138	100291318	ENSG00000137996	RTCA	protein_coding	0	intron	43.7944	48.7036	16.7705	13.6167	30.7213	-1.30591	0.647369	0.0144385	0.0182682
1	100291766	100291782	17	+	1797	100291771	ENSG00000137996	RTCA	protein_coding	0	3UTR	584.487	640.452	185.594	183.207	398.435	-1.69241	0.238284	3.36e-13	1.57e-12
1	100292760	100292774	15	+	316	100292768	ENSG00000137996	RTCA	protein_coding	0	3UTR	98.5375	143.676	19.0066	6.18943	66.8523	-3.04124	0.633581	1.83e-07	4.63e-07
1	100351846	100351851	6	+	55	100351849	ENSG00000079335	CDC14A	protein_coding	0	intron	1.6844	0	24.5967	38.3745	16.1639	4.53691	1.37343	0.000131995	0.000212094
1	100373602	100373620	19	+	74	100373612	ENSG00000079335	CDC14A	protein_coding	0	intron	0	0	50.3115	35.8987	21.5526	8.03932	2.79569	7.84e-07	1.8e-06
1	100895325	100895382	58	+	6062	100895356	ENSG00000273204	NA	lncRNA	0	exon	81.6935	77.9258	3536.34	3349.72	1761.42	5.41695	0.206527	1.12e-152	1.89e-150
1	100895556	100895563	8	+	68	100895557	ENSG00000273204	NA	lncRNA	200	ext_3UTR	1.6844	2.43518	42.4853	30.9471	19.388	3.69305	1.02989	3.61e-05	6.26e-05
1	100898820	100898828	9	+	395	100898827	ENSG00000162695	SLC30A7	protein_coding	0	intron	2.5266	0.811727	230.315	229.009	115.666	6.9431	0.786988	1.26e-18	8.34e-18
1	100898886	100898895	10	+	47	100898892	ENSG00000162695	SLC30A7	protein_coding	0	intron	0	0.811727	24.5967	29.7093	13.7794	5.11332	1.61215	0.000429924	0.000645852
1	100901362	100901383	22	+	49	100901369	ENSG00000162695	SLC30A7	protein_coding	0	intron	0	0	31.305	25.9956	14.3251	7.21621	2.79465	1.31e-05	2.43e-05
1	100920925	100920930	6	+	110	100920927	ENSG00000162695	SLC30A7	protein_coding	0	intron	10.1064	11.3642	50.3115	48.2775	30.0149	1.90886	0.675724	0.000898834	0.00130049
1	100973962	100973968	7	+	67	100973963	ENSG00000162695	SLC30A7	protein_coding	0	intron	31.1614	17.858	4.47214	4.95154	14.6108	-1.68672	1.03733	0.0181359	0.022706
1	100976338	100976349	12	+	62	100976344	ENSG00000162695	SLC30A7	protein_coding	0	3UTR	21.8972	24.3518	2.23607	4.95154	13.3592	-1.93996	1.12874	0.0118961	0.0151996
1	100976487	100976521	35	+	587	100976511	ENSG00000162695	SLC30A7	protein_coding	0	3UTR	209.708	160.722	83.8525	80.4626	133.686	-1.08645	0.353024	0.00102286	0.00147111
1	100978691	100978742	52	+	120	100978715	ENSG00000162695	SLC30A7	protein_coding	0	3UTR	46.321	47.8919	1.11803	6.18943	25.3801	-3.26835	0.969825	7.69e-05	0.000127585
1	100981746	100981762	17	+	227	100981754	ENSG00000162695	SLC30A7	protein_coding	0	3UTR	74.1136	101.466	8.94427	7.42732	47.9878	-3.20509	0.65182	1.06e-07	2.79e-07
1	101087260	101087270	11	+	310	101087262	ENSG00000233184	NA	lncRNA	0	exon	124.646	125.818	5.59017	2.47577	64.6323	-4.74491	0.705986	3.85e-12	1.66e-11
1	101241513	101241520	8	+	103	101241518	ENSG00000170989	S1PR1	protein_coding	0	3UTR	0.842201	1.62345	48.0755	70.5595	30.2752	5.19853	1.04455	1.48e-07	3.79e-07
1	103526680	103526693	14	+	506	103526689	ENSG00000185946	RNPC3	protein_coding	0	intron	4.211	4.87036	313.05	266.145	147.069	5.90081	0.544877	7.68e-28	8.02e-27
1	103527397	103527419	23	+	588	103527407	ENSG00000185946	RNPC3	protein_coding	0	intron	15.1596	12.9876	336.528	313.185	169.465	4.46879	0.392195	5.35e-31	6.38e-30
1	103528424	103528467	44	+	89	103528425	ENSG00000185946	RNPC3	protein_coding	0	intron	4.211	0.811727	35.7771	63.1322	25.983	3.88801	1.00017	9.56e-06	1.82e-05
1	103529079	103529098	20	+	366	103529087	ENSG00000185946	RNPC3	protein_coding	0	intron	13.4752	8.92899	207.954	189.397	104.939	4.05885	0.466965	3.96e-19	2.7e-18
1	103533874	103533889	16	+	123	103533883	ENSG00000185946	RNPC3	protein_coding	0	intron	55.5852	16.2345	16.7705	27.2335	28.9559	-0.436887	0.680193	0.395893	0.425276
1	103535459	103535472	14	+	122	103535471	ENSG00000185946	RNPC3	protein_coding	0	intron	0	0	65.964	77.9868	35.9877	8.99564	2.82665	1.48e-08	4.38e-08
1	103536407	103536416	10	+	164	103536410	ENSG00000185946	RNPC3	protein_coding	0	intron	0	0	107.331	84.1762	47.8769	9.50194	2.86124	1.7e-09	5.64e-09
1	103537530	103537563	34	+	327	103537557	ENSG00000185946	RNPC3	protein_coding	0	intron	114.539	98.2189	20.1246	64.3701	74.3132	-1.09355	0.586044	0.0262006	0.0322306
1	107059017	107059068	52	+	1426	107059042	ENSG00000198890	PRMT6	protein_coding	0	3UTR	160.86	176.956	571.315	626.37	383.876	1.78674	0.241053	3.21e-14	1.62e-13
1	108201159	108201173	15	+	100	108201163	ENSG00000260879	NA	lncRNA	0	exon	1.6844	0.811727	51.4296	63.1322	29.2645	5.14506	1.03966	1.69e-07	4.3e-07
1	108201473	108201498	26	+	482	108201491	ENSG00000260879	NA	lncRNA	0	exon	29.477	32.4691	215.781	264.908	135.659	2.87918	0.373673	1.67e-15	9.19e-15
1	108202305	108202373	69	+	83	108202340	ENSG00000280186	NA	TEC	0	exon	1.6844	2.43518	38.0132	54.467	24.1499	4.09766	0.969812	2.85e-06	5.94e-06
1	108202724	108202746	23	+	66	108202744	ENSG00000280186	NA	TEC	0	exon	0.842201	0.811727	44.7214	29.7093	19.0211	4.9079	1.26988	2.27e-05	4.06e-05
1	108203901	108203918	18	+	69	108203910	ENSG00000280186	NA	TEC	1158	intergenic	1.6844	1.62345	31.305	45.8018	20.1036	4.07623	1.06684	1.58e-05	2.9e-05
1	108310817	108310829	13	+	95	108310825	ENSG00000241361	SLC25A24P1	transcribed_unprocessed_pseudogene	0	intron	0	0	49.1935	63.1322	28.0814	8.54154	2.8076	1.04e-07	2.73e-07
1	108313967	108313978	12	+	268	108313976	ENSG00000241361	SLC25A24P1	transcribed_unprocessed_pseudogene	0	intron	0	0	154.289	160.925	78.8035	10.3608	2.92269	2.86e-11	1.14e-10
1	108324171	108324183	13	+	184	108324177	ENSG00000241361	SLC25A24P1	transcribed_unprocessed_pseudogene	0	intron	1.6844	0	143.108	66.8458	52.9096	6.60113	1.14415	4.73e-09	1.49e-08
1	108330858	108330872	15	+	85	108330869	ENSG00000241361	SLC25A24P1	transcribed_unprocessed_pseudogene	0	intron	0	0	57.0197	42.0881	24.777	8.30749	2.80117	2.74e-07	6.75e-07
1	108333923	108333953	31	+	796	108333938	ENSG00000241361	SLC25A24P1	transcribed_unprocessed_pseudogene	0	intron	14.3174	9.74072	452.804	448.115	231.244	5.17761	0.388541	2.38e-41	4.1e-40
1	108335158	108335186	29	+	219	108335168	ENSG00000241361	SLC25A24P1	transcribed_unprocessed_pseudogene	0	intron	3.3688	0.811727	108.449	144.833	64.3656	5.72569	0.801656	2.51e-13	1.19e-12
1	108638812	108638846	35	+	121	108638821	ENSG00000162636	FAM102B	protein_coding	0	3UTR	34.5302	42.2098	10.0623	23.5198	27.5805	-0.858779	0.684183	0.106757	0.122918
1	108639318	108639328	11	+	65	108639319	ENSG00000162636	FAM102B	protein_coding	0	3UTR	22.7394	28.4104	3.3541	0	13.626	-3.00822	1.38271	0.00286433	0.00392562
1	108662707	108662720	14	+	145	108662714	ENSG00000285923	NA	lncRNA	0	intron	4.211	6.49381	81.6165	73.0353	41.3391	3.63804	0.68258	1.1e-08	3.32e-08
1	108695124	108695148	25	+	82	108695142	ENSG00000134186	PRPF38B	protein_coding	0	intron	0	0	45.8394	50.7533	24.1482	8.26317	2.7948	2.99e-07	7.33e-07
1	108695227	108695254	28	+	69	108695235	ENSG00000134186	PRPF38B	protein_coding	0	intron	0	0	38.0132	43.326	20.3348	7.93157	2.78795	1.07e-06	2.41e-06
1	108695848	108695891	44	+	77	108695877	ENSG00000134186	PRPF38B	protein_coding	0	intron	0	0	33.541	58.1806	22.9304	8.1421	2.80842	6.23e-07	1.45e-06
1	108696238	108696244	7	+	87	108696243	ENSG00000134186	PRPF38B	protein_coding	0	intron	0	0	48.0755	54.467	25.6356	8.37521	2.79851	1.93e-07	4.86e-07
1	108696691	108696719	29	+	30986	108696700	ENSG00000134186	PRPF38B	protein_coding	0	exon	99.3797	112.83	17150.6	19049.8	9103.17	7.40392	0.196527	0	0
1	108697449	108697483	35	+	287	108697457	ENSG00000134186	PRPF38B	protein_coding	0	3UTR	1.6844	2.43518	167.705	163.401	83.8064	6.15234	0.749423	1.14e-16	6.73e-16
1	108699009	108699049	41	+	99	108699037	ENSG00000134186	PRPF38B	protein_coding	0	intron	0	0	59.2558	56.9428	29.0496	8.60974	2.80712	7.33e-08	1.97e-07
1	108699088	108699109	22	+	50	108699104	ENSG00000134186	PRPF38B	protein_coding	0	intron	0	0.811727	27.9508	29.7093	14.618	5.23711	1.58864	0.000312212	0.000477729
1	108699256	108699264	9	+	174	108699264	ENSG00000134186	PRPF38B	protein_coding	0	CDS	22.7394	10.5524	55.9017	103.982	48.294	1.98418	0.669717	0.000532758	0.000791363
1	108699299	108699314	16	+	314	108699304	ENSG00000134186	PRPF38B	protein_coding	0	CDS	53.9008	18.6697	95.0329	175.78	85.8458	1.64714	0.617019	0.00180834	0.00253572
1	108700054	108700091	38	+	469	108700084	ENSG00000134186	PRPF38B	protein_coding	0	3UTR	60.6384	64.9381	160.997	214.154	125.182	1.48532	0.36722	1.71e-05	3.11e-05
1	108700347	108700379	33	+	3515	108700366	ENSG00000134186	PRPF38B	protein_coding	0	3UTR	370.568	402.616	1516.05	1513.93	950.793	1.94622	0.192501	1.15e-24	1.04e-23
1	108700448	108700460	13	+	338	108700452	ENSG00000134186	PRPF38B	protein_coding	0	3UTR	54.743	57.6326	116.276	121.313	87.491	0.981532	0.385295	0.00592511	0.0078294
1	108700800	108700833	34	+	319	108700826	ENSG00000134186	PRPF38B	protein_coding	0	3UTR	42.11	34.0925	171.059	91.6036	84.7163	1.62198	0.495896	0.000286196	0.000440025
1	108700948	108700966	19	+	183	108700956	ENSG00000134186	PRPF38B	protein_coding	0	3UTR	24.4238	26.787	90.5608	49.5154	47.8217	1.22681	0.570413	0.0119772	0.0152967
1	108701058	108701093	36	+	146	108701083	ENSG00000134186	PRPF38B	protein_coding	0	3UTR	24.4238	13.7994	49.1935	69.3216	39.1846	1.36209	0.624654	0.00923345	0.0119424
1	108701161	108701205	45	+	3313	108701184	ENSG00000134186	PRPF38B	protein_coding	0	3UTR	360.462	357.16	1453.44	1417.38	897.111	1.97706	0.191209	1.08e-25	1.03e-24
1	108701374	108701388	15	+	68	108701387	ENSG00000134186	PRPF38B	protein_coding	0	3UTR	15.1596	4.87036	24.5967	27.2335	17.9651	0.862823	0.813968	0.133437	0.152033
1	108702884	108702898	15	+	105	108702886	ENSG00000134186	PRPF38B	protein_coding	0	3UTR	9.26421	24.3518	34.6591	40.8502	27.2813	0.819756	0.694156	0.127195	0.145252
1	108748092	108748103	12	+	117	108748102	ENSG00000116266	STXBP3	protein_coding	0	intron	0	5.68209	59.2558	70.5595	33.8743	4.11468	0.978012	2.38e-06	5.04e-06
1	108759954	108759961	8	+	58	108759957	ENSG00000116266	STXBP3	protein_coding	0	intron	1.6844	0	35.7771	29.7093	16.7927	4.63449	1.33894	8.26e-05	0.000136339
1	108779390	108779417	28	+	77	108779409	ENSG00000116266	STXBP3	protein_coding	0	CDS	43.7944	19.4814	1.11803	0	16.0985	-4.78063	1.62074	0.000753299	0.00109976
1	108781541	108781558	18	+	60	108781543	ENSG00000116266	STXBP3	protein_coding	0	exon	21.8972	16.2345	6.7082	9.90309	13.6858	-0.704697	0.796432	0.205741	0.229238
1	108877495	108877511	17	+	8865	108877504	ENSG00000121957	GPSM2	protein_coding	0	5UTR	29.477	26.787	5632.66	4653.21	2585.53	7.49802	0.26606	1.53e-175	3.62e-173
1	108878228	108878253	26	+	59	108878229	ENSG00000121957	GPSM2	protein_coding	0	intron	0	0	27.9508	42.0881	17.5097	7.62085	2.79563	3.68e-06	7.53e-06
1	108884798	108884809	12	+	153	108884803	ENSG00000121957	GPSM2	protein_coding	0	intron	0.842201	1.62345	71.5542	106.458	45.1195	5.85733	0.980404	8.88e-10	3.04e-09
1	108924357	108924378	22	+	729	108924360	ENSG00000121957	GPSM2	protein_coding	0	3UTR	251.818	270.305	57.0197	56.9428	159.021	-2.12479	0.33226	3.06e-11	1.22e-10
1	108933538	108933567	30	+	54	108933543	ENSG00000121957	GPSM2	protein_coding	0	3UTR	21.055	17.858	6.7082	1.23789	11.7148	-1.32046	1.14689	0.052813	0.0628096
1	108934352	108934370	19	+	82	108934359	ENSG00000121957	GPSM2	protein_coding	0	3UTR	26.1082	32.4691	8.94427	3.71366	17.8088	-1.61674	0.937241	0.016867	0.0211901
1	108934541	108934553	13	+	71	108934543	ENSG00000121957	GPSM2	protein_coding	0	3UTR	22.7394	31.6573	2.23607	3.71366	15.0866	-2.53386	1.12418	0.00272252	0.00374057
1	108938168	108938177	10	+	129	108938173	ENSG00000121957	GPSM2	protein_coding	3623	intergenic	53.9008	45.4567	1.11803	9.90309	27.5947	-2.69748	0.976751	0.000574847	0.000850063
1	109094773	109094825	53	+	534	109094797	ENSG00000215717	TMEM167B	protein_coding	0	3UTR	122.119	144.487	116.276	132.454	128.834	-0.0900485	0.327018	0.769395	0.788341
1	109095519	109095534	16	+	64	109095520	ENSG00000215717	TMEM167B	protein_coding	0	3UTR	17.6862	30.0339	5.59017	1.23789	13.637	-1.92481	1.21571	0.0147609	0.0186616
1	109096930	109096946	17	+	1415	109096934	ENSG00000215717	TMEM167B	protein_coding	0	3UTR	341.091	406.675	321.994	273.573	335.833	-0.307794	0.254289	0.210135	0.233854
1	109100279	109100381	103	+	357	109100369	ENSG00000270066	NA	lncRNA	0	exon	18.5284	11.3642	205.718	169.59	101.3	3.55208	0.465055	2.35e-15	1.28e-14
1	109203222	109203246	25	+	1584	109203227	ENSG00000116299	ELAPOR1	protein_coding	0	3UTR	484.265	435.897	287.335	266.145	368.411	-0.700899	0.236907	0.00228113	0.00316267
1	109214169	109214271	103	+	3323	109214181	ENSG00000031698	SARS1	protein_coding	0	intron	1188.34	663.181	542.246	755.11	787.221	-0.465913	0.320426	0.122575	0.140216
1	109214907	109214946	40	+	23296	109214923	ENSG00000031698	SARS1	protein_coding	0	exon	635.019	720.002	13098.9	12303.3	6689.31	4.21605	0.173597	2.63e-131	3.18e-129
1	109215112	109215186	75	+	1904	109215153	ENSG00000031698	SARS1	protein_coding	0	exon	67.376	85.2313	984.988	1037.35	543.736	3.69861	0.249068	7.32e-51	1.68e-49
1	109215674	109215720	47	+	1177	109215678	ENSG00000031698	SARS1	protein_coding	0	intron	55.5852	58.4443	612.683	607.802	333.629	3.38553	0.266353	5.96e-38	9.18e-37
1	109217481	109217541	61	+	2925	109217490	ENSG00000031698	SARS1	protein_coding	0	intron	99.3797	138.805	1409.84	1702.09	837.53	3.6758	0.258638	7.72e-47	1.58e-45
1	109220123	109220167	45	+	1153	109220132	ENSG00000031698	SARS1	protein_coding	0	intron	31.1614	34.0925	683.119	573.141	330.378	4.22873	0.302849	2.76e-45	5.39e-44
1	109221510	109221524	15	+	59	109221512	ENSG00000031698	SARS1	protein_coding	0	intron	0.842201	1.62345	36.8951	28.4714	16.958	4.16069	1.18588	5.72e-05	9.66e-05
1	109224025	109224056	32	+	783	109224030	ENSG00000031698	SARS1	protein_coding	0	CDS	307.403	160.722	107.331	153.498	182.239	-0.742203	0.407687	0.0459999	0.0550601
1	109257455	109257465	11	+	110	109257457	ENSG00000143126	CELSR2	protein_coding	0	intron	1.6844	0.811727	61.4919	64.3701	32.0895	5.30481	1.01652	4.72e-08	1.3e-07
1	109259389	109259409	21	+	267	109259400	ENSG00000143126	CELSR2	protein_coding	0	intron	1.6844	7.30554	139.754	162.163	77.7268	4.90633	0.646071	4.4e-15	2.36e-14
1	109259436	109259546	111	+	2073	109259493	ENSG00000143126	CELSR2	protein_coding	0	intron	18.5284	12.1759	1135.92	1262.64	607.318	6.25938	0.329974	5.4e-81	2.57e-79
1	109275747	109275769	23	+	3049	109275751	ENSG00000143126	CELSR2	protein_coding	0	3UTR	1030.01	1112.07	254.912	282.238	669.807	-1.95715	0.214129	9.51e-21	7.08e-20
1	109429898	109429920	23	+	89	109429904	ENSG00000143126	CELSR2	protein_coding	154147	intergenic	2.5266	4.87036	50.3115	43.326	25.2586	3.30962	0.858139	1.22e-05	2.28e-05
1	109482119	109482143	25	+	1660	109482129	ENSG00000143028	SYPL2	protein_coding	0	3UTR	640.072	581.196	108.449	107.696	359.354	-2.45821	0.256137	1.28e-22	1.05e-21
1	109485014	109485052	39	+	122	109485034	ENSG00000162650	ATXN7L2	protein_coding	0	intron	0	0	64.846	79.2247	36.0177	8.99677	2.82799	1.5e-08	4.44e-08
1	109492727	109492742	16	+	74	109492733	ENSG00000162650	ATXN7L2	protein_coding	0	3UTR	30.3192	23.5401	7.82624	2.47577	16.0403	-1.69317	1.02758	0.0173731	0.0217941
1	109500414	109500443	30	+	636	109500435	ENSG00000174151	CYB561D1	protein_coding	0	3UTR	200.444	241.895	63.7279	53.2291	139.824	-1.83057	0.359041	8.1e-08	2.16e-07
1	109548862	109548958	97	+	131	109548898	ENSG00000065135	GNAI3	protein_coding	0	intron	2.5266	1.62345	46.9574	103.982	38.7725	4.87323	0.927393	1.99e-08	5.78e-08
1	109549119	109549186	68	+	54	109549143	ENSG00000065135	GNAI3	protein_coding	0	intron	1.6844	2.43518	31.305	25.9956	15.355	3.23002	1.10526	0.000348038	0.000529069
1	109552193	109552209	17	+	59	109552193	ENSG00000065135	GNAI3	protein_coding	0	intron	0.842201	0	42.4853	24.7577	17.0213	5.4994	1.57001	0.000167539	0.000265465
1	109553662	109553675	14	+	117	109553672	ENSG00000065135	GNAI3	protein_coding	0	intron	0	0	61.4919	76.7489	34.5602	8.92282	2.82573	2.1e-08	6.08e-08
1	109554199	109554207	9	+	609	109554204	ENSG00000065135	GNAI3	protein_coding	0	intron	0.842201	0.811727	399.138	309.471	177.566	8.4973	1.01402	3.72e-16	2.13e-15
1	109561659	109561741	83	+	100	109561711	ENSG00000065135	GNAI3	protein_coding	0	intron	4.211	0	43.6033	69.3216	29.284	4.32846	1.05299	3.73e-06	7.64e-06
1	109561958	109561981	24	+	72	109561958	ENSG00000065135	GNAI3	protein_coding	0	intron	1.6844	0	30.1869	53.2291	21.2751	5.0591	1.29205	1.69e-05	3.09e-05
1	109562570	109562579	10	+	112	109562576	ENSG00000065135	GNAI3	protein_coding	0	intron	0	0	59.2558	73.0353	33.0728	8.84292	2.82043	2.91e-08	8.27e-08
1	109563004	109563044	41	+	114	109563011	ENSG00000065135	GNAI3	protein_coding	0	intron	1.6844	0	62.6099	69.3216	33.404	5.88667	1.15156	1.42e-07	3.65e-07
1	109564001	109564032	32	+	46	109564030	ENSG00000065135	GNAI3	protein_coding	0	intron	0	0	27.9508	25.9956	13.4866	7.08824	2.79758	1.92e-05	3.47e-05
1	109570634	109570643	10	+	49	109570640	ENSG00000065135	GNAI3	protein_coding	0	intron	1.6844	0	27.9508	27.2335	14.2172	4.29315	1.40575	0.000283776	0.000436665
1	109580406	109580415	10	+	298	109580411	ENSG00000065135	GNAI3	protein_coding	0	intron	1.6844	0	207.954	136.167	86.4515	7.39603	1.0614	5.87e-12	2.49e-11
1	109582813	109582833	21	+	90	109582816	ENSG00000065135	GNAI3	protein_coding	0	intron	0	0	61.4919	43.326	26.2045	8.41099	2.80642	1.88e-07	4.75e-07
1	109586928	109586948	21	+	93	109586942	ENSG00000065135	GNAI3	protein_coding	0	intron	41.2678	17.858	1.11803	25.9956	21.5599	-0.498244	0.863329	0.346778	0.375574
1	109589151	109589164	14	+	41	109589160	ENSG00000065135	GNAI3	protein_coding	0	intron	0.842201	0	22.3607	24.7577	11.9901	4.81179	1.66588	0.000851993	0.00123597
1	109589391	109589421	31	+	466	109589411	ENSG00000065135	GNAI3	protein_coding	0	intron	16.0018	8.11727	194.538	325.564	136.055	4.32906	0.508442	1.54e-18	1.01e-17
1	109592509	109592560	52	+	339	109592552	ENSG00000065135	GNAI3	protein_coding	0	3UTR	36.2146	41.3981	144.226	143.595	91.3585	1.78412	0.400218	2.02e-06	4.33e-06
1	109592992	109593001	10	+	223	109592997	ENSG00000065135	GNAI3	protein_coding	0	3UTR	47.1632	49.5153	65.964	58.1806	55.2058	0.299992	0.437147	0.449052	0.478467
1	109593314	109593353	40	+	77	109593342	ENSG00000065135	GNAI3	protein_coding	0	3UTR	14.3174	12.1759	27.9508	24.7577	19.8005	0.6797	0.676614	0.196389	0.21932
1	109593415	109593554	140	+	31931	109593509	ENSG00000065135	GNAI3	protein_coding	0	3UTR	5107.95	5309.5	11491.2	11199.2	8276.94	1.1073	0.155206	5.25e-13	2.42e-12
1	109593816	109593872	57	+	305	109593835	ENSG00000065135	GNAI3	protein_coding	0	3UTR	35.3724	60.0678	129.692	90.3657	78.8745	1.04982	0.477458	0.0135493	0.0171901
1	109594240	109594277	38	+	221	109594247	ENSG00000065135	GNAI3	protein_coding	0	3UTR	25.266	44.645	86.0886	73.0353	57.2587	1.00525	0.514043	0.0251753	0.0310252
1	109594349	109594362	14	+	638	109594354	ENSG00000065135	GNAI3	protein_coding	0	3UTR	85.0623	89.2899	243.731	258.718	169.2	1.46249	0.305781	5.93e-07	1.39e-06
1	109598104	109598111	8	+	96	109598107	ENSG00000065135	GNAI3	protein_coding	0	3UTR	9.26421	10.5524	46.9574	37.1366	25.9777	1.74388	0.724813	0.00337058	0.00458665
1	109618152	109618186	35	+	127	109618175	ENSG00000116337	AMPD2	protein_coding	0	exon	9.26421	4.05863	72.6722	56.9428	35.7344	3.01535	0.732208	4.14e-06	8.39e-06
1	109618316	109618330	15	+	429	109618323	ENSG00000116337	AMPD2	protein_coding	0	exon	86.7467	70.6202	138.636	142.357	109.59	0.760973	0.356098	0.0222693	0.0275976
1	109632042	109632059	18	+	11271	109632050	ENSG00000116337	AMPD2	protein_coding	0	3UTR	2890.43	3291.55	2164.51	2287.61	2658.53	-0.460702	0.176087	0.0078115	0.0101841
1	109661696	109661725	30	+	5165	109661700	ENSG00000168765	GSTM4	protein_coding	0	3UTR	1128.55	1570.69	1024.12	1205.7	1232.26	-0.261014	0.237124	0.256481	0.282395
1	109665491	109665504	14	+	162	109665497	ENSG00000168765	GSTM4	protein_coding	0	3UTR	42.11	56.0091	23.4787	27.2335	37.2078	-0.751232	0.553878	0.108748	0.125114
1	109693609	109693616	8	+	203	109693610	ENSG00000213366	GSTM2	protein_coding	0	3UTR	52.2164	47.8919	53.6656	42.0881	48.9655	-0.0485744	0.457806	0.903167	0.911949
1	109917750	109917779	30	+	55	109917761	ENSG00000184371	CSF1	protein_coding	0	intron	0	0	39.1312	24.7577	15.9722	7.43192	2.80027	7.19e-06	1.4e-05
1	109930987	109930999	13	+	176	109930993	ENSG00000184371	CSF1	protein_coding	0	3UTR	76.6402	58.4443	10.0623	4.95154	37.5246	-2.87638	0.726294	9.21e-06	1.76e-05
1	109989707	109989725	19	+	79	109989714	ENSG00000168710	AHCYL1	protein_coding	0	intron	0	0	53.6656	38.3745	23.01	8.16543	2.79836	4.85e-07	1.15e-06
1	109990014	109990032	19	+	1198	109990020	ENSG00000168710	AHCYL1	protein_coding	0	intron	6.7376	12.1759	693.181	687.027	349.78	6.13655	0.394559	4.24e-55	1.09e-53
1	109995426	109995435	10	+	138	109995430	ENSG00000168710	AHCYL1	protein_coding	0	intron	3.3688	2.43518	100.623	50.7533	39.2951	4.43262	0.841534	1.61e-08	4.74e-08
1	109995524	109995533	10	+	117	109995526	ENSG00000168710	AHCYL1	protein_coding	0	intron	3.3688	4.05863	65.964	60.6564	33.512	3.83273	0.768623	7.12e-08	1.92e-07
1	110023672	110023752	81	+	6813	110023742	ENSG00000168710	AHCYL1	protein_coding	0	3UTR	1820	2185.98	1114.68	1190.85	1577.88	-0.773555	0.195517	5.23e-05	8.88e-05
1	110034958	110034965	8	+	76	110034964	ENSG00000143093	STRIP1	protein_coding	0	intron	0.842201	0	50.3115	37.1366	22.0726	5.99536	1.4888	3.55e-05	6.17e-05
1	110038029	110038071	43	+	1245	110038037	ENSG00000143093	STRIP1	protein_coding	0	exon	5.8954	5.68209	812.811	623.894	362.071	6.8954	0.471489	9.02e-49	1.94e-47
1	110038990	110038998	9	+	78	110038995	ENSG00000143093	STRIP1	protein_coding	0	intron	0	0.811727	51.4296	38.3745	22.6539	6.04985	1.4826	3.03e-05	5.32e-05
1	110054644	110054690	47	+	64	110054644	ENSG00000143093	STRIP1	protein_coding	0	exon	21.8972	28.4104	2.23607	1.23789	13.4454	-3.07337	1.27709	0.00176832	0.002483
1	110202191	110202205	15	+	133	110202200	ENSG00000197106	SLC6A17	protein_coding	0	3UTR	51.3742	52.7622	7.82624	0	27.9907	-3.18681	1.04024	0.00021041	0.000329065
1	110224034	110224056	23	+	279	110224039	ENSG00000116396	KCNC4	protein_coding	0	exon	56.4274	33.2808	107.331	92.8414	72.4702	1.01041	0.469243	0.0158777	0.0200046
1	110224468	110224476	9	+	264	110224469	ENSG00000116396	KCNC4	protein_coding	0	exon	49.6898	49.5153	79.3804	90.3657	67.2378	0.672725	0.419654	0.0782723	0.0914915
1	110227107	110227115	9	+	57	110227107	ENSG00000116396	KCNC4	protein_coding	0	intron	16.844	29.2222	1.11803	0	11.7961	-4.14882	1.71027	0.00257037	0.00354224
1	110233205	110233237	33	+	230	110233231	ENSG00000116396	KCNC4	protein_coding	0	3UTR	80.8513	79.5492	15.6525	27.2335	50.8216	-1.69457	0.56356	0.000623696	0.00091885
1	110234022	110234054	33	+	1415	110234044	ENSG00000116396	KCNC4	protein_coding	0	3UTR	563.432	566.585	30.1869	25.9956	296.55	-4.28191	0.326241	3.06e-40	5.1e-39
1	110343196	110343222	27	+	116	110343203	ENSG00000162775	RBM15	protein_coding	0	intron	1.6844	0.811727	54.7837	79.2247	34.1261	5.39632	1.02181	3.33e-08	9.36e-08
1	110344256	110344283	28	+	162	110344272	ENSG00000162775	RBM15	protein_coding	0	intron	7.5798	5.68209	89.4427	81.7005	46.1013	3.50515	0.632273	3.31e-09	1.06e-08
1	110345345	110345352	8	+	55	110345346	ENSG00000162775	RBM15	protein_coding	0	intron	0	1.62345	35.7771	25.9956	15.849	4.53221	1.3658	0.000133653	0.000214555
1	110345785	110345805	21	+	117	110345803	ENSG00000162775	RBM15	protein_coding	0	intron	0.842201	5.68209	73.7902	53.2291	33.3859	3.94044	0.889957	9.5e-07	2.15e-06
1	110346461	110346542	82	+	78	110346504	ENSG00000162775	RBM15	protein_coding	0	3UTR	3.3688	2.43518	38.0132	45.8018	22.4047	3.46836	0.917426	1.65e-05	3.01e-05
1	110346575	110346602	28	+	370	110346587	ENSG00000162775	RBM15	protein_coding	0	3UTR	17.6862	19.4814	204.6	175.78	104.387	3.26611	0.422968	1.35e-15	7.46e-15
1	110346666	110346685	20	+	8519	110346674	ENSG00000162775	RBM15	protein_coding	0	3UTR	467.421	542.233	4371.51	4191.48	2393.16	3.06674	0.184268	4.48e-63	1.42e-61
1	110347198	110347252	55	+	4269	110347205	ENSG00000224699	LAMTOR5-AS1	lncRNA	0	exon	69.9026	99.8424	2586.01	2166.3	1230.51	4.78204	0.25433	6.63e-80	3.09e-78
1	110348089	110348116	28	+	629	110348100	ENSG00000224699	LAMTOR5-AS1	lncRNA	0	intron	0	0.811727	405.846	328.04	183.674	9.39132	1.32692	2.9e-11	1.16e-10
1	110348927	110348938	12	+	122	110348929	ENSG00000224699	LAMTOR5-AS1	lncRNA	0	intron	0	0	76.0263	66.8458	35.718	8.98418	2.8256	1.54e-08	4.54e-08
1	110350950	110350974	25	+	149	110350974	ENSG00000224699	LAMTOR5-AS1	lncRNA	0	intron	5.0532	0.811727	57.0197	112.648	43.8831	4.57033	0.879406	2.05e-08	5.95e-08
1	110351961	110351977	17	+	194	110351972	ENSG00000224699	LAMTOR5-AS1	lncRNA	0	intron	1.6844	1.62345	118.512	103.982	56.4505	5.8403	0.850573	2.61e-12	1.14e-11
1	110352081	110352094	14	+	122	110352083	ENSG00000224699	LAMTOR5-AS1	lncRNA	0	intron	0.842201	0.811727	67.082	74.2732	35.7523	6.01269	1.1253	5.22e-08	1.43e-07
1	110354429	110354446	18	+	174	110354431	ENSG00000224699	LAMTOR5-AS1	lncRNA	0	intron	0	0	114.039	89.1278	50.7918	9.60453	2.86797	1.07e-09	3.64e-09
1	110355765	110355778	14	+	134	110355769	ENSG00000224699	LAMTOR5-AS1	lncRNA	0	intron	0	0	77.1443	80.4626	39.4017	9.16036	2.83544	7.01e-09	2.16e-08
1	110357053	110357075	23	+	143	110357072	ENSG00000224699	LAMTOR5-AS1	lncRNA	0	intron	0	0	106.213	59.4185	41.4079	9.23177	2.85825	8.21e-09	2.51e-08
1	110362849	110362879	31	+	2527	110362858	ENSG00000224699	LAMTOR5-AS1	lncRNA	0	intron	12.633	17.0463	1418.79	1512.7	740.29	6.59504	0.320966	2.25e-94	1.39e-92
1	110365551	110365574	24	+	89	110365560	ENSG00000224699	LAMTOR5-AS1	lncRNA	0	intron	4.211	1.62345	46.9574	49.5154	25.5768	3.69629	0.9009	4.27e-06	8.63e-06
1	110366866	110366909	44	+	663	110366873	ENSG00000224699	LAMTOR5-AS1	lncRNA	0	intron	16.0018	16.2345	389.076	341.657	190.742	4.44699	0.374371	1.82e-33	2.4e-32
1	110372044	110372057	14	+	531	110372054	ENSG00000224699	LAMTOR5-AS1	lncRNA	0	exon	3.3688	4.05863	329.82	281	154.562	6.2604	0.577597	9.92e-28	1.03e-26
1	110372102	110372121	20	+	741	110372106	ENSG00000224699	LAMTOR5-AS1	lncRNA	0	exon	1.6844	1.62345	457.276	406.027	216.653	7.88607	0.757504	6.7e-25	6.13e-24
1	110372989	110373013	25	+	16759	110373004	ENSG00000224699	LAMTOR5-AS1	lncRNA	0	exon	350.355	331.184	9583.79	9114.55	4844.97	4.76726	0.170691	1.08e-172	2.47e-170
1	110413599	110413610	12	+	179	110413607	ENSG00000224699	LAMTOR5-AS1	lncRNA	0	intron	25.266	22.7283	65.964	76.7489	47.6768	1.3829	0.522891	0.00271896	0.00373593
1	110416263	110416280	18	+	78	110416274	ENSG00000224699	LAMTOR5-AS1	lncRNA	0	exon	21.8972	26.787	8.94427	13.6167	17.8113	-0.721178	0.729603	0.183857	0.206028
1	111140323	111140366	44	+	659	111140357	ENSG00000134255	CEPT1	protein_coding	0	intron	384.043	113.642	32.423	42.0881	143.049	-2.53041	0.60353	3.4e-06	6.99e-06
1	111141585	111141592	8	+	49	111141587	ENSG00000134255	CEPT1	protein_coding	0	intron	0	0	22.3607	35.8987	14.5648	7.23293	2.80594	1.37e-05	2.54e-05
1	111148010	111148020	11	+	2083	111148015	ENSG00000134255	CEPT1	protein_coding	0	CDS	1.6844	6.49381	1180.64	1258.93	611.938	8.1463	0.506583	7.41e-58	2.05e-56
1	111184807	111184831	25	+	304	111184813	ENSG00000134255	CEPT1	protein_coding	0	3UTR	99.3797	103.901	23.4787	45.8018	68.1403	-1.37481	0.511654	0.00237468	0.00328572
1	111185095	111185110	16	+	63	111185104	ENSG00000134255	CEPT1	protein_coding	0	3UTR	21.055	29.2222	1.11803	1.23789	13.1583	-3.57772	1.39083	0.00127997	0.0018244
1	111461212	111461353	142	+	37604	111461328	ENSG00000116459	ATP5PB	protein_coding	0	3UTR	9234.73	10173.4	7978.29	8628.06	9003.61	-0.218528	0.164197	0.175968	0.197701
1	111461402	111461430	29	+	1458	111461412	ENSG00000116459	ATP5PB	protein_coding	0	3UTR	344.46	426.968	290.689	325.564	346.92	-0.305053	0.253462	0.212837	0.236706
1	111461508	111461527	20	+	201	111461521	ENSG00000116459	ATP5PB	protein_coding	0	3UTR	61.4806	57.6326	30.1869	37.1366	46.6092	-0.675843	0.492957	0.116998	0.134141
1	111621357	111621394	38	+	71	111621366	ENSG00000116473	RAP1A	protein_coding	0	intron	0.842201	0.811727	44.7214	35.8987	20.5685	5.06032	1.23702	1.02e-05	1.94e-05
1	111626185	111626204	20	+	49	111626186	ENSG00000116473	RAP1A	protein_coding	0	intron	0	0	27.9508	29.7093	14.415	7.23114	2.79195	1.22e-05	2.28e-05
1	111636368	111636381	14	+	272	111636379	ENSG00000116473	RAP1A	protein_coding	0	intron	0.842201	1.62345	169.941	144.833	79.3099	6.7543	0.903721	8.25e-14	4.04e-13
1	111712945	111712958	14	+	72	111712953	ENSG00000116473	RAP1A	protein_coding	0	3UTR	25.266	21.9166	7.82624	9.90309	16.228	-0.930316	0.793818	0.105251	0.121292
1	111713029	111713043	15	+	205	111713035	ENSG00000116473	RAP1A	protein_coding	0	3UTR	66.5338	70.6202	16.7705	29.7093	45.9085	-1.3348	0.573567	0.00663277	0.00871456
1	111713090	111713120	31	+	2286	111713114	ENSG00000116473	RAP1A	protein_coding	0	3UTR	696.5	774.387	260.502	336.705	517.023	-1.25936	0.245824	1.27e-07	3.28e-07
1	111713163	111713183	21	+	85	111713170	ENSG00000116473	RAP1A	protein_coding	0	3UTR	32.0036	30.8456	7.82624	2.47577	18.2878	-2.00474	0.989257	0.00628373	0.00827754
1	111716684	111716697	14	+	137	111716689	ENSG00000116473	RAP1A	protein_coding	0	3UTR	41.2678	52.7622	17.8885	8.6652	30.146	-1.45972	0.716446	0.0112165	0.0143779
1	111756917	111756954	38	+	916	111756929	ENSG00000064703	DDX20	protein_coding	0	intron	2.5266	5.68209	542.246	521.15	267.901	6.93191	0.527661	1.6e-39	2.59e-38
1	111759291	111759338	48	+	463	111759301	ENSG00000064703	DDX20	protein_coding	0	intron	4.211	0.811727	290.689	243.864	134.894	6.61545	0.682891	1.95e-22	1.59e-21
1	111759480	111759487	8	+	121	111759483	ENSG00000064703	DDX20	protein_coding	0	CDS	2.5266	0	65.964	73.0353	35.3815	5.44411	1.02959	3.04e-08	8.61e-08
1	111767254	111767269	16	+	1693	111767262	ENSG00000064703	DDX20	protein_coding	0	3UTR	256.871	282.481	604.856	617.705	440.478	1.1466	0.22442	1.59e-07	4.06e-07
1	111767478	111767518	41	+	478	111767485	ENSG00000064703	DDX20	protein_coding	0	3UTR	75.798	86.043	186.712	142.357	122.727	0.94112	0.358589	0.00500552	0.00667279
1	111767573	111767579	7	+	325	111767577	ENSG00000064703	DDX20	protein_coding	0	3UTR	37.899	51.1388	141.99	111.41	85.6095	1.38155	0.430362	0.000467302	0.000698599
1	111769674	111769682	9	+	56	111769681	ENSG00000064703	DDX20	protein_coding	0	3UTR	16.844	17.858	10.0623	6.18943	12.7384	-0.612977	0.787108	0.263413	0.289565
1	111769792	111769807	16	+	240	111769794	ENSG00000064703	DDX20	protein_coding	0	exon	58.1118	73.0554	65.964	27.2335	56.0912	-0.369587	0.524593	0.41004	0.439489
1	112417935	112417945	11	+	81	112417936	ENSG00000143079	CTTNBP2NL	protein_coding	0	intron	22.7394	25.9753	20.1246	4.95154	18.4477	-0.540032	0.755589	0.314611	0.342688
1	112460062	112460094	33	+	127	112460064	ENSG00000143079	CTTNBP2NL	protein_coding	0	3UTR	48.8476	49.5153	7.82624	1.23789	26.8568	-2.97465	0.933089	0.000156975	0.000249636
1	112461161	112461169	9	+	96	112461164	ENSG00000143079	CTTNBP2NL	protein_coding	0	3UTR	19.3706	49.5153	4.47214	9.90309	20.8153	-1.65192	0.974608	0.0163256	0.0205437
1	112620482	112620512	31	+	490	112620503	ENSG00000116489	CAPZA1	protein_coding	0	intron	14.3174	11.3642	257.148	283.476	141.576	4.32619	0.418125	5.05e-26	4.87e-25
1	112620647	112620675	29	+	1236	112620668	ENSG00000116489	CAPZA1	protein_coding	0	intron	20.2128	10.5524	701.007	708.071	359.961	5.4797	0.358861	1.5e-53	3.72e-52
1	112621229	112621237	9	+	66	112621231	ENSG00000116489	CAPZA1	protein_coding	0	intron	0	0.811727	40.2492	35.8987	19.2399	5.76014	1.51132	7.2e-05	0.000119873
1	112621266	112621289	24	+	49	112621274	ENSG00000116489	CAPZA1	protein_coding	0	intron	0	0.811727	22.3607	34.6608	14.4583	5.19456	1.61071	0.000366665	0.000555632
1	112622359	112622371	13	+	84	112622366	ENSG00000116489	CAPZA1	protein_coding	0	intron	0	0	45.8394	53.2291	24.7671	8.30896	2.79614	2.52e-07	6.24e-07
1	112663615	112663628	14	+	380	112663624	ENSG00000116489	CAPZA1	protein_coding	0	intron	173.493	132.311	5.59017	7.42732	79.7056	-4.40983	0.608959	6.46e-14	3.19e-13
1	112671529	112671568	40	+	4449	112671533	ENSG00000116489	CAPZA1	protein_coding	0	3UTR	1527.75	1462.73	517.65	458.018	991.538	-1.58905	0.197015	2.26e-16	1.31e-15
1	112671607	112671622	16	+	19072	112671613	ENSG00000116489	CAPZA1	protein_coding	0	3UTR	5926.57	6182.11	2578.19	2615.65	4325.63	-1.20342	0.159752	2.28e-14	1.16e-13
1	112700726	112700765	40	+	3715	112700736	ENSG00000155363	MOV10	protein_coding	0	3UTR	1387.1	1334.48	261.62	235.198	804.6	-2.42638	0.207341	1.98e-32	2.5e-31
1	112701124	112701130	7	+	57	112701128	ENSG00000155363	MOV10	protein_coding	368	ext_3UTR	21.8972	23.5401	1.11803	1.23789	11.9483	-3.37326	1.4217	0.00210986	0.0029372
1	112850567	112850571	5	+	83	112850568	ENSG00000224167	LINC01357	lncRNA	0	intron	26.9504	30.8456	8.94427	6.18943	18.2324	-1.41846	0.853199	0.0245303	0.0302629
1	112877868	112877881	14	+	170	112877870	ENSG00000224167	LINC01357	lncRNA	0	exon	58.954	62.503	4.47214	23.5198	37.3622	-1.68729	0.820161	0.00768476	0.0100279
1	112960651	112960682	32	+	203	112960671	ENSG00000226419	SLC16A1-AS1	lncRNA	0	exon	55.5852	68.9968	29.0689	32.185	46.459	-0.850974	0.509473	0.0548296	0.0650843
1	112961018	112961040	23	+	162	112961033	ENSG00000226419	SLC16A1-AS1	lncRNA	0	exon	1.6844	6.49381	82.7345	96.5551	46.867	4.22198	0.739842	1.31e-09	4.41e-09
1	112975421	112975451	31	+	892	112975428	ENSG00000226419	SLC16A1-AS1	lncRNA	0	exon	344.46	361.218	32.423	11.141	187.311	-3.90954	0.454723	9.2e-19	6.13e-18
1	112975486	112975495	10	+	129	112975487	ENSG00000226419	SLC16A1-AS1	lncRNA	0	intron	47.1632	54.3857	3.3541	3.71366	27.1542	-3.48047	0.884922	1.03e-05	1.96e-05
1	113047053	113047061	9	+	71	113047054	ENSG00000226419	SLC16A1-AS1	lncRNA	0	exon	31.1614	22.7283	3.3541	3.71366	15.2394	-2.28732	1.07264	0.00411192	0.0055385
1	113084973	113084993	21	+	614	113084978	ENSG00000198799	LRIG2	protein_coding	0	intron	1.6844	3.24691	330.938	386.22	180.522	7.05899	0.657524	7.44e-27	7.42e-26
1	113100851	113100867	17	+	68	113100858	ENSG00000198799	LRIG2	protein_coding	0	intron	3.3688	3.24691	43.6033	25.9956	19.0537	2.92463	0.974581	0.000278519	0.000429086
1	113124716	113124744	29	+	91	113124738	ENSG00000198799	LRIG2	protein_coding	0	3UTR	37.0568	27.5987	5.59017	9.90309	20.0372	-1.56785	0.860398	0.0149145	0.0188458
1	113125191	113125204	14	+	302	113125194	ENSG00000198799	LRIG2	protein_coding	0	3UTR	125.488	95.7837	24.5967	16.0925	65.4902	-2.26603	0.527536	2.85e-06	5.95e-06
1	113132255	113132264	10	+	88	113132260	ENSG00000198799	LRIG2	protein_coding	0	3UTR	26.9504	37.3394	4.47214	7.42732	19.0473	-1.91346	0.921718	0.00611066	0.00806079
1	113395059	113395075	17	+	62	113395066	ENSG00000081026	MAGI3	protein_coding	0	intron	0	0	39.1312	33.4229	18.1385	7.70558	2.78683	2.47e-06	5.21e-06
1	113396394	113396399	6	+	161	113396396	ENSG00000081026	MAGI3	protein_coding	0	intron	2.5266	0	106.213	77.9868	46.6817	5.89812	0.989335	8.63e-10	2.96e-09
1	113398497	113398504	8	+	92	113398498	ENSG00000081026	MAGI3	protein_coding	0	intron	0	0	51.4296	56.9428	27.0931	8.47911	2.80203	1.26e-07	3.27e-07
1	113496569	113496581	13	+	92	113496573	ENSG00000081026	MAGI3	protein_coding	0	intron	0.842201	0	51.4296	55.7049	26.9942	6.35437	1.44359	1.03e-05	1.94e-05
1	113581932	113581936	5	+	80	113581934	ENSG00000081026	MAGI3	protein_coding	0	intron	4.211	10.5524	35.7771	37.1366	21.9193	1.83814	0.858954	0.00565578	0.00749247
1	113912461	113912476	16	+	547	113912469	ENSG00000118655	DCLRE1B	protein_coding	0	3UTR	156.649	147.734	134.164	73.0353	127.896	-0.479097	0.392612	0.184208	0.206382
1	113914067	113914087	21	+	210	113914071	ENSG00000118655	DCLRE1B	protein_coding	0	3UTR	73.2714	79.5492	8.94427	21.0441	45.7022	-2.10053	0.644405	0.000182446	0.000287622
1	113943501	113943531	31	+	60	113943508	ENSG00000163349	HIPK1	protein_coding	0	intron	0	0	40.2492	29.7093	17.4896	7.62729	2.79122	3.43e-06	7.05e-06
1	113943591	113943610	20	+	88	113943605	ENSG00000163349	HIPK1	protein_coding	0	intron	0	0	40.2492	64.3701	26.1548	8.39786	2.81139	2.17e-07	5.44e-07
1	113946514	113946523	10	+	277	113946516	ENSG00000163349	HIPK1	protein_coding	0	intron	0	0	187.83	134.93	80.6898	10.3973	2.93235	3.04e-11	1.21e-10
1	113955526	113955538	13	+	82	113955527	ENSG00000163349	HIPK1	protein_coding	0	intron	0	0	50.3115	45.8018	24.0283	8.25457	2.79446	3.1e-07	7.56e-07
1	113968240	113968268	29	+	127	113968246	ENSG00000163349	HIPK1	protein_coding	0	intron	0	0	89.4427	58.1806	36.9058	9.03436	2.83898	1.56e-08	4.61e-08
1	113972058	113972072	15	+	88	113972059	ENSG00000163349	HIPK1	protein_coding	0	3UTR	4.211	0	58.1378	38.3745	25.1808	4.04268	1.10467	2.23e-05	3.99e-05
1	113977442	113977453	12	+	89	113977451	ENSG00000163349	HIPK1	protein_coding	0	3UTR	19.3706	30.8456	15.6525	17.3304	20.7998	-0.392707	0.642501	0.434499	0.463874
1	113977789	113977805	17	+	1394	113977800	ENSG00000163349	HIPK1	protein_coding	0	3UTR	454.788	495.965	167.705	115.123	308.395	-1.68598	0.296559	3.57e-09	1.14e-08
1	115643523	115643591	69	+	67	115643543	ENSG00000173218	VANGL1	protein_coding	0	intron	0	0	43.6033	34.6608	19.566	7.8545	2.78939	1.48e-06	3.24e-06
1	115664766	115664791	26	+	2345	115664769	ENSG00000173218	VANGL1	protein_coding	0	intron	943.265	891.276	79.3804	69.3216	495.811	-3.59159	0.254111	2.64e-46	5.31e-45
1	115664889	115664916	28	+	133	115664891	ENSG00000173218	VANGL1	protein_coding	0	intron	56.4274	47.0801	4.47214	4.95154	28.2328	-3.11512	0.8273	1.98e-05	3.58e-05
1	115693678	115693712	35	+	86	115693689	ENSG00000173218	VANGL1	protein_coding	0	3UTR	32.0036	32.4691	2.23607	7.42732	18.534	-2.16757	1.00768	0.00407597	0.00549232
1	115695465	115695481	17	+	190	115695470	ENSG00000173218	VANGL1	protein_coding	0	3UTR	77.4825	64.1264	8.94427	13.6167	41.0425	-2.41032	0.646474	2.75e-05	4.86e-05
1	116038344	116038352	9	+	245	116038345	ENSG00000163393	SLC22A15	protein_coding	0	intron	74.9558	82.7961	33.541	29.7093	55.2506	-1.15134	0.485811	0.00764392	0.00997611
1	116069400	116069421	22	+	145	116069404	ENSG00000163393	SLC22A15	protein_coding	0	3UTR	54.743	64.1264	0	1.23789	30.0268	-5.97241	1.42361	2.1e-05	3.77e-05
1	116138143	116138150	8	+	86	116138147	ENSG00000173212	MAB21L3	protein_coding	0	3UTR	26.9504	40.5863	3.3541	1.23789	18.0322	-3.26448	1.12587	0.000418359	0.000629368
1	116375656	116375721	66	+	362	116375659	ENSG00000163399	ATP1A1	protein_coding	0	intron	1.6844	1.62345	210.19	210.441	105.985	6.814	0.790181	6.87e-18	4.35e-17
1	116377661	116377687	27	+	184	116377670	ENSG00000163399	ATP1A1	protein_coding	0	intron	2.5266	2.43518	103.977	105.22	53.5398	5.19671	0.75724	1.49e-12	6.63e-12
1	116379569	116379573	5	+	47	116379569	ENSG00000163399	ATP1A1	protein_coding	0	intron	0	0	30.1869	24.7577	13.7362	7.12556	2.79834	1.75e-05	3.17e-05
1	116385342	116385360	19	+	331	116385344	ENSG00000163399	ATP1A1	protein_coding	0	exon	0.842201	0.811727	215.781	168.352	96.4467	7.57094	1.03627	8.13e-13	3.7e-12
1	116388259	116388272	14	+	92	116388269	ENSG00000163399	ATP1A1	protein_coding	0	exon	29.477	17.0463	7.82624	35.8987	22.5621	-0.049093	0.691374	0.919558	0.9271
1	116388522	116388546	25	+	465	116388525	ENSG00000163399	ATP1A1	protein_coding	0	exon	4.211	1.62345	249.322	290.903	136.515	6.4209	0.641246	6.59e-24	5.75e-23
1	116390727	116390750	24	+	209	116390742	ENSG00000163399	ATP1A1	protein_coding	0	intron	0	0	118.512	127.502	61.5035	9.93876	2.89047	2.11e-10	7.73e-10
1	116391751	116391777	27	+	64	116391755	ENSG00000163399	ATP1A1	protein_coding	0	intron	0	0	38.0132	37.1366	18.7874	7.77731	2.78551	1.87e-06	4.03e-06
1	116393175	116393184	10	+	168	116393181	ENSG00000163399	ATP1A1	protein_coding	0	intron	0.842201	0	100.623	95.3172	49.1956	7.34391	1.36967	2.42e-07	6.01e-07
1	116393330	116393356	27	+	96	116393336	ENSG00000163399	ATP1A1	protein_coding	0	intron	0	0	71.5542	39.6123	27.7916	8.50655	2.82242	1.62e-07	4.12e-07
1	116398921	116398932	12	+	962	116398926	ENSG00000163399	ATP1A1	protein_coding	0	CDS	0.842201	3.24691	648.46	466.683	279.808	7.95687	0.703069	2.26e-29	2.52e-28
1	116401350	116401367	18	+	63	116401354	ENSG00000163399	ATP1A1	protein_coding	0	intron	0.842201	1.62345	42.4853	27.2335	18.0461	4.26861	1.18021	3.86e-05	6.67e-05
1	116403875	116403890	16	+	91	116403876	ENSG00000163399	ATP1A1	protein_coding	0	CDS	0	2.43518	52.5476	50.7533	26.434	4.95397	1.09731	1.15e-06	2.56e-06
1	116404762	116404779	18	+	19238	116404773	ENSG00000163399	ATP1A1	protein_coding	0	3UTR	4707.9	4969.39	4787.42	4015.7	4620.1	-0.131864	0.179015	0.452769	0.48216
1	116918149	116918160	12	+	162	116918152	ENSG00000134247	PTGFRN	protein_coding	0	intron	0	0.811727	110.685	76.7489	47.0615	7.2759	1.38875	3.82e-07	9.2e-07
1	116926439	116926452	14	+	56	116926442	ENSG00000134247	PTGFRN	protein_coding	0	intron	0.842201	0	31.305	33.4229	16.3925	5.44821	1.55305	0.000172443	0.000272799
1	116931771	116931777	7	+	63	116931775	ENSG00000134247	PTGFRN	protein_coding	0	intron	0	0	45.8394	27.2335	18.2682	7.70213	2.80182	3e-06	6.23e-06
1	116935830	116935844	15	+	53	116935838	ENSG00000134247	PTGFRN	protein_coding	0	intron	0.842201	0	30.1869	30.9471	15.4941	5.34059	1.56999	0.000231863	0.000360899
1	116942740	116942769	30	+	498	116942757	ENSG00000134247	PTGFRN	protein_coding	0	intron	1.6844	0	294.043	288.427	146.039	8.20579	1.01422	3.31e-15	1.79e-14
1	116947073	116947089	17	+	98	116947078	ENSG00000134247	PTGFRN	protein_coding	0	intron	0	0	76.0263	37.1366	28.2907	8.52962	2.83129	1.71e-07	4.36e-07
1	116952170	116952191	22	+	121	116952176	ENSG00000134247	PTGFRN	protein_coding	0	intron	5.0532	5.68209	61.4919	65.608	34.4588	3.32075	0.711538	3.42e-07	8.29e-07
1	116968313	116968374	62	+	97	116968351	ENSG00000134247	PTGFRN	protein_coding	0	intron	19.3706	13.7994	32.423	34.6608	25.0634	0.742434	0.635441	0.146278	0.165952
1	116974494	116974544	51	+	136	116974497	ENSG00000134247	PTGFRN	protein_coding	0	exon	32.8458	33.2808	33.541	32.185	32.9632	-0.00491767	0.516607	0.988703	0.989801
1	116983116	116983124	9	+	73	116983122	ENSG00000134247	PTGFRN	protein_coding	0	intron	20.2128	30.0339	6.7082	7.42732	16.0956	-1.2601	0.88466	0.044324	0.0531364
1	116988601	116988613	13	+	2843	116988602	ENSG00000134247	PTGFRN	protein_coding	0	3UTR	635.861	733.801	683.119	709.309	690.522	0.0230153	0.205297	0.910492	0.918691
1	116990335	116990376	42	+	2736	116990351	ENSG00000134247	PTGFRN	protein_coding	0	3UTR	966.846	904.263	269.446	288.427	607.246	-1.71472	0.213731	2.78e-16	1.6e-15
1	117063497	117063503	7	+	193	117063502	ENSG00000116830	TTF2	protein_coding	0	intron	5.8954	13.7994	107.331	90.3657	54.3479	3.13214	0.617395	4.37e-08	1.21e-07
1	117078182	117078193	12	+	93	117078189	ENSG00000116830	TTF2	protein_coding	0	intron	46.321	18.6697	8.94427	8.6652	20.6501	-1.33295	0.877926	0.0342134	0.0415218
1	117079701	117079722	22	+	533	117079713	ENSG00000116830	TTF2	protein_coding	0	intron	244.238	150.169	24.5967	44.5639	115.892	-2.3737	0.486571	1.55e-07	3.96e-07
1	117085101	117085114	14	+	77	117085108	ENSG00000116830	TTF2	protein_coding	0	intron	23.5816	24.3518	15.6525	6.18943	17.4438	-0.692089	0.758555	0.207339	0.230911
1	117098931	117098958	28	+	218	117098952	ENSG00000116830	TTF2	protein_coding	0	intron	115.381	56.0091	0	14.8546	46.5613	-0.53311	1.17341	0.116552	0.133658
1	117101597	117101609	13	+	84	117101607	ENSG00000116830	TTF2	protein_coding	0	3UTR	28.6348	34.0925	4.47214	4.95154	18.0378	-2.20651	0.95347	0.0028445	0.00389952
1	117102728	117102742	15	+	76	117102730	ENSG00000116830	TTF2	protein_coding	0	3UTR	33.688	26.787	2.23607	1.23789	15.9872	-3.45109	1.20471	0.000505401	0.000752418
1	117102855	117102874	20	+	118	117102862	ENSG00000116830	TTF2	protein_coding	0	3UTR	46.321	45.4567	1.11803	7.42732	25.0808	-2.9735	0.978404	0.000236353	0.000367388
1	117105136	117105154	19	+	131	117105144	ENSG00000116830	TTF2	protein_coding	0	3UTR	43.7944	56.8209	6.7082	3.71366	27.7593	-2.89802	0.833102	6.06e-05	0.000101997
1	117107452	117107459	8	+	73	117107452	ENSG00000116830	TTF2	protein_coding	0	3UTR	30.3192	26.787	0	4.95154	15.5144	-2.70127	1.3373	0.00376225	0.00509218
1	117368539	117368557	19	+	435	117368549	ENSG00000198162	MAN1A2	protein_coding	0	intron	219.814	106.336	24.5967	25.9956	94.1857	-2.52077	0.536108	3.46e-07	8.39e-07
1	117368588	117368623	36	+	228	117368597	ENSG00000198162	MAN1A2	protein_coding	0	intron	27.7926	19.4814	102.859	97.793	61.9815	1.92879	0.495684	2.05e-05	3.7e-05
1	117369019	117369028	10	+	61	117369022	ENSG00000198162	MAN1A2	protein_coding	0	intron	0	0	35.7771	35.8987	17.9189	7.68247	2.78521	2.63e-06	5.52e-06
1	117369531	117369553	23	+	533	117369540	ENSG00000198162	MAN1A2	protein_coding	0	intron	2.5266	2.43518	304.105	315.661	156.182	6.8433	0.659391	2.89e-25	2.69e-24
1	117370538	117370561	24	+	2286	117370540	ENSG00000198162	MAN1A2	protein_coding	0	intron	26.9504	38.9629	1325.99	1262.64	663.636	5.26672	0.277415	2.72e-81	1.31e-79
1	117371128	117371150	23	+	91	117371145	ENSG00000198162	MAN1A2	protein_coding	0	intron	0	0	58.1378	48.2775	26.6038	8.44455	2.80225	1.49e-07	3.83e-07
1	117372761	117372773	13	+	110	117372770	ENSG00000198162	MAN1A2	protein_coding	0	intron	0.842201	0.811727	55.9017	71.7974	32.3383	5.84157	1.14661	1.63e-07	4.15e-07
1	117373354	117373371	18	+	99	117373366	ENSG00000198162	MAN1A2	protein_coding	0	intron	0	0	74.9083	39.6123	28.6302	8.55858	2.82742	1.39e-07	3.58e-07
1	117377239	117377247	9	+	1452	117377245	ENSG00000198162	MAN1A2	protein_coding	0	intron	17.6862	21.1049	834.053	815.767	422.153	5.37573	0.31314	7.01e-67	2.44e-65
1	117377276	117377286	11	+	54	117377283	ENSG00000198162	MAN1A2	protein_coding	0	intron	0	1.62345	33.541	27.2335	15.5995	4.50592	1.36533	0.000142323	0.000227601
1	117379290	117379314	25	+	260	117379296	ENSG00000198162	MAN1A2	protein_coding	0	intron	3.3688	7.30554	177.767	108.934	74.3439	4.58534	0.639621	8.98e-14	4.39e-13
1	117380169	117380172	4	+	71	117380170	ENSG00000198162	MAN1A2	protein_coding	0	intron	0	0.811727	50.3115	30.9471	20.5176	5.86072	1.51734	5.9e-05	9.94e-05
1	117402399	117402412	14	+	134	117402412	ENSG00000198162	MAN1A2	protein_coding	0	CDS	36.2146	18.6697	42.4853	37.1366	33.6266	0.38988	0.569558	0.412786	0.442241
1	117402518	117402525	8	+	360	117402519	ENSG00000198162	MAN1A2	protein_coding	0	intron	0	0.811727	223.607	196.824	105.311	8.54363	1.33319	1.46e-09	4.88e-09
1	117406716	117406736	21	+	541	117406723	ENSG00000198162	MAN1A2	protein_coding	0	intron	2.5266	1.62345	315.286	314.423	158.465	7.11578	0.705138	7.75e-24	6.75e-23
1	117423677	117423708	32	+	229	117423696	ENSG00000198162	MAN1A2	protein_coding	0	intron	0.842201	7.30554	169.941	82.9384	65.2568	4.7078	0.801133	4.15e-10	1.48e-09
1	117523875	117523913	39	+	102	117523899	ENSG00000198162	MAN1A2	protein_coding	0	3UTR	36.2146	34.0925	7.82624	12.3789	22.6281	-1.38693	0.769828	0.0198331	0.024717
1	117525345	117525354	10	+	256	117525352	ENSG00000198162	MAN1A2	protein_coding	0	3UTR	92.6421	102.278	8.94427	14.8546	54.6796	-2.85456	0.588148	1.5e-07	3.85e-07
1	117528865	117528874	10	+	395	117528869	ENSG00000198162	MAN1A2	protein_coding	0	3UTR	119.592	168.839	21.2426	32.185	85.4648	-2.29241	0.486582	3.87e-07	9.31e-07
1	117608967	117608977	11	+	123	117608969	ENSG00000183508	TENT5C	protein_coding	0	intron	6.7376	4.05863	70.4361	58.1806	34.8533	3.32464	0.727265	5.23e-07	1.23e-06
1	117930359	117930372	14	+	101	117930359	ENSG00000065183	WDR3	protein_coding	0	intron	0	2.43518	40.2492	76.7489	29.8583	5.12979	1.11751	7.58e-07	1.74e-06
1	117932204	117932227	24	+	98	117932222	ENSG00000065183	WDR3	protein_coding	0	intron	0	0	61.4919	53.2291	28.6802	8.58519	2.80724	8.3e-08	2.21e-07
1	117934326	117934350	25	+	364	117934332	ENSG00000065183	WDR3	protein_coding	0	intron	0.842201	0	205.718	221.582	107.036	8.57747	1.33603	1.28e-09	4.3e-09
1	117941075	117941089	15	+	57	117941080	ENSG00000065183	WDR3	protein_coding	0	intron	2.5266	1.62345	32.423	28.4714	16.2611	3.34341	1.08274	0.000203457	0.000318837
1	117941265	117941320	56	+	1236	117941278	ENSG00000065183	WDR3	protein_coding	0	intron	549.115	257.317	101.741	217.868	281.51	-1.18062	0.470667	0.00499279	0.00665687
1	117941967	117941994	28	+	175	117941985	ENSG00000065183	WDR3	protein_coding	0	intron	0	0	112.921	91.6036	51.1312	9.61681	2.86769	9.85e-10	3.36e-09
1	117942567	117942596	30	+	731	117942583	ENSG00000065183	WDR3	protein_coding	0	intron	0.842201	1.62345	443.859	409.74	214.016	8.25361	0.850035	1.41e-21	1.1e-20
1	117943627	117943677	51	+	222	117943634	ENSG00000065183	WDR3	protein_coding	0	intron	0	0.811727	155.407	101.507	64.4313	7.77236	1.37019	5.36e-08	1.47e-07
1	117943912	117943947	36	+	1011	117943932	ENSG00000065183	WDR3	protein_coding	0	intron	5.0532	1.62345	652.932	518.674	294.571	7.37973	0.581287	5.71e-37	8.51e-36
1	117944657	117944681	25	+	1081	117944662	ENSG00000065183	WDR3	protein_coding	0	intron	1.6844	3.24691	686.473	570.665	315.517	7.88655	0.638391	1.04e-34	1.43e-33
1	117945752	117945788	37	+	44	117945756	ENSG00000065183	WDR3	protein_coding	0	intron	0	0	25.7148	25.9956	12.9276	6.99539	2.80148	2.55e-05	4.52e-05
1	117945909	117945945	37	+	530	117945922	ENSG00000065183	WDR3	protein_coding	0	intron	0.842201	0	341	277.286	154.782	9.13511	1.33117	1e-10	3.79e-10
1	117946384	117946418	35	+	1025	117946400	ENSG00000065183	WDR3	protein_coding	0	intron	1.6844	1.62345	650.696	543.432	299.359	8.36423	0.751456	3.87e-28	4.09e-27
1	117959751	117959805	55	+	518	117959759	ENSG00000065183	WDR3	protein_coding	0	3UTR	145.701	166.404	86.0886	77.9868	119.045	-0.849681	0.347619	0.00906809	0.0117393
1	117960406	117960432	27	+	1049	117960424	ENSG00000065183	WDR3	protein_coding	0	3UTR	338.565	357.971	143.108	96.5551	234.05	-1.46625	0.316646	1.22e-06	2.72e-06
1	117960852	117960925	74	+	1389	117960886	ENSG00000065183	WDR3	protein_coding	0	3UTR	426.153	527.622	114.039	162.163	307.495	-1.72612	0.305935	4.3e-09	1.36e-08
1	117966509	117966554	46	+	146	117966543	ENSG00000065183	WDR3	protein_coding	0	3UTR	30.3192	30.8456	44.7214	39.6123	36.3746	0.35871	0.511292	0.419467	0.448833
1	119141017	119141025	9	+	64	119141022	ENSG00000231365	WARS2-AS1	lncRNA	0	intron	0	0	33.541	42.0881	18.9073	7.78492	2.78867	1.89e-06	4.08e-06
1	119141698	119141717	20	+	539	119141701	ENSG00000231365	WARS2-AS1	lncRNA	0	intron	10.1064	0.811727	335.41	279.762	156.523	5.21994	1.3892	7.49e-06	1.45e-05
1	119142288	119142317	30	+	66	119142304	ENSG00000231365	WARS2-AS1	lncRNA	0	intron	0.842201	0.811727	34.6591	40.8502	19.2908	4.94391	1.25147	1.71e-05	3.12e-05
1	119144351	119144366	16	+	53	119144364	ENSG00000231365	WARS2-AS1	lncRNA	0	intron	0	0	23.4787	39.6123	15.7728	7.3969	2.80458	8.33e-06	1.6e-05
1	119145811	119145843	33	+	58	119145820	ENSG00000231365	WARS2-AS1	lncRNA	0	intron	0.842201	1.62345	35.7771	28.4714	16.6785	4.12962	1.18985	6.52e-05	0.000109145
1	119147897	119147922	26	+	61	119147914	ENSG00000231365	WARS2-AS1	lncRNA	0	intron	1.6844	1.62345	26.8328	40.8502	17.7477	3.83424	1.10974	6e-05	0.000101002
1	119151404	119151423	20	+	908	119151414	ENSG00000231365	WARS2-AS1	lncRNA	0	exon	230.763	215.108	228.079	204.251	219.55	-0.0402037	0.26831	0.874818	0.885971
1	119183644	119183650	7	+	81	119183646	ENSG00000231365	WARS2-AS1	lncRNA	0	exon	29.477	34.9042	1.11803	2.47577	16.9938	-3.55525	1.1846	0.000325764	0.000497173
1	119183821	119183835	15	+	102	119183828	ENSG00000231365	WARS2-AS1	lncRNA	0	exon	37.899	39.7746	4.47214	4.95154	21.7743	-2.60979	0.892767	0.000431212	0.000647591
1	119184074	119184099	26	+	146	119184089	ENSG00000231365	WARS2-AS1	lncRNA	0	intron	65.6916	53.574	0	2.47577	30.4353	-5.15802	1.17124	3.19e-06	6.59e-06
1	119255825	119255832	8	+	56	119255828	ENSG00000231365	WARS2-AS1	lncRNA	0	intron	18.5284	26.787	1.11803	0	11.6084	-4.13191	1.69886	0.00258395	0.00356004
1	119744208	119744227	20	+	7107	119744214	ENSG00000092621	PHGDH	protein_coding	0	3UTR	1187.5	1305.26	2593.84	2189.82	1819.1	0.917321	0.192816	1.23e-06	2.73e-06
1	120424146	120424194	49	+	4328	120424153	ENSG00000270231	NBPF8	transcribed_unprocessed_pseudogene	0	intron	57.2696	83.6078	2586.01	2282.66	1252.39	5.08691	0.252258	1.83e-91	1.08e-89
1	120425632	120425635	4	+	338	120425634	ENSG00000270231	NBPF8	transcribed_unprocessed_pseudogene	0	intron	30.3192	34.9042	180.003	121.313	91.6349	2.08407	0.444982	5.33e-07	1.26e-06
1	120467843	120467887	45	+	414	120467844	ENSG00000270231	NBPF8	transcribed_unprocessed_pseudogene	104	ext_3UTR	160.018	151.793	21.2426	22.2819	88.8339	-2.72838	0.44677	1.4e-10	5.23e-10
1	120953449	120953466	18	+	2276	120953457	ENSG00000226067	LINC00623	lncRNA	0	exon	804.302	773.575	241.495	188.159	501.883	-1.83453	0.244274	1.44e-14	7.43e-14
1	121187624	121187647	24	+	68	121187631	ENSG00000171943	SRGAP2C	protein_coding	0	intron	0.842201	0	36.8951	42.0881	19.9564	5.81745	1.50357	5.94e-05	0.0001
1	121191694	121191708	15	+	64	121191698	ENSG00000171943	SRGAP2C	protein_coding	0	intron	0	0	41.3673	33.4229	18.6975	7.76485	2.78827	2.03e-06	4.35e-06
1	121400307	121400326	20	+	144	121400321	ENSG00000227082	LINC02798	lncRNA	0	intron	41.2678	38.9629	10.0623	47.0397	34.3332	-0.306232	0.653276	0.541972	0.570144
1	121401018	121401036	19	+	66	121401027	ENSG00000227082	LINC02798	lncRNA	0	intron	7.5798	25.1635	5.59017	25.9956	16.0823	-0.0244796	0.753048	0.957852	0.961877
1	121418025	121418039	15	+	104	121418029	ENSG00000227082	LINC02798	lncRNA	0	intron	9.26421	6.49381	45.8394	54.467	29.0161	2.35941	0.727628	0.000158943	0.000252544
1	143979038	143979055	18	+	165	143979039	ENSG00000270872	SRGAP2D	unprocessed_pseudogene	0	intron	5.0532	4.87036	92.7968	86.652	47.3431	3.99201	0.657596	1.52e-10	5.67e-10
1	145609078	145609098	21	+	909	145609083	ENSG00000117262	GPR89A	protein_coding	0	intron	4.211	7.30554	567.961	479.062	264.635	6.43532	0.477175	7.52e-42	1.32e-40
1	145609144	145609181	38	+	781	145609150	ENSG00000117262	GPR89A	protein_coding	0	intron	0.842201	0	512.06	398.599	227.875	9.71443	1.32668	6.11e-12	2.59e-11
1	145670431	145670467	37	+	2231	145670461	ENSG00000117262	GPR89A	protein_coding	0	3UTR	731.872	693.215	318.64	276.049	504.944	-1.22474	0.225464	2.49e-08	7.13e-08
1	145827220	145827250	31	+	204	145827237	ENSG00000186141	POLR3C	protein_coding	0	intron	0	0	116.276	123.789	60.016	9.89668	2.88711	2.55e-10	9.3e-10
1	145827327	145827337	11	+	76	145827331	ENSG00000186141	POLR3C	protein_coding	0	intron	0	0	35.7771	54.467	22.561	8.1202	2.80088	6.07e-07	1.42e-06
1	145842196	145842202	7	+	144	145842198	ENSG00000186141	POLR3C	protein_coding	0	intron	50.532	46.2684	13.4164	18.5683	32.1963	-1.31065	0.640001	0.0133294	0.0169277
1	145842483	145842512	30	+	2481	145842493	ENSG00000186141	POLR3C	protein_coding	0	3UTR	900.312	953.779	119.63	160.925	533.661	-2.68923	0.254607	5.76e-27	5.77e-26
1	145842696	145842763	68	+	227	145842756	ENSG00000186141	POLR3C	protein_coding	0	3UTR	86.7467	78.7375	10.0623	22.2819	49.4571	-2.12675	0.617739	9.4e-05	0.000154024
1	145848948	145848955	8	+	130	145848952	ENSG00000186364	NUDT17	protein_coding	0	3UTR	53.0586	39.7746	16.7705	3.71366	28.3294	-1.67601	0.864356	0.0102909	0.0132428
1	145977659	145977669	11	+	62	145977660	ENSG00000280778	NA	protein_coding	0	exon	20.2128	22.7283	6.7082	4.95154	13.6502	-1.22789	0.934831	0.0538676	0.0639973
1	145978842	145978853	12	+	1703	145978849	ENSG00000121851	POLR3GL	protein_coding	0	3UTR	563.432	586.067	186.712	179.493	378.926	-1.61052	0.23785	3.8e-12	1.63e-11
1	146950868	146950886	19	+	130	146950879	ENSG00000268043	NBPF12	protein_coding	0	intron	5.0532	7.30554	68.2001	66.8458	36.8512	3.21537	0.686882	3.22e-07	7.85e-07
1	146996090	146996095	6	+	243	146996093	ENSG00000268043	NBPF12	protein_coding	0	3UTR	81.6935	96.5955	22.3607	8.6652	52.3287	-2.27114	0.630138	4.83e-05	8.24e-05
1	147244445	147244456	12	+	353	147244452	ENSG00000131778	CHD1L	protein_coding	0	intron	0	1.62345	164.351	252.529	104.626	7.6917	1.05027	6.3e-13	2.9e-12
1	147244908	147244931	24	+	55	147244909	ENSG00000131778	CHD1L	protein_coding	0	intron	0.842201	0	33.541	29.7093	16.0231	5.40487	1.561	0.000195698	0.000307235
1	147285586	147285600	15	+	87	147285591	ENSG00000131778	CHD1L	protein_coding	0	intron	0	0	49.1935	53.2291	25.6056	8.37406	2.79804	1.92e-07	4.84e-07
1	147285705	147285718	14	+	64	147285718	ENSG00000131778	CHD1L	protein_coding	0	intron	0	0	39.1312	35.8987	18.7575	7.77384	2.78596	1.91e-06	4.1e-06
1	147288002	147288012	11	+	67	147288003	ENSG00000131778	CHD1L	protein_coding	0	intron	0.842201	0.811727	35.7771	40.8502	19.5703	4.97078	1.24655	1.5e-05	2.76e-05
1	147291650	147291655	6	+	105	147291654	ENSG00000131778	CHD1L	protein_coding	0	intron	51.3742	10.5524	11.1803	25.9956	24.7757	-0.397222	0.742609	0.447665	0.477118
1	147295756	147295771	16	+	3751	147295761	ENSG00000131778	CHD1L	protein_coding	0	3UTR	1042.64	1112.88	650.696	693.216	874.858	-0.661703	0.192011	0.000436547	0.000655024
1	147609630	147609637	8	+	50	147609635	ENSG00000116128	BCL9	protein_coding	0	exon	0	0	31.305	27.2335	14.6346	7.26275	2.79208	1.11e-05	2.09e-05
1	147621363	147621385	23	+	1297	147621367	ENSG00000116128	BCL9	protein_coding	0	intron	108.644	123.382	591.44	602.85	356.579	2.32564	0.249297	1.86e-21	1.44e-20
1	147626204	147626223	20	+	317	147626213	ENSG00000116128	BCL9	protein_coding	0	3UTR	110.328	128.253	11.1803	22.2819	68.0108	-2.67332	0.549022	1.43e-07	3.67e-07
1	147929481	147929501	21	+	740	147929486	ENSG00000188092	GPR89B	protein_coding	0	intron	3.3688	5.68209	436.033	419.643	216.182	6.47907	0.51847	4.03e-36	5.85e-35
1	147929537	147929583	47	+	750	147929553	ENSG00000188092	GPR89B	protein_coding	0	intron	11.7908	5.68209	452.804	401.075	217.838	5.55348	0.439757	2.37e-37	3.58e-36
1	147993329	147993344	16	+	701	147993338	ENSG00000188092	GPR89B	protein_coding	0	3UTR	256.029	216.731	70.4361	82.9384	156.534	-1.5467	0.336134	1.28e-06	2.83e-06
1	148025929	148025935	7	+	94	148025929	ENSG00000274372	LINC02804	lncRNA	0	exon	26.9504	39.7746	4.47214	11.141	20.5845	-1.5705	0.892952	0.0164911	0.020741
1	148291850	148291863	14	+	249	148291861	ENSG00000199879	RNVU1-22	snRNA	28218	intergenic	59.7962	58.4443	61.4919	63.1322	60.7162	0.0642569	0.415406	0.867715	0.879451
1	148954078	148954085	8	+	291	148954079	ENSG00000178104	PDE4DIP	protein_coding	0	intron	10.1064	13.7994	157.643	149.784	82.8332	3.57336	0.484477	1.87e-14	9.61e-14
1	148981773	148981851	79	+	372	148981775	ENSG00000178104	PDE4DIP	protein_coding	0	3UTR	133.91	113.642	51.4296	33.4229	83.101	-1.39943	0.448451	0.000611087	0.000900854
1	149182142	149182154	13	+	80	149182152	ENSG00000274265	NA	lncRNA	0	exon	2.5266	5.68209	36.8951	45.8018	22.7264	2.92482	0.893201	0.000112941	0.000183189
1	149399191	149399200	10	+	381	149399194	ENSG00000286219	NOTCH2NLC	protein_coding	0	intron	4.211	0	256.03	181.969	110.553	6.55323	0.76833	6.3e-18	4.01e-17
1	149471831	149471845	15	+	190	149471833	ENSG00000286219	NOTCH2NLC	protein_coding	0	3UTR	53.9008	57.6326	42.4853	21.0441	43.7657	-0.623825	0.54726	0.178237	0.200092
1	149556251	149556258	8	+	359	149556256	ENSG00000286185	NA	protein_coding	0	3UTR	128.857	129.065	29.0689	25.9956	78.2464	-2.09754	0.448284	5.44e-07	1.28e-06
1	149613441	149613461	21	+	235	149613442	ENSG00000277147	LINC00869	transcribed_unprocessed_pseudogene	0	intron	2.5266	6.49381	117.394	147.308	68.4306	4.70975	0.644968	3.92e-14	1.97e-13
1	149636909	149637116	208	+	7071	149637014	ENSG00000277147	LINC00869	transcribed_unprocessed_pseudogene	0	exon	242.554	227.283	4011.51	3608.44	2022.45	4.00474	0.189097	1.46e-100	1.04e-98
1	149637192	149637278	87	+	189	149637229	ENSG00000277147	LINC00869	transcribed_unprocessed_pseudogene	0	intron	4.211	9.74072	97.269	105.22	54.1102	3.67437	0.629585	5.81e-10	2.04e-09
1	149647610	149647627	18	+	642	149647618	ENSG00000277147	LINC00869	transcribed_unprocessed_pseudogene	0	exon	217.288	250.824	32.423	56.9428	139.369	-2.29095	0.409136	3.39e-09	1.09e-08
1	149844105	149844153	49	+	135	149844136	ENSG00000220323	H2BC19P	transcribed_unprocessed_pseudogene	0	exon	2.5266	3.24691	100.623	47.0397	38.3591	4.38746	0.857459	3.51e-08	9.83e-08
1	149845114	149845138	25	+	125	149845117	ENSG00000220323	H2BC19P	transcribed_unprocessed_pseudogene	0	exon	6.7376	5.68209	59.2558	70.5595	35.5587	3.14649	0.693605	6.43e-07	1.49e-06
1	149846472	149846491	20	+	1312	149846486	ENSG00000220323	H2BC19P	transcribed_unprocessed_pseudogene	0	exon	32.8458	41.3981	755.791	675.886	376.48	4.23346	0.289627	2.33e-49	5.14e-48
1	149846696	149846720	25	+	103	149846717	ENSG00000220323	H2BC19P	transcribed_unprocessed_pseudogene	210	ext_3UTR	7.5798	3.24691	46.9574	59.4185	29.3007	2.97623	0.799779	2.12e-05	3.8e-05
1	149900789	149900808	20	+	1130	149900792	ENSG00000178096	BOLA1	protein_coding	0	3UTR	362.146	417.227	96.1509	123.789	249.828	-1.76672	0.298006	7.6e-10	2.63e-09
1	150068856	150068873	18	+	64	150068858	ENSG00000136631	VPS45	protein_coding	0	3UTR	6.7376	2.43518	34.6591	27.2335	17.7663	2.20142	0.993074	0.00336062	0.00457407
1	150111984	150111994	11	+	198	150111987	ENSG00000136631	VPS45	protein_coding	0	intron	67.376	81.9844	16.7705	2.47577	42.1517	-2.56393	0.822812	0.000215663	0.000336926
1	150145320	150145330	11	+	718	150145322	ENSG00000136631	VPS45	protein_coding	0	3UTR	198.759	260.564	115.158	71.7974	161.57	-1.1937	0.378866	0.000704208	0.00103111
1	150237561	150237574	14	+	204	150237563	ENSG00000222222	RNU2-17P	snRNA	405	ext_3UTR	5.0532	1.62345	128.574	100.269	58.8798	4.92029	0.719807	1.2e-12	5.39e-12
1	150308970	150308989	20	+	765	150308980	ENSG00000266472	MRPS21	protein_coding	0	3UTR	247.607	283.293	79.3804	63.1322	168.353	-1.81958	0.334319	1.27e-08	3.78e-08
1	150309767	150309788	22	+	579	150309781	ENSG00000266472	MRPS21	protein_coding	788	ext_3UTR	193.706	190.756	77.1443	55.7049	129.328	-1.43671	0.365013	2.82e-05	4.97e-05
1	150325246	150325267	22	+	2604	150325259	ENSG00000117360	PRPF3	protein_coding	0	intron	4.211	2.43518	1713.95	1315.87	759.116	8.76981	0.56071	8.78e-55	2.25e-53
1	150326192	150326212	21	+	50	150326193	ENSG00000117360	PRPF3	protein_coding	0	intron	0	0	25.7148	33.4229	14.7844	7.27844	2.79466	1.09e-05	2.05e-05
1	150333267	150333272	6	+	99	150333270	ENSG00000117360	PRPF3	protein_coding	0	intron	1.6844	2.43518	57.0197	53.2291	28.5921	4.41162	0.911853	1.86e-07	4.69e-07
1	150365048	150365109	62	+	1038	150365058	ENSG00000163125	RPRD2	protein_coding	0	intron	0.842201	4.87036	687.591	514.961	302.066	7.6055	0.61781	9.92e-35	1.37e-33
1	150365348	150365360	13	+	2919	150365351	ENSG00000163125	RPRD2	protein_coding	0	intron	6.7376	4.87036	1736.31	1673.62	855.384	8.15613	0.434699	2.35e-78	1.06e-76
1	150365511	150365542	32	+	137	150365540	ENSG00000163125	RPRD2	protein_coding	0	intron	0	0	88.3247	71.7974	40.0305	9.18759	2.84021	6.65e-09	2.06e-08
1	150374883	150374907	25	+	170	150374898	ENSG00000163125	RPRD2	protein_coding	0	intron	0	0	109.567	89.1278	49.6738	9.56666	2.86431	1.23e-09	4.16e-09
1	150375648	150375670	23	+	317	150375651	ENSG00000163125	RPRD2	protein_coding	0	intron	0	1.62345	209.072	158.449	92.2863	7.50767	1.04539	1.73e-12	7.68e-12
1	150473705	150473744	40	+	1253	150473711	ENSG00000163125	RPRD2	protein_coding	0	3UTR	482.581	499.212	50.3115	24.7577	264.216	-3.63384	0.370364	1.14e-23	9.89e-23
1	150474352	150474371	20	+	223	150474359	ENSG00000163125	RPRD2	protein_coding	0	3UTR	89.2733	86.8548	5.59017	6.18943	46.9769	-3.69036	0.681966	8.08e-09	2.47e-08
1	150476560	150476571	12	+	1218	150476564	ENSG00000163125	RPRD2	protein_coding	0	3UTR	391.623	560.903	43.6033	28.4714	256.15	-3.65105	0.376154	3.09e-23	2.62e-22
1	150476998	150477014	17	+	105	150477000	ENSG00000163125	RPRD2	protein_coding	432	ext_3UTR	43.7944	37.3394	5.59017	2.47577	22.2999	-2.86331	0.934862	0.000257164	0.000397886
1	150491572	150491596	25	+	160	150491574	ENSG00000143374	TARS2	protein_coding	0	exon	11.7908	9.74072	81.6165	75.511	44.6648	2.67537	0.591256	7.9e-07	1.81e-06
1	150502848	150502859	12	+	106	150502851	ENSG00000143374	TARS2	protein_coding	0	intron	40.4256	26.787	13.4164	16.0925	24.1804	-0.854522	0.678811	0.107565	0.123808
1	150507598	150507614	17	+	505	150507601	ENSG00000143374	TARS2	protein_coding	0	3UTR	210.55	174.521	23.4787	23.5198	108.017	-2.93498	0.427073	8.13e-13	3.7e-12
1	150513541	150513578	38	+	253	150513555	ENSG00000143369	ECM1	protein_coding	0	3UTR	75.798	72.2437	46.9574	39.6123	58.6529	-0.654489	0.447265	0.102413	0.118175
1	150513783	150513790	8	+	255	150513789	ENSG00000143369	ECM1	protein_coding	0	3UTR	76.6402	77.9258	44.7214	34.6608	58.487	-0.819894	0.461576	0.0463023	0.0554121
1	150558746	150558753	8	+	159	150558746	ENSG00000143382	ADAMTSL4	protein_coding	0	3UTR	32.8458	40.5863	42.4853	39.6123	38.8824	0.125033	0.494463	0.775154	0.793832
1	150582321	150582330	10	+	145	150582329	ENSG00000289457	NA	lncRNA	20034	intergenic	0.842201	0.811727	82.7345	85.4141	42.4506	6.29214	1.1006	8.33e-09	2.55e-08
1	150582808	150582828	21	+	82	150582817	ENSG00000289457	NA	lncRNA	20521	intergenic	3.3688	0	54.7837	35.8987	23.5128	4.26669	1.13298	1.66e-05	3.03e-05
1	150599695	150599701	7	+	60	150599699	ENSG00000289457	NA	lncRNA	37408	intergenic	2.5266	0	27.9508	39.6123	17.5224	4.12325	1.26766	0.000116821	0.000189106
1	150929058	150929079	22	+	2042	150929072	ENSG00000143379	SETDB1	protein_coding	0	intron	4.211	4.05863	1229.84	1153.71	597.954	8.11267	0.502315	2.35e-58	6.6e-57
1	150932431	150932452	22	+	90	150932433	ENSG00000143379	SETDB1	protein_coding	0	intron	3.3688	8.11727	48.0755	40.8502	25.1029	2.56697	0.838151	0.000262514	0.000405785
1	150932923	150932932	10	+	486	150932925	ENSG00000143379	SETDB1	protein_coding	0	intron	45.4788	51.9505	250.44	178.256	131.531	2.04529	0.382217	1.75e-08	5.13e-08
1	150945311	150945322	12	+	774	150945313	ENSG00000143379	SETDB1	protein_coding	0	3UTR	236.658	219.978	120.748	141.119	179.626	-0.749955	0.298431	0.00831818	0.0108108
1	150995619	150995640	22	+	332	150995632	ENSG00000143412	ANXA9	protein_coding	0	3UTR	71.587	88.4782	78.2624	84.1762	80.626	0.0185215	0.383732	0.960689	0.964417
1	151035709	151035722	14	+	2034	151035714	ENSG00000143363	PRUNE1	protein_coding	0	3UTR	789.984	820.656	45.8394	54.467	427.737	-3.97368	0.277251	1.37e-47	2.86e-46
1	151048968	151049009	42	+	171	151048981	ENSG00000143443	C1orf56	protein_coding	0	intron	37.899	56.8209	25.7148	40.8502	40.3212	-0.383526	0.535485	0.398711	0.428117
1	151050246	151050264	19	+	454	151050252	ENSG00000143443	C1orf56	protein_coding	0	intron	53.0586	61.6912	193.42	175.78	120.987	1.59926	0.357121	2.22e-06	4.72e-06
1	151050536	151050586	51	+	114	151050566	ENSG00000143443	C1orf56	protein_coding	0	3UTR	32.8458	37.3394	12.2984	22.2819	26.1914	-0.733848	0.648866	0.153619	0.17387
1	151068492	151068498	7	+	122	151068494	ENSG00000213190	MLLT11	protein_coding	0	3UTR	25.266	33.2808	31.305	28.4714	29.5808	0.0230681	0.54353	0.962606	0.966194
1	151118524	151118533	10	+	144	151118532	ENSG00000143458	GABPB2	protein_coding	0	3UTR	42.9522	47.0801	22.3607	18.5683	32.7403	-0.893746	0.587648	0.0679511	0.0799296
1	151125524	151125551	28	+	864	151125541	ENSG00000143458	GABPB2	protein_coding	0	3UTR	323.405	372.583	16.7705	7.42732	180.046	-4.74674	0.457544	5.46e-26	5.26e-25
1	151166171	151166212	42	+	101	151166201	ENSG00000163156	SCNM1	protein_coding	0	5UTR	61.4806	17.858	3.3541	3.71366	21.6016	-2.87241	1.11865	0.000967383	0.00139499
1	151167895	151167915	21	+	242	151167902	ENSG00000163156	SCNM1	protein_coding	0	exon	0	0.811727	185.594	92.8414	69.8117	7.88479	1.38946	4.67e-08	1.29e-07
1	151167972	151167983	12	+	73	151167981	ENSG00000163156	SCNM1	protein_coding	0	exon	0.842201	0	51.4296	32.185	21.1142	5.90545	1.50991	5.01e-05	8.52e-05
1	151168465	151168488	24	+	406	151168485	ENSG00000163156	SCNM1	protein_coding	0	intron	64.0072	76.3023	171.059	102.745	103.528	0.854345	0.418075	0.0250722	0.0309031
1	151169122	151169179	58	+	13996	151169137	ENSG00000163156	SCNM1	protein_coding	0	3UTR	1799.78	2078.02	5698.62	5201.6	3694.5	1.46834	0.180705	1.55e-16	9.1e-16
1	151170283	151170304	22	+	185	151170291	ENSG00000163156	SCNM1	protein_coding	0	3UTR	4.211	3.24691	109.567	96.5551	53.3951	4.6114	0.684921	2.44e-12	1.06e-11
1	151240315	151240320	6	+	48	151240316	ENSG00000143398	PIP5K1A	protein_coding	0	intron	0	0.811727	24.5967	30.9471	14.0889	5.15648	1.60597	0.000387819	0.000585928
1	151249489	151249539	51	+	4551	151249529	ENSG00000143398	PIP5K1A	protein_coding	0	3UTR	1719.77	1520.36	413.673	329.278	995.772	-2.09098	0.222447	1.07e-21	8.42e-21
1	151267436	151267484	49	+	64357	151267461	ENSG00000159352	PSMD4	protein_coding	0	3UTR	18258.1	18307.7	11561.6	12110.2	15059.4	-0.619006	0.152574	4.38e-05	7.51e-05
1	151289062	151289119	58	+	367	151289067	ENSG00000143373	ZNF687	protein_coding	0	CDS	5.8954	1.62345	234.787	183.207	106.378	5.67892	0.630991	4.73e-20	3.39e-19
1	151291894	151291910	17	+	6231	151291905	ENSG00000143373	ZNF687	protein_coding	0	3UTR	1134.44	978.942	2180.17	2139.07	1608.15	1.00905	0.185864	3.25e-08	9.16e-08
1	151327543	151327566	24	+	60	151327547	ENSG00000143373	ZNF687	protein_coding	35367	intergenic	0.842201	2.43518	33.541	32.185	17.2509	3.78369	1.12239	8.1e-05	0.000133933
1	151400337	151400374	38	+	1380	151400351	ENSG00000159377	PSMB4	protein_coding	0	exon	2.5266	2.43518	854.178	755.11	403.563	8.24913	0.627936	6.59e-39	1.05e-37
1	151400619	151400634	16	+	125	151400627	ENSG00000159377	PSMB4	protein_coding	0	exon	5.8954	3.24691	70.4361	63.1322	35.6777	3.62456	0.741055	1.08e-07	2.84e-07
1	151401732	151401762	31	+	10407	151401751	ENSG00000159377	PSMB4	protein_coding	0	exon	2695.04	2813.44	2237.19	2153.92	2474.9	-0.318857	0.164687	0.0496038	0.0591881
1	151401925	151401978	54	+	11770	151401937	ENSG00000159377	PSMB4	protein_coding	0	3UTR	2085.29	2475.77	3716.34	3614.63	2973.01	0.668062	0.181593	0.000185874	0.000292732
1	151521312	151521319	8	+	118	151521313	ENSG00000143375	CGN	protein_coding	0	intron	12.633	8.11727	44.7214	65.608	32.7699	2.11231	0.700641	0.00041161	0.000619764
1	151538678	151538693	16	+	70	151538690	ENSG00000143375	CGN	protein_coding	0	3UTR	28.6348	27.5987	1.11803	1.23789	14.6474	-3.82174	1.33497	0.000608351	0.000896977
1	151543482	151543499	18	+	127	151543482	ENSG00000143367	TUFT1	protein_coding	0	intron	0.842201	0.811727	80.4984	65.608	36.9401	6.06519	1.1241	4.02e-08	1.12e-07
1	151583571	151583586	16	+	3023	151583583	ENSG00000143367	TUFT1	protein_coding	0	3UTR	1013.17	951.344	439.387	315.661	679.89	-1.33517	0.247646	2.74e-08	7.81e-08
1	151616209	151616230	22	+	74	151616210	ENSG00000143376	SNX27	protein_coding	0	intron	0	0	38.0132	49.5154	21.8821	8.06964	2.79352	6.69e-07	1.55e-06
1	151616525	151616540	16	+	95	151616527	ENSG00000143376	SNX27	protein_coding	0	intron	0	0.811727	55.9017	54.467	27.7951	6.41404	1.43905	8.52e-06	1.63e-05
1	151616608	151616615	8	+	62	151616612	ENSG00000143376	SNX27	protein_coding	0	intron	0	0	39.1312	33.4229	18.1385	7.70558	2.78683	2.47e-06	5.21e-06
1	151622146	151622207	62	+	101	151622152	ENSG00000143376	SNX27	protein_coding	0	intron	0.842201	1.62345	60.3738	54.467	29.3266	5.15776	1.03445	1.47e-07	3.78e-07
1	151627156	151627181	26	+	98	151627170	ENSG00000143376	SNX27	protein_coding	0	intron	4.211	0.811727	55.9017	51.9912	28.2289	4.07867	0.931537	1.27e-06	2.82e-06
1	151628999	151629015	17	+	75	151629000	ENSG00000143376	SNX27	protein_coding	0	intron	0.842201	0.811727	53.6656	30.9471	21.5667	5.12582	1.2515	9.59e-06	1.82e-05
1	151633935	151633961	27	+	3735	151633940	ENSG00000143376	SNX27	protein_coding	0	intron	11.7908	24.3518	2582.66	1709.52	1082.08	6.85003	0.370485	3.37e-77	1.49e-75
1	151634683	151634706	24	+	42	151634688	ENSG00000143376	SNX27	protein_coding	0	intron	0	0	24.5967	24.7577	12.3386	6.89127	2.80708	3.48e-05	6.04e-05
1	151692725	151692745	21	+	175	151692727	ENSG00000143376	SNX27	protein_coding	0	intron	5.0532	0	107.331	90.3657	50.6875	5.04716	0.857118	4.98e-10	1.76e-09
1	151693611	151693619	9	+	135	151693614	ENSG00000143376	SNX27	protein_coding	0	3UTR	87.5889	20.2932	3.3541	3.71366	28.7374	-3.3934	1.09016	0.000160656	0.000255129
1	151699070	151699085	16	+	486	151699076	ENSG00000143376	SNX27	protein_coding	0	3UTR	173.493	189.944	34.6591	18.5683	104.166	-2.64298	0.457073	1.04e-09	3.54e-09
1	151771328	151771335	8	+	177	151771330	ENSG00000143450	OAZ3	protein_coding	0	3UTR	43.7944	49.5153	30.1869	45.8018	42.3246	-0.228912	0.498753	0.5964	0.623159
1	151851547	151851557	11	+	51	151851550	ENSG00000234614	C2CD4D-AS1	lncRNA	1162	intergenic	17.6862	21.1049	3.3541	1.23789	10.8458	-2.09977	1.32157	0.0131294	0.016685
1	151996073	151996160	88	+	1548	151996126	ENSG00000229021	NA	lncRNA	0	intron	27.7926	27.5987	926.85	807.102	447.336	4.93729	0.292843	1.02e-64	3.35e-63
1	153552399	153552406	8	+	76	153552401	ENSG00000238279	NA	lncRNA	17270	intergenic	22.7394	34.9042	5.59017	1.23789	16.1179	-2.34646	1.14496	0.00460383	0.00616313
1	153561155	153561169	15	+	148	153561156	ENSG00000238279	NA	lncRNA	26026	intergenic	53.0586	60.0678	7.82624	4.95154	31.476	-2.82789	0.761209	2.55e-05	4.52e-05
1	153637325	153637340	16	+	64	153637327	ENSG00000160679	CHTOP	protein_coding	0	exon	1.6844	0	41.3673	30.9471	18.4997	4.81999	1.30966	4e-05	6.9e-05
1	153638251	153638285	35	+	5606	153638275	ENSG00000160679	CHTOP	protein_coding	0	5UTR	16.844	27.5987	3247.89	3276.68	1642.25	7.17389	0.282014	2.46e-143	3.53e-141
1	153642557	153642578	22	+	102	153642559	ENSG00000160679	CHTOP	protein_coding	0	3UTR	1.6844	8.11727	53.6656	51.9912	28.8646	3.04149	0.880529	5.53e-05	9.35e-05
1	153643451	153643464	14	+	257	153643464	ENSG00000160679	CHTOP	protein_coding	0	3UTR	89.2733	58.4443	55.9017	35.8987	59.8795	-0.551885	0.487866	0.196638	0.219572
1	153645567	153645586	20	+	456	153645579	ENSG00000160679	CHTOP	protein_coding	0	3UTR	146.543	134.747	88.3247	45.8018	103.854	-0.935421	0.437108	0.0178372	0.022348
1	153646136	153646187	52	+	659	153646159	ENSG00000160679	CHTOP	protein_coding	0	3UTR	229.079	220.79	69.3181	65.608	146.199	-1.66042	0.332596	1.65e-07	4.21e-07
1	153646232	153646357	126	+	4170	153646306	ENSG00000160679	CHTOP	protein_coding	0	3UTR	1108.34	1310.94	819.519	626.37	966.291	-0.711207	0.231516	0.0015559	0.00219784
1	153654247	153654268	22	+	75	153654258	ENSG00000160679	CHTOP	protein_coding	7941	intergenic	5.8954	4.05863	46.9574	25.9956	20.7268	2.41635	0.914181	0.000993834	0.00143092
1	153661421	153661438	18	+	114	153661434	ENSG00000143553	SNAPIN	protein_coding	0	3UTR	28.6348	42.2098	8.94427	24.7577	26.1366	-0.722997	0.703021	0.175416	0.197137
1	153661786	153661857	72	+	5725	153661830	ENSG00000143553	SNAPIN	protein_coding	0	3UTR	2015.39	2124.29	428.207	410.978	1244.71	-2.27949	0.186913	5.58e-35	7.79e-34
1	153680789	153680801	13	+	470	153680796	ENSG00000169418	NPR1	protein_coding	0	exon	0.842201	0	278.39	272.335	137.892	8.9568	1.32673	2.09e-10	7.66e-10
1	153683123	153683134	12	+	70	153683126	ENSG00000169418	NPR1	protein_coding	0	intron	0	0	49.1935	32.185	20.3446	7.92224	2.79771	1.28e-06	2.83e-06
1	153691290	153691303	14	+	133	153691291	ENSG00000169418	NPR1	protein_coding	0	intron	32.0036	34.9042	35.7771	24.7577	31.8607	-0.101516	0.536291	0.821512	0.836771
1	153693983	153693996	14	+	4752	153693992	ENSG00000169418	NPR1	protein_coding	0	3UTR	1425	1246.81	972.69	809.577	1113.52	-0.562217	0.207478	0.00551504	0.00731547
1	153747534	153747565	32	+	193	153747541	ENSG00000143624	INTS3	protein_coding	0	exon	3.3688	0.811727	101.741	120.075	56.4991	5.52195	0.810401	2.35e-12	1.03e-11
1	153774807	153774811	5	+	117	153774808	ENSG00000143624	INTS3	protein_coding	0	3UTR	43.7944	31.6573	10.0623	21.0441	26.6395	-0.927578	0.697032	0.0860851	0.100122
1	153780133	153780171	39	+	4337	153780157	ENSG00000143554	SLC27A3	protein_coding	0	3UTR	1470.48	1303.63	635.043	516.198	981.339	-1.23543	0.216134	4.78e-09	1.51e-08
1	153965063	153965073	11	+	121	153965072	ENSG00000282386	NA	lncRNA	0	exon	32.8458	22.7283	34.6591	28.4714	29.6761	0.13368	0.552364	0.77612	0.794699
1	153966927	153966936	10	+	165	153966928	ENSG00000273026	NA	lncRNA	0	exon	32.0036	25.9753	51.4296	60.6564	42.5162	0.778064	0.517751	0.0829658	0.096687
1	153967891	153967899	9	+	120	153967893	ENSG00000143578	CREB3L4	protein_coding	0	5UTR	4.211	5.68209	64.846	61.8943	34.1583	3.42859	0.726729	2.65e-07	6.54e-07
1	153974352	153974369	18	+	2487	153974357	ENSG00000143578	CREB3L4	protein_coding	0	3UTR	836.305	864.489	232.551	273.573	551.729	-1.71459	0.225629	7.94e-15	4.18e-14
1	153978903	153978909	7	+	281	153978906	ENSG00000272654	NA	lncRNA	0	exon	12.633	13.7994	185.594	102.745	78.6926	3.29975	0.545478	1.51e-10	5.61e-10
1	153979149	153979167	19	+	70	153979155	ENSG00000272654	NA	lncRNA	0	exon	2.5266	4.87036	41.3673	29.7093	19.6184	2.79983	0.950934	0.000346711	0.000527262
1	153991249	153991312	64	+	90	153991307	ENSG00000177954	RPS27	protein_coding	0	exon	1.6844	2.43518	46.9574	53.2291	26.0765	4.24765	0.935315	7.32e-07	1.68e-06
1	153991345	153991419	75	+	114	153991391	ENSG00000177954	RPS27	protein_coding	0	exon	1.6844	5.68209	61.4919	61.8943	32.6882	3.7629	0.820936	4.85e-07	1.15e-06
1	153991663	153991849	187	+	143719	153991760	ENSG00000177954	RPS27	protein_coding	0	3UTR	25267.7	29380.4	45073.5	46058	36444.9	0.721927	0.167991	1.29e-05	2.4e-05
1	153992144	153992171	28	+	4191	153992148	ENSG00000177954	RPS27	protein_coding	0	3UTR	302.35	329.561	2095.2	1921.2	1162.08	2.64649	0.194457	5.11e-43	9.31e-42
1	153992327	153992351	25	+	262	153992345	ENSG00000177954	RPS27	protein_coding	172	ext_3UTR	48.0054	45.4567	77.1443	99.0309	67.4093	0.795493	0.433943	0.0427451	0.0513204
1	154222152	154222170	19	+	112	154222154	ENSG00000143569	UBAP2L	protein_coding	0	intron	0.842201	1.62345	67.082	60.6564	32.551	5.33343	1.0141	3.97e-08	1.1e-07
1	154222288	154222324	37	+	70	154222300	ENSG00000143569	UBAP2L	protein_coding	0	intron	0.842201	0	50.3115	29.7093	20.2157	5.82173	1.52485	6.62e-05	0.000110742
1	154222373	154222414	42	+	58	154222395	ENSG00000143569	UBAP2L	protein_coding	0	intron	0	0	38.0132	29.7093	16.9306	7.56355	2.78965	4.18e-06	8.48e-06
1	154222502	154222513	12	+	309	154222506	ENSG00000143569	UBAP2L	protein_coding	0	intron	2.5266	1.62345	173.295	184.445	90.4726	6.26712	0.743417	1.9e-17	1.18e-16
1	154222812	154222833	22	+	795	154222826	ENSG00000143569	UBAP2L	protein_coding	0	intron	5.8954	8.92899	499.761	408.502	230.772	5.86932	0.451067	2.5e-39	4.02e-38
1	154228795	154228811	17	+	65	154228807	ENSG00000143569	UBAP2L	protein_coding	0	intron	27.7926	19.4814	2.23607	7.42732	14.2344	-1.52965	1.07612	0.0290269	0.0355142
1	154242591	154242598	8	+	51	154242596	ENSG00000143569	UBAP2L	protein_coding	0	intron	5.0532	2.43518	23.4787	25.9956	14.2407	2.0809	1.06129	0.00649585	0.00854353
1	154254763	154254793	31	+	942	154254773	ENSG00000143569	UBAP2L	protein_coding	0	exon	7.5798	20.2932	622.745	434.498	271.279	5.17019	0.447165	6.91e-32	8.54e-31
1	154263478	154263510	33	+	11930	154263503	ENSG00000143569	UBAP2L	protein_coding	0	3UTR	4119.2	4231.53	1065.49	1080.67	2624.22	-1.94156	0.166415	4.18e-32	5.22e-31
1	154270727	154270757	31	+	56	154270744	ENSG00000143569	UBAP2L	protein_coding	0	3UTR	17.6862	22.7283	2.23607	6.18943	12.21	-1.43256	1.10277	0.0388107	0.0468081
1	154270845	154270854	10	+	197	154270847	ENSG00000143569	UBAP2L	protein_coding	0	3UTR	85.0623	70.6202	2.23607	8.6652	41.6459	-3.57939	0.778853	4.53e-07	1.08e-06
1	154271290	154271302	13	+	81	154271296	ENSG00000143569	UBAP2L	protein_coding	0	3UTR	28.6348	28.4104	4.47214	9.90309	17.8551	-1.43803	0.897355	0.0258868	0.0318644
1	154271478	154271519	42	+	499	154271510	ENSG00000143569	UBAP2L	protein_coding	0	3UTR	177.704	202.932	22.3607	22.2819	106.32	-2.99355	0.427508	3.23e-13	1.51e-12
1	154275867	154275883	17	+	16698	154275874	ENSG00000143575	HAX1	protein_coding	0	3UTR	4596.73	5027.02	2984.03	2943.69	3887.87	-0.684031	0.164583	2.46e-05	4.37e-05
1	154349657	154349669	13	+	158	154349662	ENSG00000143515	ATP8B2	protein_coding	0	3UTR	53.9008	59.256	11.1803	13.6167	34.4885	-1.91494	0.655985	0.000672775	0.000987464
1	154351288	154351314	27	+	159	154351303	ENSG00000143515	ATP8B2	protein_coding	0	3UTR	54.743	66.5616	10.0623	3.71366	33.7701	-2.8013	0.774711	3.65e-05	6.34e-05
1	154438081	154438086	6	+	129	154438085	ENSG00000160712	IL6R	protein_coding	0	intron	25.266	39.7746	32.423	25.9956	30.8648	-0.107687	0.552923	0.814266	0.830043
1	154559427	154559471	45	+	452	154559447	ENSG00000229780	UBE2Q1-AS1	lncRNA	4410	intergenic	25.266	16.2345	243.731	227.771	128.251	3.42736	0.409871	6.69e-18	4.24e-17
1	154679832	154679838	7	+	95	154679835	ENSG00000287064	NA	lncRNA	1487	intergenic	35.3724	29.2222	7.82624	12.3789	21.1999	-1.24422	0.777584	0.0348018	0.0422023
1	154962622	154962636	15	+	94	154962623	ENSG00000271380	NA	lncRNA	0	exon	19.3706	17.858	31.305	25.9956	23.6323	0.43526	0.603814	0.376547	0.405806
1	154979209	154979260	52	+	66044	154979249	ENSG00000173207	CKS1B	protein_coding	0	3UTR	20805.7	22414.2	8205.25	7907.61	14833.2	-1.40971	0.15812	2.1e-19	1.45e-18
1	154981128	154981150	23	+	327	154981140	ENSG00000173207	CKS1B	protein_coding	1877	intergenic	110.328	127.441	19.0066	27.2335	71.0024	-2.21652	0.492001	1.11e-06	2.48e-06
1	154988993	154989024	32	+	1983	154989012	ENSG00000160688	FLAD1	protein_coding	0	3UTR	487.634	521.129	488.581	402.313	474.914	-0.169233	0.229208	0.447235	0.476685
1	154993104	154993123	20	+	3964	154993112	ENSG00000160688	FLAD1	protein_coding	0	3UTR	1388.79	1487.89	277.272	289.665	860.905	-2.31788	0.201692	2.41e-31	2.9e-30
1	155016964	155017006	43	+	187	155016977	ENSG00000160685	ZBTB7B	protein_coding	0	3UTR	76.6402	73.8671	1.11803	4.95154	39.1442	-4.35889	0.869667	7.91e-08	2.11e-07
1	155018516	155018529	14	+	785	155018523	ENSG00000160685	ZBTB7B	protein_coding	0	3UTR	359.62	276.799	13.4164	6.18943	164.006	-4.91008	0.495704	6.98e-24	6.09e-23
1	155050921	155050933	13	+	144	155050931	ENSG00000163357	DCST1	protein_coding	0	3UTR	11.7908	7.30554	77.1443	64.3701	40.1527	2.6593	0.644507	4.52e-06	9.1e-06
1	155058681	155058684	4	+	74	155058683	ENSG00000143537	ADAM15	protein_coding	0	3UTR	17.6862	17.0463	15.6525	22.2819	18.1667	0.07881	0.632187	0.876556	0.88758
1	155062740	155062801	62	+	43079	155062776	ENSG00000143537	ADAM15	protein_coding	0	3UTR	13158.5	9528.05	11124.4	7138.89	10237.5	-0.296438	0.265966	0.254202	0.279987
1	155069532	155069555	24	+	402	155069539	ENSG00000243364	EFNA4	protein_coding	0	3UTR	137.279	172.898	13.4164	17.3304	85.2308	-3.21307	0.496984	1.2e-11	4.93e-11
1	155138599	155138614	16	+	332	155138604	ENSG00000169241	SLC50A1	protein_coding	0	3UTR	83.3779	110.395	64.846	48.2775	76.724	-0.666251	0.428704	0.0856622	0.0996556
1	155138845	155138872	28	+	6584	155138854	ENSG00000169241	SLC50A1	protein_coding	0	3UTR	1835.15	1850.74	1375.18	1107.91	1542.25	-0.550247	0.198343	0.00457951	0.00613236
1	155200556	155200583	28	+	50	155200570	ENSG00000231064	THBS3-AS1	lncRNA	0	exon	20.2128	17.858	0	4.95154	10.7556	-1.63392	1.49663	0.0322208	0.0392132
1	155205487	155205504	18	+	124	155205490	ENSG00000231064	THBS3-AS1	lncRNA	0	exon	49.6898	43.8332	5.59017	7.42732	26.6351	-2.48999	0.796324	0.000233855	0.000363742
1	155289844	155289850	7	+	132	155289848	ENSG00000143630	HCN3	protein_coding	0	3UTR	38.7412	38.1512	27.9508	17.3304	30.5434	-0.557516	0.582662	0.24661	0.27212
1	155310968	155310980	13	+	627	155310973	ENSG00000160752	FDPS	protein_coding	0	intron	95.1687	80.3609	272.8	211.678	165.002	1.38933	0.334225	1.18e-05	2.21e-05
1	155315008	155315033	26	+	233	155315012	ENSG00000160752	FDPS	protein_coding	0	intron	5.8954	12.9876	156.525	86.652	65.5149	3.49673	0.633875	3.49e-09	1.12e-08
1	155318483	155318545	63	+	433	155318513	ENSG00000160752	FDPS	protein_coding	0	exon	110.328	119.324	93.9149	87.8899	102.864	-0.298727	0.347604	0.358832	0.387803
1	155320658	155320693	36	+	48103	155320666	ENSG00000160752	FDPS	protein_coding	0	3UTR	12104.1	11571.2	11029.4	11897.3	11650.5	-0.0445445	0.157224	0.770763	0.789607
1	155330720	155330751	32	+	1370	155330730	ENSG00000160753	RUSC1	protein_coding	0	3UTR	403.414	501.647	160.997	159.687	306.436	-1.44524	0.271493	3.53e-08	9.89e-08
1	155331099	155331128	30	+	5055	155331113	ENSG00000160753	RUSC1	protein_coding	0	3UTR	1935.38	1774.43	337.646	332.991	1095.11	-2.44441	0.194678	5.73e-37	8.54e-36
1	155563753	155563769	17	+	496	155563754	ENSG00000235919	ASH1L-AS1	lncRNA	0	exon	17.6862	11.3642	291.807	247.577	142.109	4.15041	0.42361	1.46e-23	1.25e-22
1	155563943	155564014	72	+	7801	155563944	ENSG00000235919	ASH1L-AS1	lncRNA	0	exon	507.847	501.647	3799.08	3938.95	2186.88	2.92283	0.171681	7.25e-66	2.46e-64
1	155564044	155564064	21	+	67	155564056	ENSG00000235919	ASH1L-AS1	lncRNA	100	ext_3UTR	2.5266	5.68209	33.541	33.4229	18.7932	2.53817	0.951849	0.000879022	0.00127338
1	155612467	155612475	9	+	122	155612469	ENSG00000125459	MSTO1	protein_coding	0	3UTR	0	0.811727	71.5542	70.5595	35.7313	6.83408	1.40381	1.84e-06	3.97e-06
1	155613844	155613878	35	+	234	155613854	ENSG00000125459	MSTO1	protein_coding	0	3UTR	14.3174	17.858	110.685	118.837	65.4245	2.69616	0.496071	7.37e-09	2.27e-08
1	155614917	155614977	61	+	4948	155614934	ENSG00000125459	MSTO1	protein_coding	0	3UTR	1353.42	1605.6	769.207	835.573	1140.95	-0.857409	0.201559	1.36e-05	2.52e-05
1	155624391	155624395	5	+	56	155624393	ENSG00000125459	MSTO1	protein_coding	9440	intergenic	4.211	6.49381	22.3607	28.4714	15.3842	1.66001	0.951522	0.0152833	0.0192913
1	155689562	155689600	39	+	861	155689592	ENSG00000132676	DAP3	protein_coding	0	exon	5.0532	17.0463	495.289	484.013	250.35	5.39442	0.445391	1.23e-34	1.68e-33
1	155690089	155690110	22	+	240	155690100	ENSG00000132676	DAP3	protein_coding	0	intron	10.9486	14.6111	122.984	122.551	67.7735	3.13788	0.507285	8e-11	3.05e-10
1	155695098	155695122	25	+	259	155695102	ENSG00000132676	DAP3	protein_coding	0	intron	7.5798	7.30554	157.643	123.789	74.0792	4.11469	0.549761	8.44e-15	4.43e-14
1	155695172	155695186	15	+	80	155695184	ENSG00000132676	DAP3	protein_coding	0	intron	0.842201	1.62345	48.0755	42.0881	23.1573	4.7448	1.08872	2.33e-06	4.93e-06
1	155696119	155696133	15	+	234	155696125	ENSG00000132676	DAP3	protein_coding	0	intron	5.8954	4.87036	126.338	133.692	67.6988	4.45693	0.592196	7.03e-15	3.72e-14
1	155700386	155700415	30	+	205	155700409	ENSG00000132676	DAP3	protein_coding	0	intron	2.5266	3.24691	112.921	120.075	59.6925	5.15251	0.712131	9.69e-14	4.72e-13
1	155729400	155729416	17	+	199	155729406	ENSG00000132676	DAP3	protein_coding	0	intron	45.4788	58.4443	21.2426	66.8458	48.0029	-0.167536	0.568119	0.719667	0.741334
1	155747933	155747954	22	+	96	155747933	ENSG00000203761	MSTO2P	unprocessed_pseudogene	0	intron	0	0	51.4296	61.8943	28.331	8.55968	2.80634	9.32e-08	2.46e-07
1	155748013	155748044	32	+	538	155748028	ENSG00000203761	MSTO2P	unprocessed_pseudogene	0	exon	2.5266	1.62345	342.118	281	156.817	7.09683	0.712276	2.5e-23	2.13e-22
1	155750866	155750880	15	+	79	155750870	ENSG00000203761	MSTO2P	unprocessed_pseudogene	729	ext_3UTR	1.6844	2.43518	53.6656	32.185	22.4926	3.95854	1.00507	9.12e-06	1.74e-05
1	155751577	155751586	10	+	886	155751582	ENSG00000203761	MSTO2P	unprocessed_pseudogene	1440	intergenic	45.4788	38.9629	546.719	365.176	249.084	3.37421	0.350368	6.37e-23	5.32e-22
1	156058497	156058512	16	+	8016	156058506	ENSG00000116586	LAMTOR2	protein_coding	0	3UTR	2027.18	1782.55	2295.32	1683.52	1947.14	0.0605559	0.221497	0.781419	0.799474
1	156122495	156122507	13	+	442	156122496	ENSG00000160789	LMNA	protein_coding	0	intron	0.842201	0	251.558	267.383	129.946	8.85715	1.32404	3.22e-10	1.16e-09
1	156137845	156137868	24	+	34265	156137866	ENSG00000160789	LMNA	protein_coding	0	3UTR	7802.15	5573.32	12865.2	8204.71	8611.35	0.612068	0.272491	0.0184937	0.0231335
1	156139226	156139274	49	+	104	156139242	ENSG00000160789	LMNA	protein_coding	0	3UTR	53.9008	19.4814	12.2984	6.18943	22.9675	-1.40847	0.906054	0.0287863	0.0352387
1	156139323	156139344	22	+	125	156139329	ENSG00000160789	LMNA	protein_coding	0	3UTR	45.4788	42.2098	11.1803	11.141	27.5025	-1.635	0.70805	0.00486373	0.00649382
1	156139978	156140090	113	+	36504	156140081	ENSG00000160789	LMNA	protein_coding	0	3UTR	11864.9	10385.2	5922.23	5353.86	8381.56	-0.960188	0.174732	2.27e-08	6.56e-08
1	156194510	156194528	19	+	863	156194522	ENSG00000160785	SLC25A44	protein_coding	0	intron	0.842201	0.811727	564.607	440.687	251.737	9.01988	1.00611	3.52e-18	2.27e-17
1	156194872	156194912	41	+	52	156194908	ENSG00000160785	SLC25A44	protein_coding	0	intron	0	0	27.9508	33.4229	15.3434	7.35984	2.79003	8.13e-06	1.57e-05
1	156195730	156195758	29	+	69	156195737	ENSG00000160785	SLC25A44	protein_coding	0	intron	0	1.62345	41.3673	37.1366	20.0318	4.99608	1.27203	1.81e-05	3.28e-05
1	156198305	156198323	19	+	327	156198311	ENSG00000160785	SLC25A44	protein_coding	0	exon	1.6844	0.811727	201.246	178.256	95.4995	7.03739	0.888598	3.36e-15	1.81e-14
1	156202975	156202979	5	+	47	156202976	ENSG00000160785	SLC25A44	protein_coding	0	intron	0	0	22.3607	33.4229	13.9459	7.14515	2.80515	1.75e-05	3.17e-05
1	156209191	156209202	12	+	178	156209195	ENSG00000160785	SLC25A44	protein_coding	0	intron	0.842201	0	111.803	95.3172	51.9907	7.43738	1.37016	1.74e-07	4.43e-07
1	156212784	156212799	16	+	7223	156212796	ENSG00000160785	SLC25A44	protein_coding	0	3UTR	1257.41	1457.05	2657.57	1928.63	1825.16	0.727292	0.229727	0.00113709	0.00162941
1	156240021	156240044	24	+	4815	156240041	ENSG00000260238	PMF1-BGLAP	protein_coding	0	3UTR	1484.8	1504.13	695.417	714.26	1099.65	-1.06196	0.1822	2.96e-09	9.57e-09
1	156243314	156243325	12	+	174	156243316	ENSG00000260238	PMF1-BGLAP	protein_coding	0	3UTR	48.0054	51.1388	30.1869	33.4229	40.6885	-0.507579	0.50287	0.244999	0.270453
1	156292440	156292475	36	+	4358	156292444	ENSG00000163472	TMEM79	protein_coding	0	3UTR	1559.76	1740.34	192.302	235.198	931.899	-2.9225	0.222315	2.08e-40	3.47e-39
1	156729409	156729420	12	+	94	156729411	ENSG00000143303	METTL25B	protein_coding	0	intron	1.6844	1.62345	64.846	39.6123	26.9415	4.6009	1.00245	6.46e-07	1.5e-06
1	156729583	156729601	19	+	235	156729586	ENSG00000143303	METTL25B	protein_coding	0	intron	3.3688	3.24691	116.276	152.26	68.7878	5.18022	0.679469	4.72e-15	2.53e-14
1	156729685	156729698	14	+	456	156729687	ENSG00000143303	METTL25B	protein_coding	0	intron	21.8972	20.2932	260.502	212.916	128.902	3.41279	0.397136	9.56e-19	6.36e-18
1	156729859	156729882	24	+	862	156729868	ENSG00000143303	METTL25B	protein_coding	0	intron	17.6862	29.2222	517.65	423.357	246.979	4.26928	0.363963	9.44e-33	1.21e-31
1	156731574	156731601	28	+	58	156731590	ENSG00000143303	METTL25B	protein_coding	0	intron	0.842201	4.87036	27.9508	32.185	16.4621	2.75146	1.13474	0.0014558	0.00206261
1	156736912	156736972	61	+	520	156736950	ENSG00000143303	METTL25B	protein_coding	0	3UTR	144.016	118.512	126.338	111.41	125.069	-0.126246	0.33262	0.686159	0.709778
1	156768752	156768764	13	+	82	156768763	ENSG00000143294	PRCC	protein_coding	0	intron	0	0	44.7214	51.9912	24.1781	8.2644	2.79556	3.02e-07	7.38e-07
1	156770228	156770278	51	+	743	156770261	ENSG00000143294	PRCC	protein_coding	0	intron	2.5266	0	457.276	409.74	217.386	8.27307	0.852687	1.38e-21	1.07e-20
1	156778014	156778034	21	+	99	156778019	ENSG00000143294	PRCC	protein_coding	0	intron	0	0	65.964	49.5154	28.8699	8.59211	2.80996	8.62e-08	2.29e-07
1	156781503	156781523	21	+	299	156781517	ENSG00000143294	PRCC	protein_coding	0	intron	0	1.62345	157.643	193.11	88.0941	7.437	1.04398	2.58e-12	1.13e-11
1	156787394	156787402	9	+	103	156787396	ENSG00000143294	PRCC	protein_coding	0	intron	0.842201	0	63.7279	55.7049	30.0688	6.53842	1.42793	5.42e-06	1.08e-05
1	156788454	156788483	30	+	46	156788463	ENSG00000143294	PRCC	protein_coding	0	intron	0	0	29.0689	24.7577	13.4567	7.08191	2.79925	1.98e-05	3.58e-05
1	156789838	156789851	14	+	182	156789847	ENSG00000143294	PRCC	protein_coding	0	intron	0	0.811727	107.331	105.22	53.3408	7.48394	1.36622	1.42e-07	3.66e-07
1	156796247	156796291	45	+	1297	156796254	ENSG00000143294	PRCC	protein_coding	0	exon	4.211	4.87036	790.45	716.736	379.067	7.30916	0.496426	4.53e-49	9.88e-48
1	156799181	156799186	6	+	86	156799184	ENSG00000143294	PRCC	protein_coding	0	intron	10.1064	11.3642	34.6591	35.8987	23.0071	1.34857	0.725226	0.018904	0.0236209
1	156800810	156800823	14	+	1423	156800813	ENSG00000143294	PRCC	protein_coding	0	3UTR	423.627	564.962	120.748	143.595	313.233	-1.8453	0.29545	9.79e-11	3.71e-10
1	156916414	156916433	20	+	1216	156916427	ENSG00000187800	PEAR1	protein_coding	0	3UTR	449.735	442.391	90.5608	69.3216	263.002	-2.42396	0.294775	3.2e-17	1.95e-16
1	157711313	157711321	9	+	238	157711320	ENSG00000231700	NA	processed_pseudogene	1670	intergenic	90.9577	94.972	7.82624	7.42732	50.2958	-3.4113	0.633143	8.94e-09	2.72e-08
1	158099017	158099036	20	+	314	158099034	ENSG00000183853	KIRREL1	protein_coding	0	3UTR	100.222	141.24	10.0623	14.8546	66.5948	-3.11664	0.568031	4.74e-09	1.49e-08
1	159055146	159055156	11	+	86	159055149	ENSG00000163565	IFI16	protein_coding	0	3UTR	34.5302	29.2222	8.94427	1.23789	18.4836	-1.92854	1.08091	0.0104292	0.0134132
1	159782534	159782569	36	+	1205	159782544	ENSG00000158716	DUSP23	protein_coding	0	3UTR	377.306	362.03	168.823	198.062	276.555	-0.96635	0.262649	0.00013393	0.000214971
1	159867676	159867700	25	+	104	159867685	ENSG00000272668	NA	lncRNA	0	exon	38.7412	42.2098	5.59017	1.23789	21.9448	-3.04847	0.999537	0.000254688	0.000394326
1	159978980	159978994	15	+	168	159978988	ENSG00000224259	LINC01133	lncRNA	0	exon	25.266	50.3271	36.8951	53.2291	41.4293	0.183927	0.539856	0.690745	0.714137
1	159984510	159984520	11	+	73	159984518	ENSG00000224259	LINC01133	lncRNA	0	exon	23.5816	30.8456	5.59017	2.47577	15.6233	-2.08613	1.05964	0.0066731	0.00876504
1	159987746	159987757	12	+	51	159987747	ENSG00000224259	LINC01133	lncRNA	2996	intergenic	16.844	23.5401	0	2.47577	10.715	-2.91541	1.61337	0.00626086	0.00824851
1	160033947	160033958	12	+	163	160033948	ENSG00000237409	NA	processed_pseudogene	13220	intergenic	3.3688	1.62345	98.387	85.4141	47.1983	4.98577	0.786338	4.09e-11	1.61e-10
1	160214629	160214654	26	+	446	160214639	ENSG00000162734	PEA15	protein_coding	0	3UTR	137.279	181.827	33.541	35.8987	97.1363	-2.08351	0.427966	2.12e-07	5.3e-07
1	160215340	160215409	70	+	12082	160215371	ENSG00000162734	PEA15	protein_coding	0	3UTR	4331.44	4251.82	964.863	1037.35	2646.37	-2.08164	0.169974	3.61e-35	5.08e-34
1	160358932	160358953	22	+	1278	160358947	ENSG00000162736	NCSTN	protein_coding	0	3UTR	278.768	409.11	264.974	255.004	301.964	-0.372767	0.290197	0.178818	0.200703
1	161100338	161100350	13	+	218	161100345	ENSG00000162755	KLHDC9	protein_coding	0	3UTR	65.6916	70.6202	25.7148	37.1366	49.7908	-0.941245	0.510026	0.0341622	0.0414614
1	161121059	161121097	39	+	731	161121068	ENSG00000158793	NIT1	protein_coding	0	3UTR	264.451	302.774	27.9508	23.5198	154.674	-3.38548	0.383685	1.36e-19	9.47e-19
1	161121192	161121199	8	+	133	161121194	ENSG00000158793	NIT1	protein_coding	0	3UTR	43.7944	58.4443	5.59017	4.95154	28.1951	-2.92751	0.817696	4.13e-05	7.11e-05
1	161125436	161125448	13	+	66	161125444	ENSG00000158793	NIT1	protein_coding	0	3UTR	21.8972	29.2222	4.47214	0	13.8979	-2.5487	1.37759	0.00600044	0.00792191
1	161133401	161133444	44	+	2305	161133412	ENSG00000158793	NIT1	protein_coding	7956	intergenic	164.229	193.191	1246.61	937.08	635.277	2.57302	0.256887	1.93e-24	1.73e-23
1	161158819	161158893	75	+	17280	161158856	ENSG00000143222	UFC1	protein_coding	0	3UTR	4143.63	4302.15	4206.04	4082.55	4183.59	-0.0239635	0.157963	0.86547	0.87743
1	161164362	161164365	4	+	94	161164364	ENSG00000143258	USP21	protein_coding	0	exon	0	0	58.1378	51.9912	27.5322	8.50969	2.8034	1.12e-07	2.92e-07
1	161171209	161171226	18	+	1232	161171219	ENSG00000143224	PPOX	protein_coding	0	3UTR	357.935	387.194	206.836	179.493	282.865	-0.903125	0.260215	0.000317852	0.000485758
1	161214357	161214421	65	+	92859	161214393	ENSG00000158864	NDUFS2	protein_coding	0	3UTR	23366	25207.4	22029.7	17772.3	22093.9	-0.277595	0.184586	0.125267	0.143166
1	161230602	161230623	22	+	1190	161230603	ENSG00000158882	TOMM40L	protein_coding	0	3UTR	455.63	489.471	21.2426	33.4229	249.942	-4.06499	0.355564	2.83e-31	3.41e-30
1	161230744	161230751	8	+	131	161230745	ENSG00000158882	TOMM40L	protein_coding	0	3UTR	58.1118	48.7036	0	2.47577	27.3228	-4.96831	1.19365	8.13e-06	1.57e-05
1	161232846	161232859	14	+	57	161232852	ENSG00000158882	TOMM40L	protein_coding	2100	intergenic	22.7394	21.1049	4.47214	0	12.0791	-2.17114	1.45388	0.013329	0.0169275
1	161321863	161321881	19	+	128	161321869	ENSG00000143252	SDHC	protein_coding	0	intron	0	0	97.269	50.7533	37.0056	9.0249	2.84964	2.14e-08	6.21e-08
1	161363065	161363226	162	+	12891	161363194	ENSG00000143252	SDHC	protein_coding	0	3UTR	2648.72	2684.38	3867.28	3688.9	3222.32	0.491412	0.161024	0.00197481	0.00275751
1	161370067	161370086	20	+	54	161370070	ENSG00000288670	NA	lncRNA	0	intron	23.5816	20.2932	1.11803	0	11.2482	-4.07282	1.7014	0.00283148	0.00388212
1	161526782	161526829	48	+	1808	161526793	ENSG00000173110	HSPA6	protein_coding	0	3UTR	57.2696	43.0215	974.926	1008.88	521.023	4.27831	0.265186	1.36e-59	3.96e-58
1	161526869	161526929	61	+	700	161526892	ENSG00000173110	HSPA6	protein_coding	0	3UTR	27.7926	39.7746	355.535	371.366	198.617	3.36842	0.341383	6.61e-24	5.77e-23
1	161608432	161608471	40	+	65	161608433	ENSG00000225217	HSPA7	unprocessed_pseudogene	215	ext_3UTR	1.6844	0.811727	34.6591	38.3745	18.8824	4.36339	1.14611	1.96e-05	3.54e-05
1	161612776	161612797	22	+	83	161612796	ENSG00000225217	HSPA7	unprocessed_pseudogene	4559	intergenic	19.3706	21.9166	23.4787	14.8546	19.9051	-0.0638984	0.621213	0.894271	0.903903
1	161753429	161753448	20	+	642	161753439	ENSG00000081721	DUSP12	protein_coding	0	intron	1.6844	1.62345	412.555	332.991	187.213	7.66657	0.767783	3.93e-23	3.32e-22
1	161753991	161754000	10	+	71	161753999	ENSG00000081721	DUSP12	protein_coding	0	intron	0	0.811727	46.9574	34.6608	20.6075	5.87956	1.5031	5.2e-05	8.83e-05
1	161755837	161755851	15	+	643	161755847	ENSG00000081721	DUSP12	protein_coding	0	intron	3.3688	4.05863	421.499	318.137	186.766	6.54016	0.577277	4.49e-30	5.12e-29
1	161756769	161756799	31	+	99	161756779	ENSG00000081721	DUSP12	protein_coding	0	3UTR	1.6844	0.811727	60.3738	51.9912	28.7153	5.11562	1.04109	2e-07	5.03e-07
1	161757135	161757181	47	+	6023	161757160	ENSG00000081721	DUSP12	protein_coding	0	3UTR	683.867	679.415	2650.86	2479.49	1623.41	1.89154	0.176628	2.21e-27	2.27e-26
1	161766649	161766660	12	+	48	161766656	ENSG00000118217	ATF6	protein_coding	0	5UTR	0	0	22.3607	34.6608	14.2554	7.18973	2.80542	1.54e-05	2.83e-05
1	161768978	161768993	16	+	443	161768984	ENSG00000118217	ATF6	protein_coding	0	intron	0	2.43518	278.39	236.436	129.315	7.49846	0.876819	2.68e-17	1.65e-16
1	161796628	161796643	16	+	51	161796629	ENSG00000118217	ATF6	protein_coding	0	intron	0.842201	0	22.3607	37.1366	15.0849	5.26146	1.60353	0.000308681	0.000472738
1	161871091	161871099	9	+	46	161871098	ENSG00000118217	ATF6	protein_coding	0	intron	17.6862	18.6697	2.23607	0	9.648	-2.7433	1.65307	0.00897169	0.0116211
1	161959054	161959134	81	+	1125	161959062	ENSG00000118217	ATF6	protein_coding	0	3UTR	340.249	335.243	172.177	190.634	259.576	-0.85454	0.260594	0.000665811	0.000977749
1	161964068	161964072	5	+	415	161964070	ENSG00000118217	ATF6	protein_coding	0	3UTR	137.279	145.299	44.7214	40.8502	92.0373	-1.61034	0.402923	1.81e-05	3.29e-05
1	162154553	162154565	13	+	171	162154554	ENSG00000198929	NOS1AP	protein_coding	0	intron	74.9558	54.3857	10.0623	7.42732	36.7078	-2.6056	0.699687	2.6e-05	4.61e-05
1	162383978	162383985	8	+	83	162383979	ENSG00000239887	C1orf226	protein_coding	0	3UTR	26.9504	26.787	8.94427	12.3789	18.7651	-0.917427	0.747137	0.100918	0.116519
1	162386807	162386822	16	+	1262	162386813	ENSG00000239887	C1orf226	protein_coding	0	3UTR	224.025	288.163	383.486	368.89	316.141	0.523379	0.261544	0.0382286	0.0461322
1	162498504	162498527	24	+	279	162498511	ENSG00000152332	UHMK1	protein_coding	0	intron	0.842201	0.811727	173.295	151.022	81.4928	7.31932	1.04291	5.11e-12	2.17e-11
1	162500481	162500519	39	+	301	162500499	ENSG00000152332	UHMK1	protein_coding	0	exon	0.842201	0.811727	190.066	159.687	87.8517	7.42962	1.03802	2.17e-12	9.55e-12
1	162506501	162506535	35	+	123	162506526	ENSG00000152332	UHMK1	protein_coding	0	intron	0	0.811727	65.964	77.9868	36.1906	6.85249	1.40501	1.76e-06	3.8e-06
1	162512364	162512370	7	+	49	162512365	ENSG00000152332	UHMK1	protein_coding	0	intron	0	0	30.1869	27.2335	14.3551	7.22237	2.79279	1.26e-05	2.35e-05
1	162512397	162512421	25	+	155	162512398	ENSG00000152332	UHMK1	protein_coding	0	intron	0	0.811727	108.449	70.5595	44.9551	7.19821	1.39709	5.42e-07	1.28e-06
1	162522874	162522944	71	+	79	162522897	ENSG00000152332	UHMK1	protein_coding	0	3UTR	27.7926	21.1049	8.94427	14.8546	18.1741	-0.667162	0.721037	0.214204	0.238128
1	162563107	162563128	22	+	1128	162563116	ENSG00000117143	UAP1	protein_coding	0	intron	2.5266	3.24691	678.647	636.273	330.173	7.74088	0.593142	1.27e-38	2e-37
1	162563236	162563276	41	+	103	162563237	ENSG00000117143	UAP1	protein_coding	0	intron	0	0.811727	67.082	51.9912	29.9712	6.53613	1.43301	5.77e-06	1.14e-05
1	162566340	162566418	79	+	685	162566367	ENSG00000117143	UAP1	protein_coding	0	CDS	3.3688	0	405.846	393.648	200.716	7.76859	0.763144	5.96e-24	5.22e-23
1	162566443	162566483	41	+	22704	162566468	ENSG00000117143	UAP1	protein_coding	0	intron	43.7944	37.3394	13154.8	13418.7	6663.65	8.34541	0.224704	9.13e-303	1.23e-299
1	162567306	162567325	20	+	945	162567315	ENSG00000117143	UAP1	protein_coding	0	intron	0	1.62345	557.899	549.621	277.286	9.16608	0.99733	5.98e-19	4.03e-18
1	162567566	162567593	28	+	166	162567569	ENSG00000117143	UAP1	protein_coding	0	intron	0.842201	0	98.387	95.3172	48.6366	7.33243	1.37341	2.6e-07	6.42e-07
1	162570740	162570759	20	+	244	162570756	ENSG00000117143	UAP1	protein_coding	0	intron	0	0	178.885	103.982	70.717	10.1627	2.92068	1.25e-10	4.71e-10
1	162574046	162574072	27	+	49	162574064	ENSG00000117143	UAP1	protein_coding	0	intron	0	0	25.7148	32.185	14.475	7.23528	2.79484	1.24e-05	2.31e-05
1	162587750	162587821	72	+	97	162587791	ENSG00000117143	UAP1	protein_coding	0	exon	2.5266	0.811727	57.0197	51.9912	28.0873	4.67761	0.980517	2.84e-07	6.98e-07
1	162588463	162588480	18	+	254	162588470	ENSG00000117143	UAP1	protein_coding	0	intron	0.842201	0.811727	156.525	138.643	74.2055	7.17446	1.0487	1.54e-11	6.28e-11
1	162588650	162588685	36	+	105	162588669	ENSG00000117143	UAP1	protein_coding	0	intron	0	0.811727	59.2558	63.1322	30.7999	6.58511	1.42321	4.61e-06	9.27e-06
1	162589009	162589033	25	+	1217	162589017	ENSG00000117143	UAP1	protein_coding	0	intron	4.211	3.24691	673.056	750.159	357.668	7.50542	0.537711	3.55e-44	6.73e-43
1	162589997	162590019	23	+	181	162590013	ENSG00000117143	UAP1	protein_coding	0	intron	2.5266	1.62345	115.158	90.3657	52.4183	5.41149	0.811809	6.5e-12	2.74e-11
1	162599811	162599853	43	+	2481	162599837	ENSG00000117143	UAP1	protein_coding	0	3UTR	739.452	1073.91	135.282	196.824	536.368	-2.39116	0.311756	2.6e-15	1.41e-14
1	162600391	162600419	29	+	65	162600392	ENSG00000117143	UAP1	protein_coding	0	3UTR	17.6862	21.9166	14.5344	4.95154	14.7722	-0.563177	0.777197	0.298845	0.326312
1	162600585	162600593	9	+	77	162600588	ENSG00000117143	UAP1	protein_coding	0	3UTR	21.055	27.5987	14.5344	6.18943	17.3444	-0.761607	0.775276	0.171979	0.193463
1	162601228	162601249	22	+	65	162601234	ENSG00000117143	UAP1	protein_coding	0	3UTR	21.8972	18.6697	12.2984	6.18943	14.7637	-0.665714	0.77616	0.226724	0.251291
1	162812815	162812852	38	+	230	162812818	ENSG00000132196	HSD17B7	protein_coding	0	3UTR	112.013	61.6912	13.4164	11.141	49.5653	-2.57983	0.648576	9.11e-06	1.74e-05
1	163340478	163340524	47	+	686	163340518	ENSG00000143228	NUF2	protein_coding	0	intron	294.77	217.543	39.1312	40.8502	148.074	-2.5942	0.381744	1.52e-12	6.78e-12
1	163343813	163343821	9	+	177	163343820	ENSG00000143228	NUF2	protein_coding	0	3UTR	65.6916	57.6326	13.4164	19.8062	39.1367	-1.6405	0.61421	0.0018346	0.00257072
1	163355669	163355672	4	+	49	163355671	ENSG00000143228	NUF2	protein_coding	0	3UTR	16.844	16.2345	4.47214	6.18943	10.935	-0.923179	0.92711	0.123288	0.14101
1	163355728	163355767	40	+	575	163355758	ENSG00000143228	NUF2	protein_coding	0	3UTR	218.972	229.719	14.5344	23.5198	121.686	-3.47429	0.439177	2.81e-16	1.62e-15
1	164560444	164560472	29	+	442	164560450	ENSG00000185630	PBX1	protein_coding	0	exon	26.1082	8.92899	225.843	245.101	126.495	3.63858	0.50884	8.7e-14	4.26e-13
1	164847059	164847079	21	+	273	164847072	ENSG00000185630	PBX1	protein_coding	0	3UTR	72.4292	119.324	21.2426	25.9956	59.7478	-1.82151	0.552169	0.000207621	0.00032508
1	165655507	165655555	49	+	1958	165655521	ENSG00000143198	MGST3	protein_coding	0	3UTR	455.63	368.524	632.807	491.441	487.101	0.423968	0.254019	0.0848198	0.0987335
1	165655594	165655645	52	+	28505	165655617	ENSG00000143198	MGST3	protein_coding	0	3UTR	5241.86	5492.95	9543.54	8637.97	7229.08	0.746077	0.163569	3.85e-06	7.85e-06
1	165656130	165656138	9	+	210	165656134	ENSG00000143198	MGST3	protein_coding	0	3UTR	50.532	56.0091	50.3115	44.5639	50.3541	-0.133402	0.449574	0.738741	0.759562
1	165833803	165833816	14	+	628	165833814	ENSG00000143179	UCK2	protein_coding	0	intron	3.3688	0.811727	402.492	325.564	183.059	7.32665	0.709425	6.7e-25	6.13e-24
1	165833841	165833889	49	+	139	165833874	ENSG00000143179	UCK2	protein_coding	0	intron	0	4.87036	91.6788	63.1322	39.9203	4.65113	0.931924	6.8e-08	1.83e-07
1	165834458	165834460	3	+	50	165834460	ENSG00000143179	UCK2	protein_coding	0	intron	5.0532	0.811727	25.7148	24.7577	14.0844	2.3344	1.22238	0.00562655	0.00745641
1	165835862	165835872	11	+	138	165835864	ENSG00000143179	UCK2	protein_coding	0	intron	0	4.05863	80.4984	75.511	40.017	4.9449	0.915017	9.8e-09	2.97e-08
1	165844943	165844974	32	+	159	165844968	ENSG00000143179	UCK2	protein_coding	0	intron	0.842201	0.811727	103.977	79.2247	46.2139	6.42419	1.09864	4.12e-09	1.31e-08
1	165847247	165847274	28	+	109	165847255	ENSG00000143179	UCK2	protein_coding	0	intron	0	0	49.1935	80.4626	32.414	8.79288	2.82904	4.55e-08	1.26e-07
1	165847310	165847330	21	+	1615	165847319	ENSG00000143179	UCK2	protein_coding	0	intron	3.3688	2.43518	1027.47	852.903	471.545	8.26172	0.591035	5.5e-44	1.03e-42
1	165852037	165852071	35	+	247	165852057	ENSG00000143179	UCK2	protein_coding	0	intron	0	0	138.636	152.26	72.724	10.2248	2.91295	5.56e-11	2.16e-10
1	165852930	165852948	19	+	265	165852942	ENSG00000143179	UCK2	protein_coding	0	intron	1.6844	0.811727	174.413	131.216	77.0313	6.70345	0.913721	1.97e-13	9.37e-13
1	165856056	165856094	39	+	102	165856070	ENSG00000143179	UCK2	protein_coding	0	intron	0	0	73.7902	44.5639	29.5885	8.62852	2.82238	9.05e-08	2.4e-07
1	165859134	165859153	20	+	220	165859136	ENSG00000143179	UCK2	protein_coding	0	intron	0	0	119.63	139.881	64.8777	10.029	2.89849	1.44e-10	5.37e-10
1	165867016	165867041	26	+	592	165867027	ENSG00000143179	UCK2	protein_coding	0	intron	8.42201	7.30554	341	331.753	172.12	5.35128	0.448606	1.59e-33	2.09e-32
1	165869398	165869404	7	+	72	165869399	ENSG00000143179	UCK2	protein_coding	0	intron	0	0	40.2492	44.5639	21.2033	8.01377	2.78887	7.84e-07	1.8e-06
1	165879524	165879536	13	+	325	165879530	ENSG00000143179	UCK2	protein_coding	0	intron	4.211	2.43518	188.948	183.207	94.7003	5.68061	0.636105	1.2e-19	8.41e-19
1	165890584	165890599	16	+	105	165890586	ENSG00000143179	UCK2	protein_coding	0	intron	0.842201	0	63.7279	58.1806	30.6877	6.57322	1.42398	4.74e-06	9.51e-06
1	165907936	165907963	28	+	319	165907946	ENSG00000143179	UCK2	protein_coding	0	3UTR	84.2201	105.524	55.9017	48.2775	73.4809	-0.752341	0.423475	0.0501291	0.0597586
1	165911617	165911623	7	+	1680	165911619	ENSG00000143179	UCK2	protein_coding	0	3UTR	637.546	608.795	93.9149	110.172	362.607	-2.57188	0.260334	7.3e-24	6.36e-23
1	165924273	165924284	12	+	66	165924280	ENSG00000143179	UCK2	protein_coding	12655	intergenic	21.8972	18.6697	13.4164	6.18943	15.0432	-0.608047	0.762992	0.263434	0.289584
1	167223230	167223237	8	+	59	167223231	ENSG00000143190	POU2F1	protein_coding	0	intron	0	0	41.3673	27.2335	17.1502	7.58132	2.79657	4.26e-06	8.62e-06
1	167223666	167223672	7	+	47	167223670	ENSG00000143190	POU2F1	protein_coding	0	intron	0	0	25.7148	29.7093	13.856	7.14452	2.79619	1.62e-05	2.97e-05
1	167225681	167225699	19	+	79	167225683	ENSG00000143190	POU2F1	protein_coding	0	intron	0.842201	0.811727	36.8951	54.467	23.254	5.27002	1.21923	4.15e-06	8.41e-06
1	167225910	167225941	32	+	292	167225918	ENSG00000143190	POU2F1	protein_coding	0	intron	1.6844	0	190.066	148.546	85.0741	7.37832	1.04889	4.23e-12	1.81e-11
1	167238166	167238185	20	+	104	167238170	ENSG00000143190	POU2F1	protein_coding	0	intron	0	1.62345	62.6099	56.9428	30.294	5.73083	1.16822	3.78e-07	9.12e-07
[truncated: 57,503 more rows]
