# Supplementary material for: The U1 antisense morpholino oligonucleotide (AMO) disrupts U1 snRNP structure to promote intronic PCPA modification of pre-mRNAs
Source: J Biol Chem. 2023 May 22;299(7):104854. doi: 10.1016/j.jbc.2023.104854 (PMC10404622; doi:10.1016/j.jbc.2023.104854)
Supplement: Supporting Table S3 [file mmc3.xls]

## Sheet: all_sample
Quantitative protein analysis of intronic PAS processing complex by mass spectrometry
Protein	Description	Gene	WT	mut	Fold change	Average
Q5RI18	Heterogeneous nuclear ribonucleoprotein U	HNRNPU	4.33091e+06	0	#DIV/0!	2.16546e+06
S4R3V3	YTH domain-containing family protein 2 (Fragment)	YTHDF2	1.54596e+06	0	#DIV/0!	772980
B2R7B5	cDNA, FLJ93365, highly similar to Homo sapiens KH domain containing, RNA binding, signal transduction associated 1 (KHDRBS1), mRNA		2.83611e+06	0	#DIV/0!	1.41806e+06
C9JYJ6	Filamin A-interacting protein 1-like (Fragment)	FILIP1L	5.40205e+06	0	#DIV/0!	2.70103e+06
Q6B823	Histone H4 (Fragment)		207355	0	#DIV/0!	103677
E7EN95	Filamin-B	FLNB	267425	0	#DIV/0!	133712
Q00341	Vigilin	HDLBP	502049	0	#DIV/0!	251025
Q3B7X0	BLM protein (Fragment)	BLM	798290	0	#DIV/0!	399145
P52272	Heterogeneous nuclear ribonucleoprotein M	HNRNPM	7.66643e+06	0	#DIV/0!	3.83322e+06
C9JHK9	ATP-binding cassette sub-family F member 2 (Fragment)	ABCF2	341368	0	#DIV/0!	170684
B4DPY2	cDNA FLJ59286, highly similar to Pre-mRNA-processing factor 40 homolog A (Fragment)		669897	0	#DIV/0!	334948
Q9Y520	Protein PRRC2C	PRRC2C	469095	0	#DIV/0!	234547
E7EX73	Eukaryotic translation initiation factor 4 gamma 1	EIF4G1	968658	0	#DIV/0!	484329
Q6DKI9	DNA-directed RNA polymerase I subunit RPA2 (Fragment)	POLR1B	526705	0	#DIV/0!	263353
A0A4D6DSY5	Tax1-binding protein 2 isoform 2	TAX1BP2	95322.7	0	#DIV/0!	47661.3
Q8IWJ2	GRIP and coiled-coil domain-containing protein 2	GCC2	173109	0	#DIV/0!	86554.7
B7Z592	Zinc finger CCCH domain-containing protein 15		123515	0	#DIV/0!	61757.5
F5H1Y3	Flap endonuclease 1 (Fragment)	FEN1	399164	0	#DIV/0!	199582
Q5HY64	Putative protein FAM47C	FAM47C	340889	0	#DIV/0!	170445
Q1ZYL5	Tropomyosin 1 alpha variant 6		436064	0	#DIV/0!	218032
Q15182	Small nuclear ribonucleoprotein-associated protein	SNRPB	476889	0	#DIV/0!	238444
K7EL20	Eukaryotic translation initiation factor 3 subunit G (Fragment)	EIF3G	224034	0	#DIV/0!	112017
Q29RF7	Sister chromatid cohesion protein PDS5 homolog A	PDS5A	183802	0	#DIV/0!	91900.9
B2R8Z8	cDNA, FLJ94136, highly similar to Homo sapiens synaptotagmin binding, cytoplasmic RNA interacting protein (SYNCRIP), mRNA		1.97642e+07	0	#DIV/0!	9.88209e+06
K9JA46	Epididymis luminal secretory protein 52	EL52	114542	0	#DIV/0!	57271.2
F8VUG2	Keratin, type II cytoskeletal 8 (Fragment)	KRT8	1.6883e+06	0	#DIV/0!	844152
H0Y3M2	BUB3-interacting and GLEBS motif-containing protein ZNF207 (Fragment)	ZNF207	519476	0	#DIV/0!	259738
A0A7I2YQG2	Ribosomal protein L19	RPL19	1.98761e+06	0	#DIV/0!	993807
H0Y7V4	Dynein axonemal heavy chain 8	DNAH8	490187	0	#DIV/0!	245093
E9PQ73	Protocadherin Fat 3	FAT3	444077	0	#DIV/0!	222039
O95639	Cleavage and polyadenylation specificity factor subunit 4	CPSF4	1.33408e+06	0	#DIV/0!	667038
A0A804HII9	Alpha-actinin-1	ACTN1	1.98736e+06	0	#DIV/0!	993679
A2RU51	PRR5-ARHGAP8 fusion	LOC553158	2740461	0	#DIV/0!	1.37023e+06
A0A024R7L5	UPF1	UPF1	186860	0	#DIV/0!	93429.8
B4E3G2	DNA topoisomerase		5.06673e+06	0	#DIV/0!	2.53336e+06
A0A384N6H6	Septin		1.14552e+07	0	#DIV/0!	5.72758e+06
Q9UF55	Uncharacterized protein DKFZp434A2017 (Fragment)	DKFZp434A2017	936522	0	#DIV/0!	468261
B2R6U8	Cleavage and polyadenylation specificity factor subunit 5		1.69658e+06	0	#DIV/0!	848288
B4DXZ6	Fragile X mental retardation syndrome-related protein 1	FXR1	277828	0	#DIV/0!	138914
B7Z3D7	cDNA FLJ55213, highly similar to Rattus norvegicus Arg/Abl-interacting protein ArgBP2 (Argbp2), mRNA		247392	0	#DIV/0!	123696
B7ZB67	Serine/threonine-protein phosphatase		225224	0	#DIV/0!	112612
Q05DF2	SF3A2 protein (Fragment)	SF3A2	868852	0	#DIV/0!	434426
Q9BSJ2	Gamma-tubulin complex component 2	TUBGCP2	826920	0	#DIV/0!	413460
B3KSC7	cDNA FLJ36001 fis, clone TESTI2015213, highly similar to Homo sapiens target of EGR1, member 1 (nuclear) (TOE1), mRNA		611870	0	#DIV/0!	305935
P26373	60S ribosomal protein L13	RPL13	1.55369e+06	0	#DIV/0!	776843
P61956	Small ubiquitin-related modifier 2	SUMO2	3.10554e+06	0	#DIV/0!	1.55277e+06
P57772	Selenocysteine-specific elongation factor	EEFSEC	215548	0	#DIV/0!	107774
D3DUZ3	Interferon, gamma-inducible protein 16, isoform CRA_a	IFI16	3.17373e+06	0	#DIV/0!	1.58687e+06
D3DVC4	Nestin, isoform CRA_c	NES	352201	0	#DIV/0!	176101
E9PKN0	Pre-mRNA cleavage complex 2 protein Pcf11 (Fragment)	PCF11	199077	0	#DIV/0!	99538.6
A0A7P0T852	DNA topoisomerase I	TOP1	1.0694e+06	0	#DIV/0!	534702
A0A024R663	Kinectin 1 (Kinesin receptor), isoform CRA_a	KTN1	298751	0	#DIV/0!	149376
A8K3Q9	60S ribosomal protein L14		954830	0	#DIV/0!	477415
E2DRY6	2-phospho-D-glycerate hydro-lyase		167255	0	#DIV/0!	83627.3
M0R0R2	40S ribosomal protein S5	RPS5	598482	0	#DIV/0!	299241
P04792	Heat shock protein beta-1	HSPB1	1.24914e+06	0	#DIV/0!	624572
Q9H089	Large subunit GTPase 1 homolog	LSG1	932116	0	#DIV/0!	466058
Q8IUC6	TIR domain-containing adapter molecule 1	TICAM1	4.88334e+06	0	#DIV/0!	2.44167e+06
B4DJI1	L-lactate dehydrogenase		1.03249e+06	0	#DIV/0!	516244
P13674	Prolyl 4-hydroxylase subunit alpha-1	P4HA1	1.06027e+06	0	#DIV/0!	530135
P51610	Host cell factor 1	HCFC1	0	0	#DIV/0!	0
P25490	Transcriptional repressor protein YY1	YY1	848506	0	#DIV/0!	424253
H7C5K0	Helicase-like transcription factor (Fragment)	HLTF	206245	0	#DIV/0!	103122
B9ZVN9	DNA-directed RNA polymerase subunit	POLR1A	1.51708e+06	0	#DIV/0!	758538
F5GY88	Mediator complex subunit 24	MED24	6.67553e+06	0	#DIV/0!	3.33777e+06
Q5JR04	RNA helicase	MOV10	286097	0	#DIV/0!	143048
B7Z6I3	DNA ligase		1.50156e+06	0	#DIV/0!	750780
H0YAR2	Polyadenylate-binding protein	PABPC1	7.67592e+06	0	#DIV/0!	3.83796e+06
P62081	40S ribosomal protein S7	RPS7	632597	0	#DIV/0!	316298
H0YHA7	60S ribosomal protein L18 (Fragment)	RPL18	777353	0	#DIV/0!	388677
Q59GW5	Tripartite motif-containing 25 variant (Fragment)		1.12313e+06	0	#DIV/0!	561567
U3KPZ7	Uncharacterized protein		197566	0	#DIV/0!	98782.8
Q5JR94	40S ribosomal protein S8	RPS8	2.3126e+06	0	#DIV/0!	1.1563e+06
Q96JM3	Chromosome alignment-maintaining phosphoprotein 1	CHAMP1	144959	0	#DIV/0!	72479.6
P62424	60S ribosomal protein L7a	RPL7A	1.84541e+06	0	#DIV/0!	922704
B2RDN9	ATP-dependent DNA helicase 2 subunit 1		293816	0	#DIV/0!	146908
H3BQZ7	HCG2044799	HNRNPUL2-BSCL2	5182270	0	#DIV/0!	2591135
A0JLT1	CD3EAP protein (Fragment)	CD3EAP	227261	0	#DIV/0!	113631
A0A024R3B4	Spliceosome-associated protein CWC15 homolog	HSPC148	378133	0	#DIV/0!	189066
P46777	60S ribosomal protein L5	RPL5	3060905	0	#DIV/0!	1.53045e+06
A0A0A0MS68	Growth arrest-specific protein 7	GAS7	986007	0	#DIV/0!	493003
Q03111	Protein ENL	MLLT1	22979480	0	#DIV/0!	11489740
Q24JU4	Eukaryotic translation initiation factor 3 subunit A	EIF3A	1.17092e+06	0	#DIV/0!	585458
Q5TZP7	DNA-(apurinic or apyrimidinic site) endonuclease	APEX1	347424	0	#DIV/0!	173712
O95183	Vesicle-associated membrane protein 5	VAMP5	731368	0	#DIV/0!	365684
F5H386	Lactoperoxidase	LPO	514377	0	#DIV/0!	257189
Q16629	Serine/arginine-rich splicing factor 7	SRSF7	430992	0	#DIV/0!	215496
P10599	Thioredoxin	TXN	339867	0	#DIV/0!	169934
Q9Y2D5	A-kinase anchor protein 2	AKAP2	573472	0	#DIV/0!	286736
A0A7I2V361	GRB10-interacting GYF protein 2	GIGYF2	988684	0	#DIV/0!	494342
Q9NSD9	Phenylalanine--tRNA ligase beta subunit	FARSB	486508	0	#DIV/0!	243254
C9JBN1	F-box-like/WD repeat-containing protein TBL1XR1 (Fragment)	TBL1XR1	230121	0	#DIV/0!	115060
H0Y8X0	Protein DEK	DEK	294993	0	#DIV/0!	147496
A0A024RC67	Protein regulator of cytokinesis 1, isoform CRA_e	PRC1	301225	0	#DIV/0!	150613
P06493	Cyclin-dependent kinase 1	CDK1	245630	0	#DIV/0!	122815
Q9H853	Putative tubulin-like protein alpha-4B	TUBA4B	2536188	0	#DIV/0!	1268094
Q9NY12	H/ACA ribonucleoprotein complex subunit 1	GAR1	2.35156e+06	0	#DIV/0!	1.17578e+06
A0A024RD80	Heat shock protein 90kDa alpha (Cytosolic), class B member 1, isoform CRA_a	HSP90AB1	675174	0	#DIV/0!	337587
Q14978	Nucleolar and coiled-body phosphoprotein 1	NOLC1	5.08974e+07	0	#DIV/0!	2.54487e+07
Q14974	Importin subunit beta-1	KPNB1	263392	0	#DIV/0!	131696
A0A384NYT8	Tubulin beta chain (Fragment)		1.3863e+07	0	#DIV/0!	6.9315e+06
B5MDF5	GTP-binding nuclear protein Ran	RAN	5.15682e+06	0	#DIV/0!	2.57841e+06
Q92979	Ribosomal RNA small subunit methyltransferase NEP1	EMG1	1.30679e+06	0	#DIV/0!	653394
Q12996	Cleavage stimulation factor subunit 3	CSTF3	4.33808e+07	249272	174.03	2.1815e+07
Q9C0J8	pre-mRNA 3 end processing protein WDR33	WDR33	3.64645e+07	481630	75.7105	1.84731e+07
B4DDG3	Cleavage stimulation factor 50 kDa subunit		9.88956e+06	227168	43.5342	5.05837e+06
A0A024R6H0	Cleavage and polyadenylation specificity factor subunit 2	CPSF2	3.6652e+07	1.42281e+06	25.7603	1.90374e+07
Q53F02	Cleavage and polyadenylation specific factor 3, 73kDa variant (Fragment)		1.34634e+07	555237	24.248	7.0093e+06
Q10570	Cleavage and polyadenylation specificity factor subunit 1	CPSF1	7.42255e+07	3.7413e+06	19.8395	3.89834e+07
Q6UN15	Pre-mRNA 3-end-processing factor FIP1	FIP1L1	10225256	959410	10.6579	5.59233e+06
B7Z6F7	cDNA FLJ61705, highly similar to Symplekin		1.63792e+07	1.61813e+06	10.1223	8.99867e+06
A0A024R5Z9	Pyruvate kinase	PKM2	2.43151e+06	299676	8.11379	1.36559e+06
A0A6I8PRA0	Treacle protein (Fragment)	TCOF1	1.31514e+07	1.66434e+06	7.90185	7.40787e+06
P18124	60S ribosomal protein L7	RPL7	7.14081e+06	1.10957e+06	6.43563	4.12519e+06
A0A024RA87	Septin	SEPT7	1.31174e+07	3.01532e+06	4.35024	8.06634e+06
B0QYK0	RNA-binding protein EWS	EWSR1	1.69099e+07	4.83173e+06	3.49976	1.08708e+07
P33240	Cleavage stimulation factor subunit 2	CSTF2	9.46974e+06	2.95961e+06	3.19966	6.21467e+06
Q59FA2	Serine/arginine-rich splicing factor 1 (Fragment)		1.36038e+06	442134	3.07684	901256
P62906	60S ribosomal protein L10a	RPL10A	3.38841e+06	1.17916e+06	2.87359	2.28378e+06
A0A024R3Z2	Small ubiquitin-related modifier	SUMO1	571098	211163	2.70454	391130
A0A024RBK3	60S ribosomal protein L6	RPL6	3.55924e+06	1.33457e+06	2.66695	2.44691e+06
A0A590UK80	Uncharacterized protein (Fragment)		496157	216086	2.29611	356121
B2RBS8	cDNA, FLJ95666, highly similar to Homo sapiens albumin (ALB), mRNA		7.43966e+08	3.40475e+08	2.18508	5.4222e+08
A0A087WVQ6	Clathrin heavy chain	CLTC	3.35437e+06	1.7782e+06	1.88638	2.56629e+06
A4QPB0	IQ motif containing GTPase activating protein 1	IQGAP1	2.94389e+06	1.60694e+06	1.83198	2.27542e+06
O15294	UDP-N-acetylglucosamine--peptide N-acetylglucosaminyltransferase 110 kDa subunit	OGT	904746	512396	1.76572	708571
B3KM90	cDNA FLJ10529 fis, clone NT2RP2000965, highly similar to Targeting protein for Xklp2		398019	227822	1.74706	312921
P27816	Microtubule-associated protein 4	MAP4	502442	293595	1.71134	398019
Q15648	Mediator of RNA polymerase II transcription subunit 1	MED1	422013	247626	1.70424	334820
A0A161I202	Lactotransferrin	LTF	3.33272e+06	2.1573e+06	1.54486	2.74501e+06
Q8N684	Cleavage and polyadenylation specificity factor subunit 7	CPSF7	5.42222e+06	3.63053e+06	1.49351	4.52638e+06
Q9UKV3	Apoptotic chromatin condensation inducer in the nucleus	ACIN1	1.12689e+07	7.62809e+06	1.47729	9.44851e+06
A0A024R0S8	X-ray repair complementing defective repair in Chinese hamster cells 1, isoform CRA_b	XRCC1	1.08343e+06	740050	1.46399	911739
B4DDI8	cDNA FLJ53704, moderately similar to Nascent polypeptide-associated complex subunit alpha		1.5733e+06	1.09958e+06	1.43082	1.33644e+06
Q9Y678	Coatomer subunit gamma-1	COPG1	548563	385406	1.42334	466985
Q01780	Exosome component 10	EXOSC10	591358	426719	1.38582	509038
Q6FI03	G3BP protein	G3BP	7.08221e+06	5.20711e+06	1.3601	6.14466e+06
Q8N201	Integrator complex subunit 1	INTS1	394526	298017	1.32384	346271
Q14008	Cytoskeleton-associated protein 5	CKAP5	5.03889e+06	3.82242e+06	1.31825	4.43066e+06
Q13410	Butyrophilin subfamily 1 member A1	BTN1A1	1.5766e+06	1.20274e+06	1.31084	1.38967e+06
P02533	Keratin, type I cytoskeletal 14	KRT14	4.66109e+06	3.57739e+06	1.30293	4.11924e+06
B3KRV7	Lipoprotein lipase		1.19931e+06	925406	1.29598	1.06236e+06
P49756	RNA-binding protein 25	RBM25	3.44536e+06	2.67472e+06	1.28812	3.06004e+06
E9PKP7	Nucleolar transcription factor 1	UBTF	7.11264e+06	5.56186e+06	1.27882	6.33725e+06
Q53GS9	U4/U6.U5 tri-snRNP-associated protein 2	USP39	639579	504602	1.26749	572091
Q9Y446	Plakophilin-3	PKP3	440369	353231	1.24669	396800
P16403	Histone H1.2	H1-2	1.61306e+06	1.31439e+06	1.22722	1.46372e+06
B7Z2Z1	cDNA FLJ59523, highly similar to Scaffold attachment factor B		1.75113e+06	1.43291e+06	1.22208	1.59202e+06
A0A6Q8PGG1	Kinesin-like protein KIF2A	KIF2A	200964	168474	1.19285	184719
P15924	Desmoplakin	DSP	1.169e+07	9.83106e+06	1.18909	1.07606e+07
P46013	Proliferation marker protein Ki-67	MKI67	7.70917e+06	6.60246e+06	1.16762	7.15582e+06
P52597	Heterogeneous nuclear ribonucleoprotein F	HNRNPF	5.64429e+06	4.88578e+06	1.15525	5.26503e+06
Q8IVT2	Mitotic interactor and substrate of PLK1	MISP	4.31254e+06	3.92261e+06	1.09941	4.11757e+06
B0YIW5	Coatomer subunit delta	ARCN1	2.56303e+06	2.36347e+06	1.08443	2.46325e+06
P42166	Lamina-associated polypeptide 2, isoform alpha	TMPO	2.11437e+06	2.0019e+06	1.05618	2.05813e+06
A8MXP9	Matrin-3	MATR3	4.04939e+06	3.83674e+06	1.05543	3.94306e+06
B3KY60	cDNA FLJ16777 fis, clone BRHIP2029567, highly similar to Cell division cycle 5-like protein		3.28995e+06	3.12121e+06	1.05406	3.20558e+06
A0A024R2L6	40S ribosomal protein SA	RPSA	4.2358e+06	4.06252e+06	1.04265	4.14916e+06
B4DTA2	cDNA FLJ60148, highly similar to Homo sapiens heterogeneous nuclear ribonucleoprotein D-like (HNRPDL), transcript variant 2, mRNA		1.47897e+06	1.42413e+06	1.03851	1451547
A0A7G6J4N4	Ubiquitin carboxyl-terminal hydrolase		270831	269588	1.00461	270209
P31689	DnaJ homolog subfamily A member 1	DNAJA1	1.14619e+06	1.1587e+06	0.989205	1.15244e+06
P35908	Keratin, type II cytoskeletal 2 epidermal	KRT2	8.27905e+07	8.47931e+07	0.976382	8.37918e+07
Q9NTJ3	Structural maintenance of chromosomes protein 4	SMC4	393156	419517	0.937164	406337
A0A087WY61	Nuclear mitotic apparatus protein 1	NUMA1	1.00826e+07	1.08478e+07	0.929461	1.04652e+07
Q92878	DNA repair protein RAD50	RAD50	2.16481e+06	2.34743e+06	0.922204	2.25612e+06
B2ZZ89	Spectrin beta chain	SPTBN1	1.30939e+08	1.42929e+08	0.916113	1.36934e+08
A0A1B0GVI3	Keratin, type I cytoskeletal 10	KRT10	1.66548e+08	1.819e+08	0.915603	1.74224e+08
Q53XC0	Eukaryotic translation initiation factor 2 subunit 1	EIF2S1	5.77932e+06	6.42295e+06	0.899791	6.10114e+06
F5GXS2	Actinin, alpha 4, isoform CRA_a	ACTN4	6.66264e+06	7.42138e+06	0.897763	7.04201e+06
Q9UNX4	WD repeat-containing protein 3	WDR3	488143	548036	0.890714	518090
Q6P2Q9	Pre-mRNA-processing-splicing factor 8	PRPF8	5.24569e+07	5.89121e+07	0.890426	5.56845e+07
E9PB61	THO complex subunit 4	ALYREF	1.69751e+06	1.91973e+06	0.884243	1.80862e+06
P62917	60S ribosomal protein L8	RPL8	4.18923e+06	4.7574e+06	0.880571	4.47332e+06
P23396	40S ribosomal protein S3	RPS3	6.29007e+06	7.26021e+06	0.866376	6.77514e+06
H0YNF3	SAFB-like transcription modulator (Fragment)	SLTM	941666	1091792	0.862496	1.01673e+06
E7EUT5	Glyceraldehyde-3-phosphate dehydrogenase	GAPDH	1.66182e+06	1.95352e+06	0.850682	1.80767e+06
H0Y938	Coatomer subunit beta	COPB2	1.49679e+07	1.76936e+07	0.845951	1.63308e+07
B4DVQ5	Eukaryotic translation initiation factor 3 subunit C	EIF3C	610292	724582	0.842267	667437
Q8NE71	ATP-binding cassette sub-family F member 1	ABCF1	2.15547e+06	2.58582e+06	0.833572	2.37064e+06
B2RWN5	HEAT repeat-containing protein 1	HEATR1	7.76969e+06	9.34415e+06	0.831503	8.55692e+06
A0A7P0T8N8	Transcription elongation regulator 1	TCERG1	1.00614e+06	1.22987e+06	0.818087	1.11801e+06
Q9H8H0	Nucleolar protein 11	NOL11	739800	909373	0.813528	824587
P82979	SAP domain-containing ribonucleoprotein	SARNP	5.12883e+06	6.37682e+06	0.804292	5.75283e+06
A8K6U7	cDNA FLJ78252, highly similar to Homo sapiens heterogeneous nuclear ribonucleoprotein U-like 1 (HNRPUL1), transcript variant 1, mRNA		1.69704e+06	2.11477e+06	0.802471	1.9059e+06
Q59FP7	DNA (cytosine-5)-methyltransferase 1 (Fragment)		189905	237101	0.800944	213503
H7C2L4	Transformer-2 protein homolog beta (Fragment)	TRA2B	206288	258146	0.799114	232217
D6RBZ0	Heterogeneous nuclear ribonucleoprotein A/B	HNRNPAB	414154	519935	0.796551	467045
A0A024R136	Rac GTPase activating protein 1, isoform CRA_a	RACGAP1	568163	713987	0.79576	641075
O00571	ATP-dependent RNA helicase DDX3X	DDX3X	2.87714e+07	3.64803e+07	0.788681	3.26258e+07
P19338	Nucleolin	NCL	2.11671e+07	2.69793e+07	0.784566	2.40732e+07
P53618	Coatomer subunit beta	COPB1	1.49434e+06	1.91756e+06	0.779295	1.70595e+06
B2R8R5	cDNA, FLJ94025, highly similar to Homo sapiens tripartite motif-containing 28 (TRIM28), mRNA		1.04146e+06	1.3481e+06	0.772541	1.19478e+06
Q9NR30	Nucleolar RNA helicase 2	DDX21	2.78463e+07	3.62085e+07	0.769053	3.20274e+07
P81605	Dermcidin	DCD	3.66839e+06	4.79469e+06	0.765095	4.23154e+06
J3QTR3	Ubiquitin-40S ribosomal protein S27a (Fragment)	RPS27A	4.68901e+06	6.14249e+06	0.763373	5.41575e+06
A0A5H1ZRQ2	RNA helicase	DDX17	8.68232e+06	1.13775e+07	0.76311	1.00299e+07
Q02880	DNA topoisomerase 2-beta	TOP2B	8.64502e+06	1.14147e+07	0.75736	1.00298e+07
J3KSE6	U3 small nucleolar RNA-associated protein 4 homolog (Fragment)	UTP4	289149	383746	0.75349	336447
B3KN06	Coronin		8.18764e+06	1.0914e+07	0.750194	9.55083e+06
A0A024R1U0	Ran GTPase activating protein 1, isoform CRA_d	RANGAP1	1.74017e+06	2.32454e+06	0.74861	2.03236e+06
A8K330	cDNA FLJ77055, highly similar to Homo sapiens WD repeat domain 75 (WDR75), mRNA (Fragment)		838588	1.12698e+06	0.744103	982782
Q68E01	Integrator complex subunit 3	INTS3	993946	1.34099e+06	0.741202	1.16747e+06
Q12906	Interleukin enhancer-binding factor 3	ILF3	1.51399e+07	2.06724e+07	0.732371	1.79062e+07
Q6IPX5	40S ribosomal protein S2	RPS2	1.43584e+06	1.96261e+06	0.731598	1.69922e+06
Q53HQ7	Elongation factor 1-alpha (Fragment)		7.56543e+06	1.05413e+07	0.717695	9.05336e+06
P46087	Probable 28S rRNA (cytosine(4447)-C(5))-methyltransferase	NOP2	2.47185e+06	3.44688e+06	0.717127	2.95937e+06
Q13813	Spectrin alpha chain, non-erythrocytic 1	SPTAN1	1.3633e+08	1.94144e+08	0.702212	1.65237e+08
P31943	Heterogeneous nuclear ribonucleoprotein H	HNRNPH1	2.66477e+07	3.79807e+07	0.701612	3.23142e+07
A0A024R326	60S ribosomal protein L29	RPL29	482289	687546	0.701464	584918
A0A384MR33	Structural maintenance of chromosomes protein	SMC1L1	750077	1.0792e+06	0.69503	914640
B4E3M6	cDNA FLJ55446, highly similar to Superkiller viralicidic activity 2-like 2		1.70612e+06	2.53837e+06	0.672133	2.12224e+06
P52298	Nuclear cap-binding protein subunit 2	NCBP2	675909	1.00698e+06	0.671225	841444
P53621	Coatomer subunit alpha	COPA	4.63172e+06	6.91031e+06	0.670262	5.77102e+06
P78328	HP47 protein (Fragment)		1.95417e+06	2.93583e+06	0.665627	2.445e+06
P09874	Poly [ADP-ribose] polymerase 1	PARP1	7.52808e+07	1.13191e+08	0.665079	9.42358e+07
A8K3K1	cDNA FLJ78096, highly similar to Homo sapiens actin, alpha, cardiac muscle (ACTC), mRNA		850302	1299455	0.654352	1.07488e+06
F8WJN3	Cleavage and polyadenylation specificity factor subunit 6	CPSF6	1.35492e+06	2.07097e+06	0.654244	1.71294e+06
P05388	60S acidic ribosomal protein P0	RPLP0	5.26531e+06	8.10044e+06	0.650003	6.68288e+06
Q6FI35	Proliferating cell nuclear antigen	PCNA	1.0629e+06	1646795	0.645438	1.35485e+06
O15020	Spectrin beta chain, non-erythrocytic 2	SPTBN2	6.52931e+06	1.01592e+07	0.6427	8.34425e+06
A8K5D9	cDNA FLJ77424, highly similar to Homo sapiens anillin, actin binding protein (scraps homolog, Drosophila), mRNA		2.06585e+06	3.27259e+06	0.631258	2.66922e+06
H6VRF8	Cytokeratin-1	KRT1	1.75732e+08	2.8053e+08	0.626428	2.28131e+08
C9JZR2	Catenin delta-1	CTNND1	1.3601e+06	2.17122e+06	0.626423	1.76566e+06
A8K3S3	Kinesin-like protein		1.06818e+06	1.70828e+06	0.625298	1.38823e+06
Q6PJT7	Zinc finger CCCH domain-containing protein 14	ZC3H14	1.34247e+06	2.15614e+06	0.622627	1.7493e+06
A2A3R6	40S ribosomal protein S6	RPS6	1.48513e+06	2.39504e+06	0.620085	1.94009e+06
O60841	Eukaryotic translation initiation factor 5B	EIF5B	2.27818e+06	3.73727e+06	0.609584	3.00773e+06
Q9H0A0	RNA cytidine acetyltransferase	NAT10	398113	659121	0.604006	528617
P35251	Replication factor C subunit 1	RFC1	1.11147e+06	1.87365e+06	0.59321	1.49256e+06
Q14444	Caprin-1	CAPRIN1	1.16212e+07	1.96298e+07	0.592017	1.56255e+07
A0A6Q8PFJ0	Prelamin-A/C	LMNA	4.75281e+06	8.11457e+06	0.585712	6.43369e+06
F8VZX2	Poly(rC)-binding protein 2	PCBP2	933349	1.59781e+06	0.584144	1.26558e+06
H0YBS1	Integrator complex subunit 8 (Fragment)	INTS8	333391	577974	0.576828	455683
Q08211	ATP-dependent RNA helicase A	DHX9	2.55423e+07	4.44278e+07	0.574917	3.4985e+07
E9PK91	Bcl-2-associated transcription factor 1	BCLAF1	1.03053e+06	1.80556e+06	0.570754	1.41804e+06
A0A024R179	Nuclear cap binding protein subunit 1, 80kDa, isoform CRA_a	NCBP1	6.88976e+07	1.20771e+08	0.570481	9.48344e+07
Q04695	Keratin, type I cytoskeletal 17	KRT17	870366	1.52652e+06	0.570162	1.19845e+06
A0A024QZ91	Ataxin 2-like, isoform CRA_a	ATXN2L	556757	982175	0.566861	769466
A4ZU86	Nucleophosmin	NPM1	4.77003e+07	8.46277e+07	0.563649	6.6164e+07
A0A0S2Z5K8	Spermatid perinuclear RNA-binding protein (Fragment)	STRBP	2.53008e+06	4535669	0.557818	3.53287e+06
A0A024R0Z3	RNA helicase	DDX23	3.58844e+06	6.50523e+06	0.551623	5.04684e+06
A0A384N5Z8	Epididymis secretory sperm binding protein		1.15421e+08	209961302	0.549724	1.62691e+08
Q9BXP5	Serrate RNA effector molecule homolog	SRRT	1.55413e+08	2.846e+08	0.546076	2.20006e+08
A8K4W0	40S ribosomal protein S3a	RPS3A	2.99572e+06	5.49956e+06	0.54472	4.24764e+06
B4DUQ1	Heterogeneous nuclear ribonucleoprotein K		1.98387e+07	3.66675e+07	0.541044	2.82531e+07
A0A7I2V4F0	ATP-dependent RNA helicase DDX1	DDX1	1.69912e+06	3.14059e+06	0.54102	2.41986e+06
P38432	Coilin	COIL	460691	855064	0.53878	657878
B2R5Y4	cDNA, FLJ92684, highly similar to Homo sapiens IK cytokine, down-regulator of HLA II (IK), mRNA		1.10213e+06	2.04986e+06	0.537661	1.576e+06
P35527	Keratin, type I cytoskeletal 9	KRT9	8.10507e+07	1.54634e+08	0.524147	1.17842e+08
P51532	Transcription activator BRG1	SMARCA4	104555	200603	0.521205	152579
Q9Y2L1	Exosome complex exonuclease RRP44	DIS3	280271	540505	0.518535	410388
P18615	Negative elongation factor E	NELFE	987759	1.92648e+06	0.512728	1.45712e+06
B4DX78	RNA helicase		923795	1.80592e+06	0.511536	1.36486e+06
B3KX19	116 kDa U5 small nuclear ribonucleoprotein component		1.98697e+07	3.95068e+07	0.502943	2.96882e+07
E9PKE3	Heat shock cognate 71 kDa protein	HSPA8	2.30232e+06	4.59311e+06	0.501254	3.44771e+06
B4DYY5	cDNA FLJ55671, highly similar to Ubiquitin-associated protein 2-like		3.6305e+06	7.30288e+06	0.497132	5.46669e+06
B2R791	Pre-mRNA-splicing factor 3		2.40413e+06	4.86413e+06	0.494256	3.63413e+06
A0A1U9XBE1	Mediator of DNA damage checkpoint protein 1		1.78174e+06	3.60602e+06	0.4941	2.69388e+06
P13647	Keratin, type II cytoskeletal 5	KRT5	7.87376e+06	1.59823e+07	0.492655	1.1928e+07
O75533	Splicing factor 3B subunit 1	SF3B1	2.63467e+07	5.36851e+07	0.490765	4.00159e+07
V9HWE1	Vimentin	HEL113	5.44448e+06	1.11074e+07	0.490165	8.27596e+06
A0A7I2V5W9	Polyadenylate-binding protein (Fragment)	PABPC4	300861	614597	0.489526	457729
B3KNP0	cDNA FLJ30074 fis, clone BGGI11000123, highly similar to Homo sapiens formin binding protein 4 (FNBP4), mRNA (Fragment)		163016	336535	0.484395	249776
A0A7I2V535	Non-POU domain-containing octamer-binding protein	NONO	4.44727e+07	9.18505e+07	0.484186	6.81616e+07
O43684	Mitotic checkpoint protein BUB3	BUB3	1.71223e+06	3.56052e+06	0.480893	2.63638e+06
O94906	Pre-mRNA-processing factor 6	PRPF6	9.28784e+06	1.94439e+07	0.477673	1.43659e+07
Q8IX12	Cell division cycle and apoptosis regulator protein 1	CCAR1	3.83437e+06	8.14835e+06	0.47057	5.99136e+06
P68366	Tubulin alpha-4A chain	TUBA4A	518019	1.10347e+06	0.469444	810746
B4DWI8	Paraspeckle component 1		6.38167e+06	1.36361e+07	0.467998	1.00089e+07
L0R512	Alternative protein NCAM2	NCAM2	616888	1.33463e+06	0.462218	975757
Q13435	Splicing factor 3B subunit 2	SF3B2	1.66481e+07	3.61063e+07	0.461085	2.63772e+07
P22626	Heterogeneous nuclear ribonucleoproteins A2/B1	HNRNPA2B1	3.5822e+07	7.82314e+07	0.457897	57026709
A0A2Z6ATB6	Drebrin A	DBN1	5.56373e+06	12533538	0.443907	9.04863e+06
Q5T081	CHC1 protein (Fragment)	RCC1	435291	985422	0.44173	710356
B4DY09	Interleukin enhancer-binding factor 2	ILF2	6.55498e+06	14893435	0.440126	1.07242e+07
P52292	Importin subunit alpha-1	KPNA2	2.83217e+06	6.47301e+06	0.437535	4.65259e+06
Q9BZZ5	Apoptosis inhibitor 5	API5	2.18067e+06	5.00566e+06	0.43564	3.59316e+06
Q96AE4	Far upstream element-binding protein 1	FUBP1	416362	962062	0.432781	689212
O75643	U5 small nuclear ribonucleoprotein 200 kDa helicase	SNRNP200	2.52923e+07	5.89481e+07	0.429061	4.21202e+07
Q9UHD8	Septin-9	SEPTIN9	9.60687e+07	2.25125e+08	0.426736	1.60597e+08
Q9Y2W1	Thyroid hormone receptor-associated protein 3	THRAP3	2.75956e+06	6.46922e+06	0.426568	4.61439e+06
B4DTK7	cDNA FLJ61387, highly similar to Homo sapiens conserved nuclear protein NHN1 (NHN1), mRNA		7.97809e+06	1.8753e+07	0.42543	1.33655e+07
Q9BQG0	Myb-binding protein 1A	MYBBP1A	379412	902723	0.420298	641068
Q15365	Poly(rC)-binding protein 1	PCBP1	3.12523e+06	7674561	0.407219	5.39989e+06
A6NLN1	Polypyrimidine tract-binding protein 1	PTBP1	4969549	1.23586e+07	0.402113	8.66408e+06
B4DY08	Heterogeneous nuclear ribonucleoproteins C1/C2	HNRNPC	2.79516e+06	7.00214e+06	0.399186	4.89865e+06
A0A0S2Z4Z0	RNA binding motif protein 14 isoform 1 (Fragment)	RBM14	2.52116e+06	6.32557e+06	0.398567	4.42337e+06
O43290	U4/U6.U5 tri-snRNP-associated protein 1	SART1	2.65996e+06	6.8074e+06	0.390746	4.73368e+06
P63244	Receptor of activated protein C kinase 1	RACK1	4.15291e+06	1.06824e+07	0.38876	7.41767e+06
P39023	60S ribosomal protein L3	RPL3	1.74218e+06	4.58684e+06	0.379821	3.16451e+06
P51991	Heterogeneous nuclear ribonucleoprotein A3	HNRNPA3	4582061	1.21762e+07	0.376313	8.37913e+06
Q8NFW8	N-acylneuraminate cytidylyltransferase	CMAS	267605	713430	0.375097	490518
P21333	Filamin-A	FLNA	3.17607e+06	8.47151e+06	0.374912	5.82379e+06
A0A024RDB2	Ras-GTPase activating protein SH3 domain-binding protein 2, isoform CRA_b	G3BP2	1212014	3.2544e+06	0.372423	2.23321e+06
Q5T200	Zinc finger CCCH domain-containing protein 13	ZC3H13	232032	629614	0.368531	430823
B4E0S6	RNA helicase		2.4562e+06	6.74436e+06	0.364185	4.60028e+06
Q53F19	Nuclear cap-binding protein subunit 3	NCBP3	1.07644e+07	2.99254e+07	0.359707	2.03449e+07
A6NMY6	Putative annexin A2-like protein	ANXA2P2	1250005	3.49459e+06	0.357697	2.3723e+06
Q13151	Heterogeneous nuclear ribonucleoprotein A0	HNRNPA0	942030	2.65556e+06	0.354739	1.79879e+06
Q15061	WD repeat-containing protein 43	WDR43	588425	1.68314e+06	0.3496	1.13578e+06
P11388	DNA topoisomerase 2-alpha	TOP2A	2.6032e+07	7.4627e+07	0.348827	5.03295e+07
Q53G61	Small nuclear ribonucleoprotein polypeptide A variant (Fragment)		1.5469e+06	4.53252e+06	0.34129	3.03971e+06
M0QY97	Zinc finger CCCH domain-containing protein 4 (Fragment)	ZC3H4	1.67865e+06	4.94028e+06	0.339788	3.30947e+06
B4DN41	DEAD box protein 5		27206877	8.05314e+07	0.337842	5.38691e+07
P69905	Hemoglobin subunit alpha	HBA1	324398	975736	0.332465	650067
F5H5D3	Tubulin alpha chain	TUBA1C	5.8693e+06	17871432	0.328418	1.18704e+07
F8W6I7	Helix-destabilizing protein	HNRNPA1	1.47908e+07	45214848	0.327122	3.00028e+07
Q9BY44	Eukaryotic translation initiation factor 2A	EIF2A	3.29584e+06	1.01125e+07	0.325917	6.70419e+06
Q01081	Splicing factor U2AF 35 kDa subunit	U2AF1	1.5843e+06	4.89315e+06	0.323779	3238723
Q86U42	Polyadenylate-binding protein 2	PABPN1	6.58169e+06	2.05288e+07	0.320608	1.35552e+07
Q8TBR3	Fusion (Involved in t(1216) in malignant liposarcoma)	FUS	2.00521e+07	6.39155e+07	0.313729	4.19838e+07
Q86YZ3	Hornerin	HRNR	491272	1.62394e+06	0.302518	1.05761e+06
Q9P0V9	Septin-10	SEPTIN10	2.21881e+06	7.34021e+06	0.302281	4.77951e+06
A0A024QZD5	U1 small nuclear ribonucleoprotein 70 kDa	SNRP70	674879	2.28767e+06	0.295007	1.48128e+06
Q9BTC0	Death-inducer obliterator 1	DIDO1	446269	1.54812e+06	0.288266	997194
A0A384N6C7	Epididymis secretory sperm binding protein		1.9962e+07	7.18623e+07	0.277781	4.59122e+07
O15042	U2 snRNP-associated SURP motif-containing protein	U2SURP	1.17651e+06	4.27487e+06	0.275217	2.72569e+06
B4DRA0	cDNA FLJ58459, highly similar to RNA-binding region-containing protein 2		648318	2.37248e+06	0.273266	1.5104e+06
Q96EV2	RNA-binding protein 33	RBM33	207431	763746	0.271597	485589
Q8IWX8	Calcium homeostasis endoplasmic reticulum protein	CHERP	1.34307e+06	4.97059e+06	0.270204	3.15683e+06
B2RNR6	Zinc finger RNA binding protein	ZFR	1.40337e+07	5.21597e+07	0.269053	3.30967e+07
Q59F68	RNA helicase (Fragment)		233448	886918	0.263212	560183
B4DWW8	Pre-mRNA-processing factor 31		441000	1.71956e+06	0.25646	1.08028e+06
P38159	RNA-binding motif protein, X chromosome	RBMX	4.19562e+06	1.63701e+07	0.256297	1.02829e+07
Q53G99	Beta actin variant (Fragment)		1.5273e+07	5.97597e+07	0.255573	3.75163e+07
D6RER5	Septin	SEPTIN11	5.03308e+06	2.00392e+07	0.251161	1.25362e+07
O43390	Heterogeneous nuclear ribonucleoprotein R	HNRNPR	2.79022e+07	1.11366e+08	0.250545	6.9634e+07
P38919	Eukaryotic initiation factor 4A-III	EIF4A3	917977	3.73737e+06	0.245621	2.32768e+06
Q53HK8	Replication factor C 3 isoform 1 variant (Fragment)		191045	795403	0.240186	493224
Q15393	Splicing factor 3B subunit 3	SF3B3	1.20872e+07	5.0734e+07	0.238247	3.14106e+07
H7BXR3	Sorbin and SH3 domain-containing protein 2 (Fragment)	SORBS2	1.01898e+06	4.30778e+06	0.236545	2.66338e+06
A8K6Y1	cDNA FLJ75526, highly similar to Homo sapiens proliferation-associated 2G4, 38kDa (PA2G4), mRNA (Fragment)		720020	3.3198e+06	0.216886	2.01991e+06
Q8NC51	Plasminogen activator inhibitor 1 RNA-binding protein	SERBP1	2.20506e+06	1.01946e+07	0.216297	6.19983e+06
B5BU25	U2 snRNP auxiliary factor large subunit	U2AF2	1.26468e+06	6.09676e+06	0.207435	3.68072e+06
P09012	U1 small nuclear ribonucleoprotein A	SNRPA	438363	2.15039e+06	0.203853	1.29438e+06
A8K964	Pinin		869464	4.38813e+06	0.19814	2.6288e+06
P36578	60S ribosomal protein L4	RPL4	3.82797e+06	2.00093e+07	0.191309	1.19187e+07
Q15717	ELAV-like protein 1	ELAVL1	4.21767e+06	2.35082e+07	0.179413	1.38629e+07
P49750	YLP motif-containing protein 1	YLPM1	174177	992341	0.175521	583259
A0A0A0MTB8	WD repeat-containing protein 36	WDR36	147776	860613	0.17171	504194
P55081	Microfibrillar-associated protein 1	MFAP1	265963	1.55949e+06	0.170545	912725
Q5T8P6	RNA-binding protein 26	RBM26	707025	4.18259e+06	0.16904	2.44481e+06
B3KUJ0	cDNA FLJ39996 fis, clone STOMA2002166, highly similar to Splicing factor 3B subunit 4		387239	2.3221e+06	0.166762	1.35467e+06
O00425	Insulin-like growth factor 2 mRNA-binding protein 3	IGF2BP3	282348	1.72259e+06	0.163909	1.00247e+06
A0MNN4	CDW3/SMU1	SMU1	697247	4.41581e+06	0.157898	2.55653e+06
A0A499FJY3	RNA-binding protein 15	RBM15	313094	2.00458e+06	0.15619	1.15884e+06
Q6B514	Septin		550794	3.70526e+06	0.148652	2.12803e+06
E9PMT2	LIM domain only protein 7	LMO7	224932	1.51927e+06	0.148053	872099
Q96IR1	RPS4X protein (Fragment)	RPS4X	737929	5.14373e+06	0.143462	2.94083e+06
B2R7V4	cDNA, FLJ93619, highly similar to Homo sapiens PRP4 pre-mRNA processing factor 4 homolog (yeast) (PRPF4), mRNA		277985	2.07764e+06	0.133798	1.17781e+06
A0A024R1K8	Splicing factor 3a, subunit 1, 120kDa, isoform CRA_a	SF3A1	5.95432e+06	4.77555e+07	0.124684	2.68549e+07
B3KY12	cDNA FLJ46581 fis, clone THYMU3043200, highly similar to Splicing factor 3A subunit 3		745864	6.87497e+06	0.10849	3.81042e+06
Q53F48	Heterogeneous nuclear ribonucleoprotein H3 isoform a variant (Fragment)		646672	6.10202e+06	0.105977	3.37435e+06
Q12788	Transducin beta-like protein 3	TBL3	211097	2.08256e+06	0.101364	1.14683e+06
A0A0S2Z428	HCG2039812, isoform CRA_b (Fragment)	KRT6A	310190	3.20115e+06	0.0968998	1.75567e+06
A0A087X142	Septin	SEPTIN8	183621	2.21483e+06	0.0829051	1.19923e+06
Q9UMS4	Pre-mRNA-processing factor 19	PRPF19	990469	12727183	0.0778231	6.85883e+06
A0A0J9YYL3	60 kDa poly(U)-binding-splicing factor (Fragment)	PUF60	574276	9.01623e+06	0.0636936	4.79525e+06
Q13838	Spliceosome RNA helicase DDX39B	DDX39B	547683	1.00093e+07	0.0547177	5.27847e+06
P04259	Keratin, type II cytoskeletal 6B	KRT6B	0	1.34736e+06	0	673682
B4DX42	Splicing factor 1		0	905128	0	452564
A0A024R5M3	Cortactin, isoform CRA_c	CTTN	0	414081	0	207040
B4DLG2	cDNA FLJ58196, highly similar to Zinc finger CCCH domain-containing protein 11A		0	520791	0	260396
B4DV79	Eukaryotic translation initiation factor 3 subunit B	EIF3B	0	202674	0	101337
Q9Y295	Developmentally-regulated GTP-binding protein 1	DRG1	0	1.09986e+06	0	549931
B4DZF2	cDNA FLJ59571, highly similar to Eukaryotic translation initiation factor 4gamma 2		0	783845	0	391922
B5BTZ8	Small nuclear ribonucleoprotein polypeptide B	SNRPB2	0	1.43958e+06	0	719791
D6RIY6	Exosome complex component RRP45	EXOSC9	0	333408	0	166704
Q9NZI8	Insulin-like growth factor 2 mRNA-binding protein 1	IGF2BP1	0	2.84206e+06	0	1.42103e+06
Q9BZE4	GTP-binding protein 4	GTPBP4	0	957028	0	478514
P41091	Eukaryotic translation initiation factor 2 subunit 3	EIF2S3	0	7.59432e+06	0	3.79716e+06
Q8TA90	Similar to Elongation factor 2b (Fragment)		0	510564	0	255282
Q99590	Protein SCAF11	SCAF11	0	691980	0	345990
