# Supplementary material for: The U1 antisense morpholino oligonucleotide (AMO) disrupts U1 snRNP structure to promote intronic PCPA modification of pre-mRNAs
Source: J Biol Chem. 2023 May 22;299(7):104854. doi: 10.1016/j.jbc.2023.104854 (PMC10404622; doi:10.1016/j.jbc.2023.104854)
Supplement: Supporting Table S4 [file mmc4.xlsx]

## Sheet: Sheet1
Oligo/gene name	Sequences
U1 AMO	5’-GGTATCTCCCCTGCCAGGTAAGTAT	in vitro assays; transfection
control AMO	5′-CCTCTTACCTCAGTTACAATTTATA	in vitro assays; transfection
25 nt DNA	5’-GGTATCTCCCCTGCCAGGTAAGTAT	gel shift assays
23 nt DNA	5’-TATCTCCCCTGCCAGGTAAGTAT	gel shift assays
21 nt DNA	5’-TCTCCCCTGCCAGGTAAGTAT	gel shift assays
19 nt DNA	5’-TCCCCTGCCAGGTAAGTAT	gel shift assays
17 nt DNA	5’-CCCTGCCAGGTAAGTAT	gel shift assays
11 nt DNA	5’-CAGGTAAGTAT	gel shift assays
14 nt DNA	5’-GGTATCTCCCCTGC	gel shift assays
18 nt DNA	5’-GGTATCTCCCCTGCCAGG	gel shift assays
22 nt DNA	5’-GGTATCTCCCCTGCCAGGTAAG	gel shift assays
oligo 1	5’-ATACTTACCTG-3’-biotin (negative control)	DNA biotin-based pull down assay
oligo 2	5’-CAGGTAAGTAT-3’-biotin	DNA biotin-based pull down assay
oligo 3	5’-GGTATCTCCCCTGCCAGGTAAGTAT-3’-biotin	DNA biotin-based pull down assay
FUS siRNA target	CGGACATGGCCTCAAACGA	transfection
U1-70K siRNA target	TGCTGTCGCCGCTCAATCT	transfection
U1C siRNA target	CTGCAGTGGAAGGAAACACAA	transfection
U1A siRNA target	GCTTTAAGATCACGCAGAA	transfection
U1 snRNA northern blot probe	5′-GGTATCTCCCCTGCCAGGTAAGTAT-3′	Northern blot to detect U1 snRNA
U1 snRNA template	atacttacct ggcaggggag ataccatgat cacgaaggtg gttttcccag ggcgaggctt atccattgca ctccggatgt gctgacccct gcgatttccc caaatgtggg aaactcgact gcataatttg tggtagtggg ggactgcgtt cgcgctttcc cctg	inserted into pBluescript (sk+) plasmid
U1-F1	AAT TTA ATA CGA CTC ACT ATA GGG atacttacct ggcaggggag	pcr to make u1 substrate t7 ivt template
U1-R1	caggggaaagcgcgaacgca	pcr to make u1 substrate t7 ivt template
U1-F2	tacttacct ggcaggggag atacca tg gttttcccag ggcgaggctt at	pcr to make sl1 deletion
template DNA strand	GCT CCC AGC TCC CTG CTG GCT CCG AGT GGG TTC TGC CGC TCT CAA TGG	in vitro assays
non-template DNA strand	CCA TTG AGA GCG GCC CTT GTG TTC AGG AGC CAG CAG GGA GCT GGG AGC	in vitro assays
DNA template for pre-mRNA	CGT ACA CCA TCA GGG TAC GAG CTA GCC AT GGC GTA CAC CAT CAG GGT ACG ACT AGT AGA TCT CGT ACA CCA TCA GGG TAC G CTT GGA TCG GAA ACC CGT CGG CCT CCG ACA GGT AAG TAT TAA CCG GAG AGG GAA CCC ACT	template for T7 in vitro transcription
DNA template for U1 snRNA binding mutant pre-mRNA	CGTACACCATCAGGGTACGAGCTAGCCATGGCGTACACCATCAGGGTACGACTAGTAGATCTCGTACACCATCAGGGTACGCTTGGATCGGAAACCCGTCGGCCTCCGAATACTTACCTGTAACCGGAGAGGGAACCCACT	template for T7 in vitro transcription
145-F1	AAT TTA ATA CGA CTC ACT ATA GGG CGTACACCATCAGGGTACGAGCTAGCCATGGCGTACACCATCAGGGTACGACTAGTAGATCTCGTACACCATCAGGGTACG	PCR to make DNA template for T7 in vitro transcription
145-R1	AGTGGGTTCCCTCTCCGGTTAATA	PCR to make DNA template for T7 in vitro transcription
145-R2	AGTGGGTTCCCTCTCCGGTTACAG	PCR to make DNA template for T7 in vitro transcription
3MS2-NR3C1 DNA template	CGTACACCATCAGGGTACGAGCTAGCCATGGCGTACACCATCAGGGTACGACTAGTAGATCTCGTACACCATCAGGGTACG tcattc agctgttttagaatatgttcttatattacaataaatgatacccttactta catagtcaaaagttgtgctgccttatttgtaaattcgttaagtgttagct Tgagattaaagagt	template for PCR to make DNA for T7 in vitro transcription
3MS2-NR3C1-m1 DNA template	CGTACACCATCAGGGTACGAGCTAGCCATGGCGTACACCATCAGGGTACGACTAGTAGATCTCGTACACCATCAGGGTACG tcattc agctgttttagaatatgttcttatattacaaCaaatgatacccttactta catagtcaaaagttgtgctgccttatttgtaaattcgttaagtgttagct Tgagattaaagagt	template for PCR to make DNA for T7 in vitro transcription
3MS2-NR3C1-m2 DNA template	CGTACACCATCAGGGTACGAGCTAGCCATGGCGTACACCATCAGGGTACGACTAGTAGATCTCGTACACCATCAGGGTACG tcattc agctgttttagaatatgttcttatattacaaTaaaACaAacccAAacAAa CaAaCAcaaaaCAACACcACccAAaAAACAaaaAAcCAAaaCACttagct Tgagattaaagagt	template for PCR to make DNA for T7 in vitro transcription
3MS2-NR3C1-F1	AAT TTA ATA CGA CTC ACT ATA GGG CGTACACCATCAGGGTACGAGCTAGCCATGGCGTACACCATCAGGGTACGACTAGTAGATCTCGTACACCATCAGGGTACG	PCR primers to make DNA for T7 in vitro transcription
3MS2-NR3C1-R1	actctttaatctcA agctaa	PCR primers to make DNA for T7 in vitro transcription
basp1-wt	TGAAAGGGAAAGCCTAGCaagtctattaataagctcacttcccatttatc ccagtgtacctggagcattaagctaagacgttcatccacaggcttaaaaa cttacatcaagcactactgaactttacaagctggaataaacaatgcctac taaataaaagatttataaaattgttctgtcttatttttgtgatctcttgt aaatgttttttttttttttttttttaaatatccaaagaagacctgtgaac tattatttgtcagaagcaattgcccttggtatCTGATTCTGTTGAAAGAA	inserted into pPASPORT (XbaI BamHI)
basp1-m1	TGAAAGGGAAAGCCTAGCaagtctattaataagctcacttcccatttatc ccagtgtacctggagcattaagctaagacgttcatccacaggcttaaaaa cttacatcaagcactactgaactttacaagctggaacaaacaatgcctac taaacaaaagatttataaaattgttctgtcttatttttgtgatctcttgt aaatgttttttttttttttttttttaaatatccaaagaagacctgtgaac TattatttgtcagaagcaattgcccttggtatCTGATTCTGTTGAAAGAA	inserted into pPASPORT (XbaI BamHI)
basp1-m2	TGAAAGGGAAAGCCTAGCaagtctattaataagctcacttcccatttatc ccagtgtacctggagcattaagctaagacgttcatccacaggcttaaaaa cttacatcaagcactactgaactttacaagctggaataaacaatgcctac taaataaaaCaAAAaAaaaaAACAAcACAcAAaAAAAACACaAcAcAACA aaaACAAAAAAAAAAAAttttttttaaatatccaaagaagacctgtgaac TattatttgtcagaagcaattgcccttggtatCTGATTCTGTTGAAAGAA	inserted into pPASPORT (XbaI BamHI)
cmip-wt	CTTTCAGATAAAGTTGACATGCaataaactgcatattctccctttgcttt taaaatgatgatctgtttcagccatgcaaagcagggtataaaataatatt tcagtgtaaccactcagcggaagaaataaaccattccagttgcaatacct gatgtaccgttctctgatttcaaacccttccttttctctgccccgacttt gatgtttattcttgtgcatatttttgtacttgtacaactacatactctta tagaacactccataatgtttcctagattttttttttgttattatatagct tttatttcacaaTCATAAACTTAACTCAACTC	inserted into pPASPORT (XbaI BamHI)
cmip-m1	CTTTCAGATAAAGTTGACATGCaacaaactgcatattctccctttgcttt taaaatgatgatctgtttcagccatgcaaagcagggtataaaataatatt tcagtgtaaccactcagcggaagaaacaaaccattccagttgcaatacct gatgtaccgttctctgatttcaaacccttccttttctctgccccgacttt gatgtttattcttgtgcatatttttgtacttgtacaactacatactctta tagaacactccataatgtttcctagattttttttttgttattatatagct TttatttcacaaTCATAAACTTAACTCAACTC	inserted into pPASPORT (XbaI BamHI)
cmip-m2	CTTTCAGATAAAGTTGACATGCaataaactgcatattctccctttgcttt taaaatgatgatctgtttcagccatgcaaagcagggtataaaataatatt tcagtgtaaccactcagcggaagaaataaaccaAAccaCAACcaaAaccA CaACAaccCAAcAcACaAAAcaaacccAAccAAAActctgccccgacttt gatgtttattcttgtgcatatttttgtacttgtacaactacatactctta tagaacactccataatgtttcctagattttttttttgttattatatagct tttatttcacaaTCATAAACTTAACTCAACTC	inserted into pPASPORT (XbaI BamHI)
