# Supplementary material for: The U1 antisense morpholino oligonucleotide (AMO) disrupts U1 snRNP structure to promote intronic PCPA modification of pre-mRNAs
Source: J Biol Chem. 2023 May 22;299(7):104854. doi: 10.1016/j.jbc.2023.104854 (PMC10404622; doi:10.1016/j.jbc.2023.104854)
Supplement: Supporting information [file mmc5.zip]

Archive with 1 entries (1 files):
- jbc_104854_Supporting file-sanger sequencing of U1 proteins_mmc5.rar
